# Supplementary material for: Single-cell analysis identifies PLK1 as a driver of immunosuppressive tumor microenvironment in LUAD
Source: PLoS Genet. 2024 Jun 17;20(6):e1011309. doi: 10.1371/journal.pgen.1011309 (PMC11182521; doi:10.1371/journal.pgen.1011309)
Supplement: S1 Table — (XLSX) [file pgen.1011309.s007.xlsx]

## Sheet: A
p_val	avg_log2FC	pct.1	pct.2	p_val_adj	cluster	gene
4.9764e-26	0.630359	1	0.71	1.18473e-21	0	Tcf7l2
3.23459e-23	0.665266	0.898	0.548	7.70059e-19	0	Ang4
4.40649e-23	0.663988	0.962	0.628	1.04905e-18	0	Net1
2.36422e-22	0.511409	0.933	0.632	5.6285e-18	0	AI504432
7.91557e-22	0.744058	0.892	0.523	1.88446e-17	0	Ang2
1.86705e-21	0.559252	0.996	0.736	4.44488e-17	0	Trf
1.90806e-20	0.666991	0.877	0.526	4.54252e-16	0	Ang5
2.42167e-20	0.405293	1	0.909	5.76528e-16	0	Rpl35
5.03633e-20	0.593814	0.988	0.753	1.199e-15	0	Spp1
1.19379e-19	0.467578	0.957	0.602	2.84205e-15	0	Pparg
2.3559e-19	0.414451	0.98	0.742	5.60868e-15	0	Pik3ap1
3.0886e-19	0.370504	0.783	0.474	7.35303e-15	0	Gm34907
6.1764e-19	0.529238	1	0.676	1.47042e-14	0	Atp6v0d2
7.49256e-19	0.929443	1	0.767	1.78375e-14	0	Chil3
8.81934e-19	0.473914	1	0.971	2.09962e-14	0	Rpl37a
1.63798e-18	0.575095	0.985	0.699	3.89954e-14	0	Mgst1
1.68077e-18	0.414427	0.84	0.494	4.00141e-14	0	Prkn
3.4932e-18	0.561422	0.987	0.69	8.31627e-14	0	Axl
4.42603e-18	0.521343	0.981	0.67	1.0537e-13	0	Il18
8.78563e-18	0.562827	0.97	0.676	2.0916e-13	0	Idh1
1.31842e-17	0.365019	1	0.972	3.13875e-13	0	Rplp2
1.60014e-17	0.704352	0.732	0.444	3.80946e-13	0	Fabp1
1.7561e-17	0.423329	0.996	0.772	4.18074e-13	0	Sh3bgrl
4.36984e-17	0.502467	0.943	0.625	1.04033e-12	0	Abcd2
4.86069e-17	0.488915	0.999	0.809	1.15718e-12	0	Sirpa
7.93218e-17	0.397161	1	0.955	1.88842e-12	0	Rpl32
9.46977e-17	0.543824	0.999	0.762	2.25447e-12	0	Mpeg1
1.83856e-16	0.354906	1	0.95	4.37706e-12	0	Rpl26
1.86674e-16	0.652277	1	0.704	4.44414e-12	0	Ear2
1.98993e-16	0.459456	0.829	0.537	4.73742e-12	0	Fpr2
2.0449e-16	0.440128	0.998	0.705	4.86829e-12	0	Mrc1
2.57983e-16	0.659624	0.999	0.689	6.14181e-12	0	Ear1
2.61823e-16	0.346364	1	0.986	6.23322e-12	0	Rpl41
3.27836e-16	0.43138	0.959	0.631	7.80478e-12	0	Sort1
3.99881e-16	0.483518	0.99	0.675	9.51996e-12	0	Slc7a2
7.54152e-16	0.428638	0.995	0.774	1.79541e-11	0	Dstn
7.70302e-16	0.274172	0.872	0.591	1.83386e-11	0	Ly75
1.03594e-15	0.318982	1	0.968	2.46625e-11	0	Rps12
1.18013e-15	0.346846	1	0.98	2.80953e-11	0	Rpl35a
1.27157e-15	0.304014	1	0.98	3.02722e-11	0	Rps27a
1.59576e-15	0.405285	1	0.964	3.79902e-11	0	Rplp1
1.94382e-15	0.513146	0.997	0.683	4.62765e-11	0	Plet1
3.60227e-15	0.439928	0.994	0.77	8.57592e-11	0	Abcg1
4.56665e-15	0.382295	0.978	0.825	1.08718e-10	0	Cox7a2l
5.83925e-15	0.491965	0.998	0.833	1.39015e-10	0	AU020206
9.63169e-15	0.307613	0.827	0.614	2.29302e-10	0	Gyg
1.17414e-14	0.545018	0.988	0.661	2.79527e-10	0	Ear10
1.32726e-14	0.570147	0.772	0.435	3.15982e-10	0	Htr2c
4.23038e-14	0.46287	0.84	0.543	1.00713e-09	0	Lpin1
4.4509e-14	0.322613	0.914	0.586	1.05963e-09	0	Plcb1
5.18384e-14	0.313491	0.908	0.687	1.23412e-09	0	Unc119
8.23289e-14	0.428622	1	0.944	1.96e-09	0	Laptm5
1.06811e-13	0.323007	0.999	0.896	2.54286e-09	0	Rack1
1.68665e-13	0.384916	0.977	0.719	4.0154e-09	0	Mitf
1.70942e-13	0.360381	0.918	0.705	4.06961e-09	0	Akr1b3
1.90394e-13	0.469786	0.955	0.724	4.53271e-09	0	Lmo4
2.04753e-13	0.585185	0.997	0.683	4.87455e-09	0	Lpl
2.75334e-13	0.454442	0.993	0.799	6.55487e-09	0	Dbi
2.95039e-13	0.30795	0.812	0.576	7.02399e-09	0	Olfm1
4.15214e-13	0.35985	0.841	0.6	9.88501e-09	0	Dhrs3
4.55741e-13	0.504893	0.863	0.566	1.08498e-08	0	Cyb561a3
8.35541e-13	0.4946	0.972	0.704	1.98917e-08	0	Cdc42ep3
1.32331e-12	0.283754	0.999	0.96	3.1504e-08	0	Rpl17
1.3645e-12	0.443855	0.999	0.904	3.24846e-08	0	Pabpc1
1.3736e-12	0.390663	0.915	0.66	3.27012e-08	0	Ltc4s
1.83682e-12	0.284901	1	0.987	4.37292e-08	0	Rps9
2.0124e-12	0.448463	0.993	0.766	4.79091e-08	0	Adipor2
2.93787e-12	0.30473	0.942	0.646	6.99419e-08	0	Tmcc3
3.13636e-12	0.520603	0.999	0.742	7.46673e-08	0	Cybb
3.19769e-12	0.40966	0.981	0.696	7.61274e-08	0	Klhdc4
4.26288e-12	0.359361	0.934	0.686	1.01486e-07	0	Pnpla8
5.15353e-12	0.281542	1	0.961	1.2269e-07	0	Rpl39
5.24868e-12	0.25554	1	0.977	1.24955e-07	0	Rpl23
5.35549e-12	0.414099	0.961	0.714	1.27498e-07	0	Mapk3
1.00689e-11	0.381463	0.978	0.698	2.3971e-07	0	Dip2c
1.22693e-11	0.502598	0.927	0.63	2.92096e-07	0	Zfp703
1.32769e-11	0.420265	0.914	0.639	3.16083e-07	0	F11r
1.44142e-11	0.286402	0.994	0.896	3.43158e-07	0	Uqcrh
1.49535e-11	0.259354	0.687	0.473	3.55997e-07	0	Deptor
1.61382e-11	0.305342	0.727	0.474	3.84203e-07	0	Phgdh
1.97029e-11	0.264078	0.899	0.703	4.69067e-07	0	Chp1
2.14047e-11	0.319599	0.758	0.52	5.09582e-07	0	Lilra5
2.42011e-11	0.353292	0.849	0.526	5.76156e-07	0	Kcnn3
2.74668e-11	0.412645	0.984	0.702	6.53901e-07	0	Shtn1
3.1816e-11	0.307814	0.991	0.848	7.57444e-07	0	Bnip3l
3.21789e-11	0.493974	0.771	0.49	7.66082e-07	0	Aldoc
3.62353e-11	0.41413	0.889	0.66	8.62653e-07	0	Acly
3.89953e-11	0.372359	0.915	0.628	9.2836e-07	0	F7
4.21941e-11	0.571624	0.988	0.793	1.00451e-06	0	Lars2
4.29888e-11	0.352596	0.84	0.593	1.02343e-06	0	Sh2d1b1
4.43473e-11	0.320315	1	0.964	1.05578e-06	0	Rpl38
4.69883e-11	0.274128	0.906	0.68	1.11865e-06	0	Fam129a
6.15714e-11	0.271823	0.999	0.948	1.46583e-06	0	Rpl36
6.43116e-11	0.386806	0.845	0.56	1.53107e-06	0	Gstm1
7.78279e-11	0.306598	1	0.958	1.85285e-06	0	Rps25
9.35686e-11	0.343134	0.989	0.847	2.22759e-06	0	Mycbp2
9.4603e-11	0.281096	0.999	0.899	2.25221e-06	0	Rpl10a
9.57025e-11	0.324801	0.82	0.558	2.27839e-06	0	Tns1
9.82718e-11	0.276486	1	0.925	2.33956e-06	0	Rpl13a
9.95777e-11	0.268159	0.936	0.632	2.37065e-06	0	Mertk
1.06052e-10	0.331675	1	0.961	2.52477e-06	0	Rps14
1.26954e-10	0.280576	1	0.882	3.02239e-06	0	Rpl3
1.31651e-10	0.289863	0.835	0.59	3.13422e-06	0	Tbc1d9
1.33112e-10	0.321644	0.957	0.748	3.16899e-06	0	Gltp
1.42284e-10	0.373592	0.902	0.651	3.38734e-06	0	Klhl9
1.42836e-10	0.346127	0.939	0.677	3.4005e-06	0	Nceh1
1.42992e-10	0.292389	0.675	0.437	3.40421e-06	0	Adarb1
1.85036e-10	0.373073	0.883	0.628	4.40515e-06	0	Tnfsf13
2.40782e-10	0.317428	0.936	0.644	5.7323e-06	0	Mgll
2.54801e-10	0.318647	0.949	0.718	6.06604e-06	0	Tmem256
2.67932e-10	0.349368	0.973	0.714	6.37865e-06	0	Hebp1
4.73109e-10	0.385942	0.955	0.651	1.12633e-05	0	Tfec
4.75313e-10	0.365074	0.875	0.605	1.13158e-05	0	Sulf2
4.89985e-10	0.371938	0.979	0.817	1.16651e-05	0	Scp2
5.56609e-10	0.405945	0.595	0.342	1.32512e-05	0	Tc2n
5.94968e-10	0.392864	0.906	0.661	1.41644e-05	0	Ramp1
6.08937e-10	0.324576	0.711	0.487	1.4497e-05	0	Fcgrt
6.17702e-10	0.316523	0.996	0.886	1.47056e-05	0	Gpx4
6.1837e-10	0.321613	0.683	0.474	1.47215e-05	0	Sowahc
7.06651e-10	0.295789	0.886	0.652	1.68232e-05	0	Ncoa4
7.23558e-10	0.316062	0.898	0.603	1.72257e-05	0	Frmd4a
7.84557e-10	0.404965	0.985	0.736	1.8678e-05	0	Sept9
9.3781e-10	0.275427	1	0.964	2.23264e-05	0	Rps28
1.24803e-09	0.370544	0.935	0.622	2.9712e-05	0	Ms4a8a
1.34288e-09	0.444711	0.972	0.652	3.19698e-05	0	Car4
1.43817e-09	0.256644	0.687	0.48	3.42386e-05	0	Gramd4
1.65064e-09	0.353099	0.904	0.703	3.92969e-05	0	Eif4b
1.69075e-09	0.357816	0.699	0.483	4.02518e-05	0	Nfix
1.99413e-09	0.308939	0.76	0.539	4.74743e-05	0	Pla2g15
2.15202e-09	0.26966	0.985	0.764	5.12332e-05	0	Camk2d
3.32217e-09	0.288244	0.784	0.556	7.90909e-05	0	Klf4
3.34438e-09	0.286508	0.713	0.496	7.96197e-05	0	Slc36a4
3.73775e-09	0.378584	0.995	0.875	8.89846e-05	0	Serp1
3.75544e-09	0.355574	0.792	0.503	8.94058e-05	0	Kcnip4
4.43696e-09	0.308949	0.998	0.949	0.000105631	0	Cox4i1
4.88944e-09	0.318514	0.57	0.357	0.000116403	0	Kazald1
4.99565e-09	0.380053	0.939	0.72	0.000118931	0	Rpn1
5.50108e-09	0.372005	0.735	0.455	0.000130964	0	Flt1
5.54523e-09	0.313543	0.991	0.868	0.000132015	0	Atp5g2
6.68874e-09	0.250045	1	0.927	0.000159239	0	Rps15
7.06121e-09	0.364946	0.992	0.781	0.000168106	0	Ptms
7.06268e-09	0.331201	0.998	0.877	0.000168141	0	Rpl36a
8.05383e-09	0.347925	0.665	0.435	0.000191737	0	Cib2
8.60329e-09	0.251113	0.977	0.821	0.000204819	0	Rpl22l1
9.83218e-09	0.381306	0.77	0.506	0.000234075	0	A930007I19Rik
9.9293e-09	0.362847	0.848	0.607	0.000236387	0	Gsto1
1.04785e-08	0.356064	0.983	0.704	0.000249461	0	Dab2
1.05673e-08	0.336669	0.991	0.84	0.000251576	0	Slc25a5
1.16154e-08	0.250828	0.632	0.451	0.000276528	0	Acads
1.3456e-08	0.255154	0.789	0.597	0.000320347	0	Blvra
1.51239e-08	0.395751	0.976	0.719	0.000360055	0	Mcemp1
1.53014e-08	0.320216	0.891	0.659	0.00036428	0	Prcp
2.03247e-08	0.311827	0.798	0.557	0.000483871	0	Cttnbp2nl
2.43073e-08	0.352191	0.974	0.847	0.000578684	0	Cytip
2.50718e-08	0.271775	0.997	0.92	0.000596884	0	Naca
2.59421e-08	0.276057	0.696	0.485	0.000617603	0	Pald1
2.59885e-08	0.305333	0.903	0.659	0.000618709	0	Sgk1
2.7437e-08	0.296186	0.921	0.71	0.000653192	0	Comt
3.20368e-08	0.393556	1	0.956	0.0007627	0	mt-Co1
3.23635e-08	0.332015	0.928	0.702	0.000770478	0	Nabp1
4.31513e-08	0.343909	0.854	0.618	0.0010273	0	Qdpr
4.67722e-08	0.353853	0.996	0.829	0.0011135	0	Canx
5.0284e-08	0.258811	0.998	0.908	0.00119711	0	Rps6
5.30606e-08	0.290296	0.891	0.69	0.00126321	0	Ppt1
5.45676e-08	0.348637	0.678	0.44	0.00129909	0	Adcy3
5.65123e-08	0.312071	0.663	0.403	0.00134539	0	Flvcr2
6.13826e-08	0.305843	0.966	0.731	0.00146134	0	Snx10
6.49426e-08	0.516965	1	1	0.00154609	0	Gm42418
6.61463e-08	0.256363	0.655	0.425	0.00157474	0	Adgrl2
6.84638e-08	0.301849	0.876	0.646	0.00162992	0	Pld3
7.34881e-08	0.304169	0.853	0.636	0.00174953	0	2900097C17Rik
8.23892e-08	0.356246	0.932	0.692	0.00196144	0	Colgalt1
8.70417e-08	0.287834	0.967	0.814	0.0020722	0	Gm10076
1.02559e-07	0.282486	0.807	0.578	0.00244162	0	Luzp1
1.07587e-07	0.269232	0.996	0.893	0.00256132	0	Rpl7a
1.1491e-07	0.271217	0.863	0.59	0.00273567	0	Olr1
1.15713e-07	0.384887	0.975	0.74	0.00275478	0	Aplp2
1.283e-07	0.360682	0.927	0.669	0.00305443	0	S100a1
1.78185e-07	0.299876	0.812	0.603	0.00424205	0	Fkbp5
1.78595e-07	0.303633	0.947	0.698	0.00425182	0	Abhd12
2.21933e-07	0.367093	1	0.957	0.00528356	0	mt-Co2
2.36839e-07	0.336552	0.972	0.778	0.00563842	0	Sla
2.72093e-07	0.260201	0.937	0.764	0.00647772	0	Lamtor4
2.87411e-07	0.265841	0.799	0.587	0.00684239	0	Cpt1a
3.15485e-07	0.269913	0.903	0.709	0.00751075	0	Etfb
3.27518e-07	0.286905	0.963	0.8	0.00779722	0	Aprt
3.39067e-07	0.264968	0.899	0.69	0.00807216	0	Pon2
3.52889e-07	0.353276	0.843	0.573	0.00840123	0	Nfia
3.7956e-07	0.261138	0.83	0.598	0.00903618	0	Ctnnd1
3.83783e-07	0.268945	0.819	0.605	0.00913673	0	Capn1
5.31159e-07	0.379973	1	0.869	0.0126453	0	Psap
6.04744e-07	0.254344	0.842	0.66	0.0143971	0	Hcfc1r1
6.17964e-07	0.396841	1	0.851	0.0147119	0	Ccl6
7.08724e-07	0.286621	0.89	0.704	0.0168726	0	Tkt
7.91255e-07	0.298584	0.869	0.611	0.0188374	0	Vat1
7.99391e-07	0.400041	1	0.955	0.0190311	0	mt-Co3
7.99925e-07	0.374958	0.841	0.557	0.0190438	0	Prkar2b
8.1793e-07	0.419143	0.993	0.831	0.0194725	0	mt-Nd3
8.47599e-07	0.36261	0.865	0.659	0.0201788	0	Itm2c
8.74511e-07	0.302502	0.997	0.911	0.0208195	0	Rps17
9.15133e-07	0.324404	1	0.891	0.0217866	0	Ctsd
1.27517e-06	0.317841	0.589	0.373	0.0303579	0	Kctd12b
1.39623e-06	0.323025	0.64	0.39	0.03324	0	Lepr
1.66626e-06	0.390681	0.96	0.75	0.0396685	0	Cd164
1.68109e-06	0.2501	0.795	0.571	0.0400217	0	Cd200r4
2.02887e-06	0.256438	0.828	0.609	0.0483014	0	Pld4
2.06626e-06	0.259957	0.544	0.389	0.0491915	0	Idi1
2.06838e-06	0.344755	0.935	0.685	0.049242	0	Cd302
2.23951e-06	0.256708	0.925	0.723	0.053316	0	Rassf3
2.31732e-06	0.290949	0.989	0.855	0.0551685	0	Eef2
2.63321e-06	0.300421	0.961	0.745	0.0626889	0	Anxa5
2.97955e-06	0.300606	0.64	0.431	0.0709341	0	Fcor
2.9818e-06	0.426244	0.982	0.824	0.0709877	0	Gphn
3.36736e-06	0.326143	0.817	0.57	0.0801666	0	Rin2
3.41565e-06	0.294504	0.749	0.514	0.0813165	0	Ccdc80
3.65729e-06	0.280073	0.947	0.747	0.0870692	0	Flna
5.56853e-06	0.27376	0.676	0.456	0.13257	0	Gmpr
5.79125e-06	0.270305	0.95	0.715	0.137872	0	Lipa
6.2109e-06	0.263515	0.844	0.626	0.147863	0	Hvcn1
7.90882e-06	0.349197	0.937	0.689	0.188285	0	Itpripl2
8.32883e-06	0.547058	0.998	0.93	0.198284	0	Cmss1
9.49814e-06	0.284768	0.935	0.675	0.226122	0	Dapk1
1.08777e-05	0.274256	0.996	0.875	0.258966	0	Hsp90b1
1.28089e-05	0.269483	0.972	0.739	0.304941	0	Naaa
1.39803e-05	0.337494	0.993	0.82	0.33283	0	Akr1a1
1.40076e-05	0.272374	0.962	0.802	0.33348	0	Tbca
1.71479e-05	0.255297	0.51	0.338	0.40824	0	Clec1b
1.76108e-05	0.257489	0.531	0.345	0.41926	0	Perp
2.86252e-05	0.267105	0.518	0.344	0.681481	0	Emilin1
3.2721e-05	0.252728	0.904	0.689	0.77899	0	Rab32
4.30749e-05	0.286845	0.951	0.691	1	0	Lrp1
4.85663e-05	0.288737	1	0.861	1	0	Lyz2
5.53509e-05	0.281947	0.875	0.653	1	0	Nrip1
5.56846e-05	0.292226	0.708	0.479	1	0	Afap1
7.47273e-05	0.273842	0.987	0.846	1	0	Atp5a1
9.00691e-05	0.285331	0.992	0.76	1	0	Grn
9.77468e-05	0.339298	0.999	0.908	1	0	Camk1d
0.00013127	0.256247	0.667	0.474	1	0	Rxra
0.000144955	0.253356	0.509	0.354	1	0	Insig1
0.000169812	0.259864	0.931	0.683	1	0	Selenop
0.000223245	0.255352	0.506	0.327	1	0	Fam78b
0.000328861	0.251232	0.53	0.373	1	0	Taco1
0.000379494	0.258731	0.835	0.613	1	0	Glul
0.000415545	0.2572	0.58	0.387	1	0	Trim29
0.000840221	0.255381	0.876	0.656	1	0	Cndp2
0.000996663	0.257848	0.848	0.657	1	0	Copz1
0.00124024	0.355683	0.999	0.904	1	0	mt-Nd1
0.00133872	0.306048	0.972	0.844	1	0	Rbm3
0.00162929	0.267143	0.855	0.662	1	0	Smpdl3a
0.00165613	0.270275	0.45	0.316	1	0	Scd2
0.00326003	0.255285	0.909	0.718	1	0	Far1
0.00420367	0.251054	0.964	0.797	1	0	Atp5g3

## Sheet: B
p_val	avg_log2FC	pct.1	pct.2	p_val_adj	cluster	gene
8.72138e-59	1.36508	1	0.761	2.0763e-54	1	Lrmda
1.34633e-56	1.23984	1	0.716	3.20521e-52	1	Tcf7l2
1.72446e-52	1.03773	1	0.822	4.10543e-48	1	Gab2
1.41746e-48	1.31606	0.935	0.484	3.37454e-44	1	Prkn
6.42341e-48	1.19949	0.997	0.701	1.52922e-43	1	Dip2c
1.85689e-46	1.15937	0.988	0.629	4.4207e-42	1	Mertk
2.90409e-46	2.07968	0.871	0.495	6.91377e-42	1	Kcnip4
3.91842e-46	1.05538	0.985	0.625	9.32857e-42	1	Dst
4.9386e-46	1.31934	0.995	0.692	1.17573e-41	1	Pde4d
5.38819e-46	0.871551	0.918	0.505	1.28277e-41	1	Cdk14
5.84528e-46	1.05266	0.924	0.493	1.39159e-41	1	Mctp1
3.74166e-45	1.05078	0.972	0.574	8.90777e-41	1	Plekhg1
4.36283e-45	1.53014	0.973	0.582	1.03866e-40	1	Plcb1
9.06087e-45	1.10969	0.989	0.644	2.15712e-40	1	Tmcc3
1.37929e-44	1.34945	0.982	0.606	3.28367e-40	1	Pparg
2.01215e-44	0.952644	1	0.786	4.79033e-40	1	Zeb2
2.88954e-44	1.01093	0.996	0.757	6.87912e-40	1	Gsap
9.19503e-44	0.964784	0.972	0.601	2.18906e-39	1	Fry
1.46817e-43	0.987535	0.998	0.766	3.49526e-39	1	Camk2d
5.1188e-43	1.21486	0.946	0.521	1.21863e-38	1	Kcnq1ot1
2.23474e-42	0.980678	0.997	0.782	5.32025e-38	1	Atxn1
3.38056e-41	0.799787	0.791	0.322	8.04811e-37	1	Cped1
3.6841e-41	1.06938	0.998	0.8	8.77075e-37	1	Diaph2
6.49877e-41	0.974576	1	0.836	1.54716e-36	1	Dock10
1.11459e-40	1.17557	0.994	0.722	2.6535e-36	1	Mitf
1.49514e-40	0.859866	0.976	0.653	3.55948e-36	1	Ddhd1
1.81252e-40	0.734573	0.998	0.816	4.31506e-36	1	Gnaq
2.71446e-40	0.970172	0.94	0.521	6.46232e-36	1	Rnf180
6.9705e-40	0.937925	0.993	0.736	1.65947e-35	1	Nedd9
1.42759e-39	0.975713	0.999	0.805	3.39865e-35	1	Ptpn12
2.32673e-39	1.01776	0.972	0.596	5.53926e-35	1	Frmd4a
1.50961e-38	0.995016	0.954	0.513	3.59393e-34	1	Kcnn3
2.71863e-38	0.874684	0.938	0.561	6.47225e-34	1	Nfia
6.56237e-38	0.816949	0.942	0.558	1.5623e-33	1	Mob3b
8.58855e-38	0.866368	0.99	0.633	2.04468e-33	1	Sort1
2.42578e-37	0.805321	0.802	0.365	5.77505e-33	1	Lepr
4.71365e-37	0.924353	0.999	0.684	1.12218e-32	1	Atp6v0d2
1.19179e-36	0.770731	0.922	0.548	2.83728e-32	1	Grk5
1.38193e-36	0.988077	0.945	0.573	3.28996e-32	1	Slc8a1
3.73957e-36	0.888511	0.999	0.711	8.9028e-32	1	Mrc1
3.74696e-36	0.639888	0.955	0.634	8.92039e-32	1	Vps13c
6.03654e-36	1.0042	0.971	0.613	1.43712e-31	1	Pvt1
1.55066e-35	0.989304	0.995	0.757	3.69165e-31	1	Pag1
2.58217e-35	0.984738	0.999	0.771	6.14738e-31	1	Adipor2
3.41661e-35	0.884813	0.994	0.782	8.13393e-31	1	Gpcpd1
5.57114e-35	0.688551	0.849	0.41	1.32632e-30	1	Adarb1
5.83078e-35	0.889063	0.911	0.513	1.38813e-30	1	Snx24
6.437e-35	0.904881	0.976	0.626	1.53246e-30	1	Tbxas1
8.4384e-35	0.902798	0.978	0.656	2.00893e-30	1	Fbxl17
1.13365e-34	0.850978	0.987	0.651	2.69888e-30	1	Tfec
1.32206e-34	0.945134	0.993	0.745	3.14744e-30	1	Pik3ap1
1.43797e-34	0.85858	0.899	0.467	3.42338e-30	1	Large1
1.57166e-34	0.911505	0.947	0.548	3.74164e-30	1	Syne1
2.27734e-34	0.751717	0.946	0.592	5.42165e-30	1	Trerf1
2.96225e-34	0.685987	0.963	0.609	7.05224e-30	1	Wdfy3
5.79144e-34	0.958837	0.95	0.563	1.37877e-29	1	Kynu
8.98951e-34	0.768939	0.95	0.579	2.14013e-29	1	Plekhm3
9.6359e-34	0.568267	0.857	0.472	2.29402e-29	1	Dock1
9.68391e-34	0.704025	0.836	0.404	2.30545e-29	1	Cpne8
3.26991e-33	0.796598	0.947	0.575	7.78467e-29	1	Tbc1d9
5.68059e-33	0.855194	0.905	0.501	1.35238e-28	1	St7
7.9633e-33	0.684937	0.818	0.379	1.89582e-28	1	Flvcr2
8.08406e-33	0.717357	0.966	0.604	1.92457e-28	1	Dmxl2
1.2801e-32	0.845603	0.978	0.669	3.04753e-28	1	Hipk2
1.51e-32	0.716945	0.996	0.706	3.59485e-28	1	Shtn1
1.6245e-32	0.74595	0.824	0.384	3.86744e-28	1	Ehbp1
1.79743e-32	0.661261	0.937	0.577	4.27915e-28	1	Ano6
2.21986e-32	0.843773	0.984	0.672	5.28483e-28	1	Dapk1
3.04031e-32	0.758161	0.93	0.54	7.23807e-28	1	Insr
4.32228e-32	0.877396	0.96	0.593	1.029e-27	1	Ldlrad4
6.07357e-32	0.754581	0.986	0.696	1.44593e-27	1	Abhd12
6.472e-32	0.799519	0.896	0.509	1.54079e-27	1	Atp10a
8.51317e-32	0.548522	0.955	0.638	2.02673e-27	1	Wdfy4
9.39947e-32	0.595396	0.997	0.787	2.23773e-27	1	App
1.29659e-31	0.811991	0.824	0.42	3.0868e-27	1	Rasal2
1.36448e-31	1.07156	0.773	0.372	3.24841e-27	1	Nav2
1.46432e-31	0.705151	0.817	0.383	3.48612e-27	1	Gm4258
1.646e-31	0.785367	0.831	0.396	3.91864e-27	1	Adgrl2
1.85575e-31	0.861893	0.974	0.656	4.41799e-27	1	Dennd1a
2.27598e-31	0.471638	0.843	0.489	5.41842e-27	1	Clasp2
2.33903e-31	1.6592	0.848	0.428	5.56853e-27	1	Htr2c
3.35642e-31	0.676365	0.539	0.182	7.99064e-27	1	Agmo
3.46757e-31	0.813865	0.973	0.627	8.25523e-27	1	Abcd2
3.97712e-31	0.771	0.925	0.543	9.46833e-27	1	Bcar3
4.11045e-31	0.756689	0.938	0.568	9.78575e-27	1	Sik2
5.52681e-31	0.953329	0.959	0.634	1.31577e-26	1	Card11
7.65138e-31	0.708086	0.972	0.704	1.82157e-26	1	Dleu2
7.87766e-31	0.772336	0.965	0.674	1.87543e-26	1	Fam129a
9.19577e-31	0.745117	0.958	0.625	2.18924e-26	1	Runx2
1.47841e-30	0.90074	0.958	0.621	3.51965e-26	1	Maml2
1.64868e-30	0.835545	0.968	0.586	3.92501e-26	1	Abcc5
2.0134e-30	0.691613	0.962	0.633	4.79331e-26	1	AI504432
2.79973e-30	0.788629	0.982	0.677	6.66532e-26	1	Arhgap24
2.84806e-30	0.547013	0.849	0.486	6.78037e-26	1	Cyth3
3.81023e-30	0.666964	0.978	0.713	9.07102e-26	1	Vps13b
4.29167e-30	0.84834	0.963	0.643	1.02172e-25	1	Arhgap31
4.83885e-30	0.815726	0.941	0.602	1.15199e-25	1	Gmds
1.19574e-29	0.974054	0.897	0.51	2.84669e-25	1	Plxdc2
1.55695e-29	0.730486	0.916	0.52	3.70662e-25	1	Fgd4
3.8932e-29	0.626033	0.859	0.465	9.26854e-25	1	Kif13b
5.42974e-29	0.600771	0.946	0.633	1.29266e-24	1	Fam168a
8.12196e-29	0.799124	0.962	0.663	1.93359e-24	1	Arl15
9.81563e-29	0.604191	0.91	0.547	2.33681e-24	1	Tns1
1.04372e-28	0.524235	0.816	0.415	2.48477e-24	1	Slc9a4
1.79622e-28	0.667556	0.998	0.82	4.27626e-24	1	Baz1a
2.64465e-28	0.588492	0.999	0.914	6.29612e-24	1	Runx1
2.8608e-28	0.649097	0.89	0.503	6.8107e-24	1	Sbf2
3.89e-28	0.616723	0.977	0.684	9.26092e-24	1	Pnpla8
5.12156e-28	0.722369	0.955	0.659	1.21929e-23	1	Ncoa1
6.53952e-28	1.00467	0.869	0.465	1.55686e-23	1	Gm34907
6.77605e-28	0.517199	0.725	0.368	1.61317e-23	1	Mtmr7
7.78842e-28	0.535187	0.979	0.715	1.85419e-23	1	Fndc3b
7.84469e-28	1.04685	0.902	0.541	1.86759e-23	1	Wwox
8.83369e-28	0.635662	0.913	0.59	2.10304e-23	1	Cd200r1
1.16536e-27	0.700076	0.984	0.745	2.77436e-23	1	Svil
1.67627e-27	0.642664	0.964	0.66	3.9907e-23	1	Rreb1
1.7616e-27	0.580973	0.97	0.714	4.19385e-23	1	Esyt2
2.10516e-27	0.789051	0.996	0.849	5.01175e-23	1	Mycbp2
3.51294e-27	0.656814	0.661	0.239	8.36327e-23	1	Gm47507
5.88387e-27	0.703898	0.984	0.744	1.40077e-22	1	Asap1
5.91877e-27	0.618964	0.948	0.607	1.40908e-22	1	Zfp608
8.72948e-27	0.769489	0.852	0.439	2.07823e-22	1	Flt1
8.74664e-27	0.531648	0.857	0.491	2.08231e-22	1	Fars2
8.9434e-27	0.552097	0.903	0.549	2.12916e-22	1	Klra2
9.29558e-27	0.814299	0.976	0.693	2.213e-22	1	Arhgap26
1.03664e-26	0.713892	0.744	0.309	2.46794e-22	1	Gm4951
2.25813e-26	0.771859	0.978	0.704	5.37593e-22	1	Snd1
4.30952e-26	0.602022	0.903	0.542	1.02597e-21	1	Cttnbp2nl
5.63032e-26	0.569958	0.987	0.784	1.34041e-21	1	Zfand3
5.82668e-26	0.661571	0.987	0.761	1.38716e-21	1	Lpp
6.1617e-26	0.701767	0.982	0.751	1.46692e-21	1	Tmcc1
6.47154e-26	0.557518	0.901	0.565	1.54068e-21	1	Tmem135
8.10517e-26	0.621723	0.956	0.644	1.9296e-21	1	Pnpla7
9.60268e-26	0.567286	0.901	0.566	2.28611e-21	1	Arhgap25
2.89217e-25	0.414185	0.925	0.596	6.88538e-21	1	P2ry14
3.85072e-25	0.412593	0.865	0.514	9.1674e-21	1	Dock5
4.48421e-25	0.545938	0.91	0.591	1.06755e-20	1	Lrrc8d
5.23491e-25	0.339916	0.877	0.583	1.24627e-20	1	Tent2
8.0722e-25	0.497088	0.816	0.455	1.92175e-20	1	Uty
8.57682e-25	0.550999	0.916	0.592	2.04188e-20	1	Tcf12
1.08576e-24	0.758232	0.968	0.68	2.58487e-20	1	Lcor
1.15498e-24	0.671509	0.863	0.474	2.74965e-20	1	Slc16a10
1.41713e-24	0.705424	0.703	0.292	3.37376e-20	1	Nrg4
1.66649e-24	0.641511	0.988	0.805	3.9674e-20	1	Dock8
1.68819e-24	0.375644	0.978	0.739	4.01908e-20	1	Cers6
1.93404e-24	0.645074	0.962	0.675	4.60438e-20	1	Tbc1d5
2.40381e-24	0.439366	0.999	0.877	5.72275e-20	1	Lyn
3.09179e-24	0.542133	0.74	0.326	7.36062e-20	1	Atg4c
3.52469e-24	0.482799	0.817	0.453	8.39122e-20	1	Deptor
3.8346e-24	0.574476	0.839	0.45	9.12904e-20	1	Mrtfb
3.85737e-24	0.684833	0.978	0.675	9.18325e-20	1	Nceh1
5.06497e-24	0.563729	0.949	0.674	1.20582e-19	1	Ubash3b
5.77908e-24	0.605317	0.938	0.582	1.37583e-19	1	Ctnnd1
6.43856e-24	0.536969	0.898	0.558	1.53283e-19	1	Nln
6.61578e-24	0.570425	0.975	0.706	1.57502e-19	1	Atp13a3
6.70076e-24	0.588311	0.965	0.681	1.59525e-19	1	Map3k5
6.70964e-24	0.377931	0.905	0.593	1.59736e-19	1	Zfp710
8.29813e-24	0.608497	0.891	0.513	1.97554e-19	1	Dock4
8.8974e-24	0.569819	0.828	0.432	2.1182e-19	1	Ppp1r12b
9.81122e-24	0.518338	0.969	0.729	2.33576e-19	1	Rps6ka3
1.27521e-23	0.458393	0.985	0.783	3.03588e-19	1	Slc6a6
1.33436e-23	0.624695	0.875	0.527	3.17671e-19	1	Bcas3
1.50098e-23	0.583978	0.975	0.727	3.57338e-19	1	Zcchc7
1.78261e-23	1.25034	0.616	0.265	4.24387e-19	1	Adgrl3
2.00426e-23	0.563676	0.983	0.691	4.77154e-19	1	Lrp1
2.25467e-23	0.515556	0.863	0.524	5.3677e-19	1	Pstpip2
2.48945e-23	0.861083	0.867	0.515	5.92662e-19	1	Pbx1
2.73401e-23	0.46514	0.808	0.435	6.50886e-19	1	Prune2
2.78307e-23	0.461753	0.918	0.64	6.62566e-19	1	Sptbn1
2.85143e-23	0.808729	0.979	0.73	6.78839e-19	1	Tgfbr1
2.87564e-23	0.42239	0.811	0.437	6.84605e-19	1	Fpr1
3.35637e-23	0.688864	0.967	0.645	7.9905e-19	1	Myof
3.53492e-23	0.439494	0.517	0.194	8.41559e-19	1	Prickle2
4.00613e-23	0.653897	0.995	0.709	9.53739e-19	1	Dab2
7.16303e-23	0.443954	0.664	0.281	1.7053e-18	1	Mical3
7.41148e-23	0.603552	0.961	0.674	1.76445e-18	1	Mtmr3
8.71391e-23	0.746367	0.943	0.589	2.07452e-18	1	Lrp12
9.56908e-23	0.362146	0.595	0.237	2.27811e-18	1	Siglec1
9.80131e-23	0.454895	0.652	0.291	2.3334e-18	1	Reps2
1.02105e-22	0.574709	0.906	0.552	2.43081e-18	1	Ggta1
1.3293e-22	0.619307	0.893	0.562	3.16467e-18	1	Smyd3
1.72874e-22	0.52605	0.873	0.503	4.1156e-18	1	Lilra5
1.75308e-22	0.456399	0.644	0.302	4.17355e-18	1	Tsc22d1
1.9118e-22	0.394519	0.683	0.34	4.55142e-18	1	Spire1
2.45664e-22	0.53847	0.953	0.672	5.84852e-18	1	Aff1
2.71041e-22	0.522604	0.91	0.563	6.45266e-18	1	Samd8
2.96019e-22	0.673622	0.906	0.585	7.04733e-18	1	Ext1
3.00824e-22	0.581889	0.939	0.632	7.16173e-18	1	Vti1a
3.0371e-22	0.463716	0.795	0.432	7.23042e-18	1	Slc23a2
3.23516e-22	0.428107	0.792	0.438	7.70194e-18	1	Wdr7
3.50827e-22	0.453222	0.841	0.462	8.35214e-18	1	Prkch
3.581e-22	0.619672	0.947	0.644	8.52529e-18	1	Nrip1
3.92845e-22	0.553492	0.811	0.422	9.35247e-18	1	Kif13a
4.13733e-22	0.658084	0.996	0.775	9.84975e-18	1	Abcg1
4.1438e-22	0.432274	0.854	0.508	9.86515e-18	1	Vps13d
4.50955e-22	0.503435	0.999	0.882	1.07359e-17	1	Cd44
5.17233e-22	0.423089	0.846	0.515	1.23138e-17	1	Akap10
6.0007e-22	0.4899	0.769	0.421	1.42859e-17	1	Slc38a6
6.22036e-22	0.519331	0.926	0.607	1.48088e-17	1	Btbd9
6.61418e-22	0.633471	0.744	0.344	1.57464e-17	1	Nol4l
6.84858e-22	0.385902	0.803	0.477	1.63044e-17	1	Lcorl
7.43114e-22	0.486308	0.894	0.55	1.76913e-17	1	Bmpr2
7.81471e-22	0.599067	0.963	0.684	1.86045e-17	1	Hpcal1
8.10027e-22	0.641839	0.974	0.644	1.92843e-17	1	Mgll
8.26418e-22	0.667549	0.919	0.561	1.96745e-17	1	Luzp1
8.61738e-22	0.485125	0.945	0.66	2.05154e-17	1	Arid1b
9.64905e-22	0.617356	0.695	0.329	2.29715e-17	1	Tc2n
1.13615e-21	0.431752	0.885	0.568	2.70482e-17	1	Atg7
1.26144e-21	0.544623	0.776	0.368	3.00311e-17	1	Pld1
1.2765e-21	0.69787	0.978	0.675	3.03897e-17	1	Ccdc88a
1.42498e-21	0.521668	0.758	0.389	3.39244e-17	1	Scfd2
1.51121e-21	0.596759	0.963	0.685	3.59775e-17	1	Abr
1.92694e-21	0.423984	0.793	0.417	4.58747e-17	1	Sipa1l3
2.11806e-21	0.482389	0.951	0.638	5.04248e-17	1	F11r
2.16112e-21	0.470465	0.794	0.419	5.14499e-17	1	Mtm1
2.36273e-21	0.466505	0.997	0.884	5.62494e-17	1	Akap13
2.47851e-21	0.664065	0.932	0.583	5.90058e-17	1	Olr1
4.45408e-21	0.448698	0.756	0.382	1.06038e-16	1	Usp6nl
5.32e-21	0.679631	0.949	0.583	1.26653e-16	1	Ly75
6.19369e-21	0.459888	0.767	0.424	1.47453e-16	1	Maml3
6.40694e-21	0.352482	0.913	0.63	1.5253e-16	1	Morrbid
7.36236e-21	0.61439	0.997	0.837	1.75276e-16	1	AU020206
7.55885e-21	0.547044	0.941	0.628	1.79954e-16	1	March1
8.09497e-21	0.57915	0.925	0.584	1.92717e-16	1	Cd274
9.56559e-21	0.516139	0.98	0.753	2.27728e-16	1	Macf1
9.69597e-21	0.608593	0.953	0.661	2.30832e-16	1	Fam172a
1.25872e-20	0.582065	0.999	0.813	2.99663e-16	1	Sirpa
1.33963e-20	0.442864	0.991	0.837	3.18925e-16	1	Atp11b
1.36948e-20	0.553301	0.935	0.646	3.26032e-16	1	Zbtb20
1.79231e-20	0.506936	0.844	0.505	4.26695e-16	1	Dennd4c
1.83566e-20	0.488723	0.809	0.452	4.37015e-16	1	Camk2g
1.84651e-20	0.689403	0.973	0.686	4.39598e-16	1	Mtss1
2.06796e-20	0.505524	0.889	0.562	4.9232e-16	1	Rin2
2.33201e-20	0.494885	0.975	0.752	5.55182e-16	1	Cd84
2.7269e-20	0.452771	0.988	0.789	6.49194e-16	1	Qk
3.41708e-20	0.509858	0.675	0.315	8.13503e-16	1	Bbs9
3.59321e-20	0.304664	0.66	0.364	8.55435e-16	1	Spata6
3.88645e-20	0.564083	0.833	0.455	9.25248e-16	1	Pced1b
4.3582e-20	0.653059	0.994	0.696	1.03756e-15	1	Axl
4.64961e-20	0.621623	0.97	0.634	1.10693e-15	1	Net1
5.49807e-20	0.405575	0.915	0.614	1.30893e-15	1	Xpr1
6.13766e-20	0.371602	0.504	0.214	1.46119e-15	1	Gab1
6.63255e-20	0.402651	0.764	0.452	1.57901e-15	1	Specc1
8.31111e-20	0.472721	0.89	0.54	1.97863e-15	1	Lpin1
9.48001e-20	0.572277	0.931	0.632	2.25691e-15	1	Evl
9.53107e-20	0.457122	0.824	0.462	2.26906e-15	1	Afap1
1.00203e-19	0.641586	0.764	0.444	2.38553e-15	1	Pid1
1.10867e-19	0.4291	0.987	0.78	2.63941e-15	1	Sla
1.11328e-19	0.335103	0.656	0.325	2.65039e-15	1	St3gal3
1.19624e-19	0.464788	0.957	0.686	2.84789e-15	1	Agps
1.6299e-19	0.54839	0.855	0.481	3.8803e-15	1	Lncpint
1.64316e-19	0.452772	0.785	0.412	3.91186e-15	1	Pik3r6
1.82087e-19	0.401328	0.773	0.429	4.33494e-15	1	Tbc1d22a
1.82809e-19	0.612875	0.952	0.644	4.35214e-15	1	Creb5
1.99269e-19	0.582235	0.912	0.582	4.744e-15	1	Myo1e
2.32888e-19	0.479449	0.872	0.538	5.54437e-15	1	Nrp2
3.00308e-19	0.440752	0.899	0.588	7.14943e-15	1	Hnrnpll
3.24788e-19	0.408605	0.901	0.612	7.73224e-15	1	Rabep1
3.53707e-19	0.339124	0.823	0.49	8.42071e-15	1	Fam13b
3.55363e-19	0.299223	0.749	0.429	8.46013e-15	1	Slc25a36
3.82843e-19	0.449808	0.962	0.73	9.11434e-15	1	Dip2b
4.11244e-19	0.555531	0.991	0.675	9.79048e-15	1	Il18
4.4516e-19	0.350808	0.403	0.134	1.05979e-14	1	Adgb
4.66342e-19	0.602678	0.908	0.564	1.11022e-14	1	Cyb561a3
4.77304e-19	0.46687	0.813	0.436	1.13632e-14	1	Ttc7b
5.03134e-19	0.317995	0.608	0.293	1.19781e-14	1	Grk3
5.05287e-19	0.3741	0.85	0.539	1.20294e-14	1	Ifi207
5.84396e-19	0.39635	0.913	0.631	1.39127e-14	1	Tmem164
5.91889e-19	0.470863	0.849	0.499	1.40911e-14	1	Acox1
6.14706e-19	0.514689	0.99	0.797	1.46343e-14	1	Rock2
6.21259e-19	0.440406	0.99	0.801	1.47903e-14	1	Rrbp1
6.43964e-19	0.461575	0.822	0.471	1.53308e-14	1	Fto
7.87574e-19	0.415714	0.892	0.595	1.87498e-14	1	Ubr5
9.65756e-19	0.343418	0.821	0.501	2.29917e-14	1	Wdfy2
1.01407e-18	0.467245	0.98	0.79	2.41419e-14	1	Mef2a
1.05268e-18	0.372156	0.843	0.525	2.50611e-14	1	Usp47
1.18274e-18	0.315445	0.508	0.214	2.81574e-14	1	Zfp532
1.23726e-18	0.419435	0.728	0.372	2.94555e-14	1	Daam1
1.4169e-18	0.568065	0.844	0.46	3.37322e-14	1	Asph
1.41765e-18	0.455926	0.815	0.447	3.37501e-14	1	Arhgef11
1.42617e-18	0.361649	0.667	0.336	3.39527e-14	1	Eif2ak4
1.50849e-18	0.415094	0.953	0.684	3.59127e-14	1	Pon2
1.65202e-18	0.451195	0.817	0.46	3.93296e-14	1	Gramd4
2.02975e-18	0.386579	0.766	0.429	4.83223e-14	1	Adcy3
2.12085e-18	0.330232	0.772	0.447	5.04911e-14	1	Pla2g4a
2.60649e-18	0.46782	0.932	0.659	6.20526e-14	1	Hip1
2.67671e-18	0.466013	0.944	0.67	6.37244e-14	1	Ap3b1
2.86375e-18	0.645544	0.995	0.682	6.81774e-14	1	Slc7a2
3.03357e-18	0.494463	0.914	0.591	7.22201e-14	1	Dhrs3
3.33505e-18	0.430328	0.927	0.633	7.93976e-14	1	Gapvd1
3.73457e-18	0.497288	0.927	0.633	8.89088e-14	1	Ankrd17
3.74534e-18	0.575312	0.916	0.55	8.91653e-14	1	Prkar2b
4.16638e-18	0.378165	0.636	0.29	9.91889e-14	1	Myo6
4.29493e-18	0.491943	0.95	0.664	1.02249e-13	1	Pan3
4.76143e-18	0.579959	0.836	0.452	1.13355e-13	1	Arhgap39
5.51676e-18	0.482196	0.64	0.289	1.31338e-13	1	Tpk1
8.17525e-18	0.507398	0.841	0.506	1.94628e-13	1	Agap1
8.22169e-18	0.378245	0.824	0.486	1.95734e-13	1	Mbd5
8.37039e-18	0.311432	0.722	0.431	1.99274e-13	1	Vkorc1l1
8.59633e-18	0.474311	0.999	0.897	2.04653e-13	1	Dock2
9.79852e-18	0.35119	0.652	0.338	2.33273e-13	1	Zfp992
1.00942e-17	0.333579	0.889	0.595	2.40313e-13	1	Lrrfip2
1.06065e-17	0.427889	0.783	0.439	2.52509e-13	1	Atp7a
1.08932e-17	0.313956	0.732	0.424	2.59335e-13	1	Snx30
1.33423e-17	0.3997	0.857	0.525	3.17641e-13	1	Pla2g15
1.35946e-17	0.507046	0.964	0.625	3.23646e-13	1	F7
1.52207e-17	0.257675	0.514	0.241	3.62359e-13	1	Clec16a
1.71218e-17	0.501635	0.803	0.455	4.07619e-13	1	March3
1.78456e-17	0.518738	0.919	0.643	4.2485e-13	1	Trps1
1.83589e-17	0.405317	0.638	0.306	4.37069e-13	1	Fmn1
1.87927e-17	0.371211	0.715	0.371	4.47397e-13	1	Ttyh2
1.90497e-17	0.39697	0.808	0.491	4.53517e-13	1	Mbtd1
1.97595e-17	0.460244	0.564	0.248	4.70416e-13	1	Pdgfc
2.04303e-17	0.419997	0.794	0.457	4.86383e-13	1	Evi5
2.18507e-17	0.557871	0.998	0.748	5.202e-13	1	Cybb
2.39222e-17	0.500394	0.815	0.432	5.69515e-13	1	Dock7
2.47971e-17	0.373164	0.754	0.416	5.90346e-13	1	Il6st
2.52881e-17	0.577892	0.879	0.595	6.02035e-13	1	Fkbp5
2.69567e-17	0.443561	0.995	0.799	6.41758e-13	1	Ctsc
2.84506e-17	0.511605	0.994	0.742	6.77324e-13	1	Trf
2.85942e-17	0.30279	0.902	0.615	6.80743e-13	1	Fnip1
2.91632e-17	0.35139	0.67	0.343	6.94287e-13	1	4930402H24Rik
3.09788e-17	0.555232	0.999	0.957	7.37513e-13	1	mt-Co1
3.61154e-17	0.418865	0.998	0.905	8.598e-13	1	Picalm
3.666e-17	0.386504	0.832	0.508	8.72764e-13	1	Fbxw7
3.87542e-17	0.443368	0.83	0.489	9.22621e-13	1	Tnfrsf21
4.06932e-17	0.449262	0.955	0.675	9.68783e-13	1	Gns
4.15261e-17	0.633312	0.846	0.497	9.88611e-13	1	A930007I19Rik
4.18969e-17	0.439189	0.915	0.593	9.9744e-13	1	Cdk6
4.78219e-17	0.417446	0.926	0.628	1.1385e-12	1	Ddi2
4.99518e-17	0.451099	0.738	0.404	1.1892e-12	1	Pros1
5.53106e-17	0.361106	0.738	0.401	1.31678e-12	1	Zfp609
5.71122e-17	0.527431	0.868	0.505	1.35967e-12	1	Lima1
6.00328e-17	0.370512	0.833	0.513	1.4292e-12	1	Rnf169
6.0584e-17	0.483068	0.737	0.414	1.44232e-12	1	Eepd1
6.09605e-17	0.429868	0.726	0.36	1.45129e-12	1	Clmn
7.02555e-17	0.427506	0.314	0.069	1.67257e-12	1	Gm16168
7.21342e-17	0.442664	0.917	0.61	1.7173e-12	1	Mgat5
7.25734e-17	0.45933	0.766	0.41	1.72776e-12	1	Rps6ka5
7.74093e-17	0.492631	0.963	0.624	1.84288e-12	1	Ms4a8a
8.43006e-17	0.290421	0.511	0.218	2.00695e-12	1	Slc6a4
8.43461e-17	0.427149	0.594	0.286	2.00803e-12	1	Slco2b1
8.83581e-17	0.48258	0.864	0.538	2.10354e-12	1	Tspan5
9.91422e-17	0.356263	0.562	0.285	2.36028e-12	1	Sil1
9.93151e-17	0.5243	0.986	0.733	2.36439e-12	1	Snx10
1.00102e-16	0.423871	0.789	0.438	2.38313e-12	1	Man1c1
1.08622e-16	0.253457	0.362	0.12	2.58596e-12	1	Gm48293
1.09513e-16	0.313636	0.68	0.371	2.60717e-12	1	Cdkal1
1.15441e-16	0.329201	0.848	0.547	2.74831e-12	1	Smurf2
1.20597e-16	0.301955	0.472	0.196	2.87105e-12	1	Cpeb3
1.24245e-16	0.456606	0.896	0.569	2.95791e-12	1	Rnf216
1.26467e-16	0.542782	0.982	0.709	3.01079e-12	1	Cdc42ep3
1.28726e-16	0.310705	0.658	0.337	3.06459e-12	1	Atrn
1.39069e-16	0.27693	0.417	0.14	3.31082e-12	1	Ppnr
1.43564e-16	0.254924	0.618	0.321	3.41783e-12	1	Ptbp2
1.43804e-16	0.341224	0.876	0.582	3.42355e-12	1	Snx9
1.44974e-16	0.264012	0.635	0.311	3.4514e-12	1	Dop1b
1.45136e-16	0.340846	0.941	0.678	3.45525e-12	1	Fcho2
1.45928e-16	0.28124	0.593	0.304	3.4741e-12	1	Vav2
1.48445e-16	0.41837	0.994	0.776	3.53403e-12	1	Gda
1.58251e-16	0.344464	0.869	0.552	3.76748e-12	1	F10
1.67463e-16	0.284706	0.449	0.17	3.98678e-12	1	Tlr8
1.77082e-16	0.452723	0.765	0.407	4.21578e-12	1	Arhgef12
1.99948e-16	0.254399	0.846	0.567	4.76016e-12	1	Sppl3
2.08862e-16	0.339776	0.961	0.737	4.97238e-12	1	Ankrd44
2.30896e-16	0.373838	0.895	0.605	5.49694e-12	1	Dnajc1
2.4659e-16	0.348408	0.789	0.465	5.87057e-12	1	Man2a2
2.62015e-16	0.328751	0.974	0.787	6.2378e-12	1	Ssh2
2.81166e-16	0.260108	0.582	0.329	6.69372e-12	1	Cradd
2.81779e-16	0.425872	0.805	0.457	6.70831e-12	1	Fbxl20
2.90228e-16	0.285975	0.684	0.372	6.90946e-12	1	Peli2
3.14038e-16	0.284876	0.803	0.52	7.47629e-12	1	Dnajb14
3.21729e-16	0.456729	0.927	0.609	7.6594e-12	1	Rassf4
3.39294e-16	0.265167	0.594	0.327	8.07758e-12	1	Clcn5
3.6081e-16	0.475093	0.959	0.705	8.58981e-12	1	Zmiz1
3.90074e-16	0.317267	0.678	0.377	9.28648e-12	1	Atp11c
3.9382e-16	0.253109	0.914	0.645	9.37567e-12	1	Rbm47
4.25912e-16	0.490649	0.952	0.681	1.01397e-11	1	Exoc4
4.91974e-16	0.403127	0.609	0.274	1.17124e-11	1	Plxdc1
5.51766e-16	0.269399	0.352	0.116	1.31359e-11	1	Ccbe1
5.6802e-16	0.424339	0.996	0.85	1.35228e-11	1	Rtn3
5.71501e-16	0.350477	0.636	0.308	1.36057e-11	1	Zfyve26
5.88243e-16	0.302929	0.673	0.389	1.40043e-11	1	Osbpl11
6.05586e-16	0.314972	0.928	0.68	1.44172e-11	1	Sptlc2
6.62631e-16	0.385728	0.655	0.316	1.57753e-11	1	Gm21188
6.81742e-16	0.415382	0.64	0.323	1.62302e-11	1	Aig1
7.50266e-16	0.342876	0.819	0.514	1.78616e-11	1	Rps6kb1
7.54611e-16	0.36165	0.972	0.73	1.7965e-11	1	Baz2b
8.35053e-16	0.369321	0.963	0.746	1.98801e-11	1	Arih1
9.19951e-16	0.32066	0.5	0.21	2.19013e-11	1	Matn2
9.30337e-16	0.357263	0.875	0.573	2.21485e-11	1	Senp2
9.58694e-16	0.461876	0.804	0.439	2.28236e-11	1	Map2k5
9.69971e-16	0.330242	0.708	0.385	2.30921e-11	1	Hmbox1
9.95121e-16	0.388058	0.995	0.881	2.36908e-11	1	Celf2
1.06132e-15	0.259848	0.588	0.305	2.52669e-11	1	Naip5
1.06264e-15	0.282738	0.516	0.228	2.52984e-11	1	Nlrc4
1.08608e-15	0.336673	0.761	0.44	2.58564e-11	1	Mink1
1.16508e-15	0.258738	0.693	0.399	2.7737e-11	1	Tnks
1.21946e-15	0.474158	0.829	0.471	2.90317e-11	1	Tmem245
1.22893e-15	0.405559	0.988	0.825	2.92571e-11	1	Myo1f
1.40482e-15	0.283925	0.549	0.259	3.34446e-11	1	Hspa12a
1.55489e-15	0.403349	0.976	0.761	3.70173e-11	1	Kansl1
1.55951e-15	0.486617	0.884	0.573	3.71273e-11	1	Dipk1a
1.57276e-15	0.301895	0.317	0.112	3.74428e-11	1	Wwtr1
1.67885e-15	0.270488	0.831	0.534	3.99684e-11	1	Rnf111
1.68032e-15	0.295432	0.637	0.341	4.00034e-11	1	Gnptab
1.7199e-15	0.426159	0.864	0.562	4.09456e-11	1	Galnt7
1.77314e-15	0.473324	0.843	0.501	4.22132e-11	1	Ccdc80
1.77787e-15	0.380838	0.928	0.681	4.23257e-11	1	Osbpl8
1.81023e-15	0.46045	0.86	0.54	4.30961e-11	1	Bmt2
1.85735e-15	0.361165	0.781	0.455	4.42178e-11	1	Amz1
2.33892e-15	0.492551	0.93	0.662	5.56826e-11	1	Ccny
2.38598e-15	0.348098	0.792	0.479	5.68029e-11	1	Cpeb4
2.39059e-15	0.341075	0.821	0.525	5.69127e-11	1	Vps41
2.46774e-15	0.55428	0.453	0.166	5.87495e-11	1	Sema3e
2.88983e-15	0.28969	0.483	0.218	6.87982e-11	1	Tmem241
2.93725e-15	0.311628	0.514	0.23	6.99271e-11	1	Tanc2
2.94512e-15	0.356018	0.828	0.527	7.01146e-11	1	Snx27
3.25611e-15	0.352427	0.883	0.576	7.75183e-11	1	Cpt1a
3.31863e-15	0.470777	0.804	0.465	7.90066e-11	1	Prkca
3.46939e-15	0.250492	0.589	0.321	8.25958e-11	1	Wdr41
3.66358e-15	0.445962	0.845	0.523	8.72188e-11	1	Nf1
3.74805e-15	0.348464	0.964	0.685	8.92299e-11	1	Cd302
3.84065e-15	0.318419	0.564	0.268	9.14344e-11	1	Mb21d2
4.34437e-15	0.452215	0.738	0.389	1.03427e-10	1	Creb3l2
4.36218e-15	0.388199	0.869	0.563	1.0385e-10	1	Trio
4.40355e-15	0.489657	0.968	0.739	1.04835e-10	1	Tgfbr2
4.40937e-15	0.456891	0.454	0.183	1.04974e-10	1	Scel
4.4428e-15	0.303995	0.632	0.34	1.0577e-10	1	Eri3
4.51716e-15	0.387332	0.82	0.476	1.0754e-10	1	Fnip2
5.03705e-15	0.474756	0.61	0.312	1.19917e-10	1	Fam78b
5.04638e-15	0.442382	0.812	0.464	1.20139e-10	1	Slc49a4
5.14291e-15	0.359538	0.49	0.222	1.22437e-10	1	Ttll5
5.18196e-15	0.416487	0.825	0.509	1.23367e-10	1	Aopep
5.35373e-15	0.447458	0.969	0.73	1.27456e-10	1	Fnbp1
5.58336e-15	0.379941	0.445	0.202	1.32923e-10	1	Elovl6
6.17296e-15	0.350434	0.822	0.507	1.4696e-10	1	R3hdm1
6.29667e-15	0.440915	0.984	0.789	1.49905e-10	1	Luc7l2
6.80287e-15	0.500657	0.944	0.684	1.61956e-10	1	Ppt1
7.96668e-15	0.368354	0.794	0.489	1.89663e-10	1	Gbf1
8.25221e-15	0.307278	0.908	0.63	1.9646e-10	1	Kmt2c
8.99824e-15	0.370081	0.808	0.469	2.14221e-10	1	Pald1
1.08558e-14	0.394038	0.734	0.411	2.58445e-10	1	Abl2
1.09957e-14	0.254089	0.516	0.232	2.61775e-10	1	Slc9a7
1.15919e-14	0.273508	0.827	0.534	2.75968e-10	1	Uhrf2
1.256e-14	0.346697	0.716	0.403	2.99015e-10	1	Heatr5a
1.26356e-14	0.311861	0.745	0.442	3.00816e-10	1	Ppfibp1
1.30439e-14	0.299039	0.962	0.714	3.10535e-10	1	Asah1
1.31905e-14	0.314507	0.776	0.473	3.14027e-10	1	Nfix
1.51283e-14	0.284681	0.908	0.643	3.60159e-10	1	Ap2a2
1.63901e-14	0.33244	0.745	0.43	3.90198e-10	1	Pikfyve
1.70306e-14	0.445411	0.699	0.369	4.05447e-10	1	Atg10
1.75365e-14	0.354395	0.821	0.509	4.17492e-10	1	Npc1
1.77533e-14	0.35116	0.864	0.56	4.22654e-10	1	Psme4
1.94157e-14	0.34483	0.814	0.493	4.6223e-10	1	Atp8a1
1.94166e-14	0.324915	0.728	0.419	4.62251e-10	1	Fam126a
1.95447e-14	0.280681	0.733	0.387	4.653e-10	1	Itgb5
1.95831e-14	0.296214	0.886	0.617	4.66216e-10	1	Epb41l2
2.00048e-14	0.276062	0.45	0.182	4.76254e-10	1	Rusc2
2.03438e-14	0.48316	0.842	0.527	4.84326e-10	1	Pde3b
2.04167e-14	0.421401	0.907	0.6	4.86061e-10	1	Rbm6
2.32861e-14	0.320572	0.494	0.205	5.54372e-10	1	Fer
2.41006e-14	0.379322	0.886	0.604	5.73764e-10	1	Tcf20
2.89043e-14	0.277908	0.545	0.285	6.88125e-10	1	Elp4
2.92164e-14	0.371184	0.569	0.256	6.95554e-10	1	Cnnm2
3.0248e-14	0.396218	0.832	0.51	7.20113e-10	1	Slc30a7
3.19054e-14	0.259463	0.587	0.291	7.59572e-10	1	Zfp950
3.22287e-14	0.539609	0.901	0.529	7.67268e-10	1	Ang5
3.28598e-14	0.36964	0.86	0.529	7.82294e-10	1	Ambra1
3.5039e-14	0.356303	0.957	0.741	8.34172e-10	1	Gsk3b
3.5055e-14	0.310279	0.67	0.359	8.34554e-10	1	Tmem170b
3.73292e-14	0.373439	0.913	0.608	8.88697e-10	1	Ppm1h
3.74777e-14	0.261311	0.545	0.269	8.92232e-10	1	St7l
3.81277e-14	0.355116	0.847	0.546	9.07705e-10	1	Dram2
3.96909e-14	0.373915	0.809	0.493	9.44922e-10	1	Golga4
4.02405e-14	0.326142	0.865	0.554	9.58005e-10	1	Frrs1
4.18052e-14	0.455665	0.654	0.316	9.95257e-10	1	Cnksr3
4.48815e-14	0.262919	0.725	0.432	1.06849e-09	1	Tbc1d9b
4.55657e-14	0.456896	0.908	0.596	1.08478e-09	1	Plekhm2
4.84008e-14	0.46227	0.962	0.695	1.15228e-09	1	Stk10
5.45251e-14	0.289056	0.602	0.315	1.29808e-09	1	Pon3
5.65085e-14	0.510359	0.996	0.768	1.3453e-09	1	Mpeg1
5.92586e-14	0.28442	0.702	0.402	1.41077e-09	1	Fam118b
6.01589e-14	0.278466	0.829	0.543	1.4322e-09	1	Arhgap17
6.16398e-14	0.348481	0.794	0.476	1.46746e-09	1	Fcgrt
6.88231e-14	0.425808	0.995	0.778	1.63847e-09	1	Sh3bgrl
7.08954e-14	0.374791	0.852	0.521	1.68781e-09	1	Cog5
7.09946e-14	0.266319	0.403	0.167	1.69017e-09	1	Fam120c
7.41742e-14	0.307545	0.818	0.503	1.76586e-09	1	Plcg2
7.48396e-14	0.326213	0.775	0.449	1.78171e-09	1	Atp9b
7.57963e-14	0.473372	0.986	0.744	1.80448e-09	1	Aplp2
8.71571e-14	0.446449	0.705	0.355	2.07495e-09	1	Gab3
8.84786e-14	0.360199	0.556	0.24	2.10641e-09	1	Zfp810
8.93798e-14	0.272856	0.574	0.282	2.12786e-09	1	Dop1a
8.97041e-14	0.402437	0.804	0.474	2.13559e-09	1	Rfx7
9.32111e-14	0.376868	0.781	0.475	2.21908e-09	1	Rras2
9.58234e-14	0.258078	0.701	0.435	2.28127e-09	1	Tusc3
9.69521e-14	0.409618	0.715	0.376	2.30814e-09	1	Dis3l2
1.04826e-13	0.250958	0.854	0.572	2.49559e-09	1	Rc3h1
1.0848e-13	0.362569	0.868	0.569	2.58259e-09	1	Mdfic
1.08668e-13	0.325752	0.607	0.297	2.58706e-09	1	Frmd4b
1.13657e-13	0.294362	0.652	0.359	2.70584e-09	1	Stk3
1.1723e-13	0.380812	0.88	0.57	2.79088e-09	1	Mib1
1.17668e-13	0.276414	0.671	0.369	2.80133e-09	1	Chsy1
1.18414e-13	0.396849	0.895	0.593	2.81907e-09	1	Ubn2
1.19836e-13	0.278848	0.489	0.224	2.85294e-09	1	Bmx
1.31556e-13	0.321657	0.929	0.669	3.13196e-09	1	Vps54
1.39063e-13	0.32132	0.641	0.355	3.31068e-09	1	Akap7
1.49011e-13	0.364343	0.901	0.602	3.54751e-09	1	Atrnl1
1.50223e-13	0.419155	0.833	0.515	3.57637e-09	1	Myo9a
1.50324e-13	0.367049	0.762	0.425	3.57875e-09	1	Manba
1.50762e-13	0.2861	0.819	0.545	3.58918e-09	1	Stx8
1.52082e-13	0.337627	0.625	0.314	3.62061e-09	1	Zfp568
1.53489e-13	0.257997	0.676	0.373	3.65411e-09	1	Trim29
1.55862e-13	0.34124	0.607	0.296	3.7106e-09	1	Slc41a2
1.62142e-13	0.510242	0.6	0.259	3.86012e-09	1	Eml6
1.62899e-13	0.279335	0.406	0.144	3.87814e-09	1	Dpep2
1.67792e-13	0.252073	0.682	0.406	3.99462e-09	1	9930021J03Rik
1.69144e-13	0.401756	0.764	0.426	4.02681e-09	1	Exoc6b
1.72337e-13	0.345698	0.5	0.193	4.10284e-09	1	Ak8
1.85717e-13	0.294913	0.918	0.644	4.42136e-09	1	Rin3
1.87096e-13	0.320497	0.823	0.51	4.45419e-09	1	Naip2
1.90001e-13	0.341027	0.943	0.711	4.52336e-09	1	Chic2
2.0187e-13	0.353553	0.681	0.341	4.80591e-09	1	Tmem87b
2.1202e-13	0.343734	0.817	0.51	5.04756e-09	1	Herc2
2.17999e-13	0.367926	0.622	0.302	5.18991e-09	1	Kat6b
2.35978e-13	0.258583	0.475	0.206	5.61793e-09	1	Epb41l1
2.40053e-13	0.319473	0.67	0.345	5.71495e-09	1	Spopl
2.75567e-13	0.251777	0.75	0.481	6.56042e-09	1	Abcb7
2.82271e-13	0.310509	0.554	0.302	6.72002e-09	1	Hs3st3b1
2.87653e-13	0.26978	0.657	0.364	6.84814e-09	1	Mlxip
2.94056e-13	0.274683	0.766	0.472	7.00058e-09	1	Ncoa6
3.08757e-13	0.373497	0.882	0.574	7.35058e-09	1	Trappc8
3.15441e-13	0.330859	0.93	0.666	7.5097e-09	1	Myo9b
3.2205e-13	0.281227	0.916	0.665	7.66704e-09	1	Mark2
3.29475e-13	0.351799	0.675	0.363	7.84382e-09	1	Zmym4
3.49583e-13	0.351344	0.961	0.691	8.32251e-09	1	Itpripl2
3.65184e-13	0.377412	0.919	0.652	8.69393e-09	1	Strn3
3.72488e-13	0.341104	0.839	0.552	8.86782e-09	1	Ptprj
3.8418e-13	0.443612	0.823	0.49	9.14616e-09	1	Ric1
4.07274e-13	0.488087	0.992	0.839	9.69596e-09	1	mt-Nd5
4.21262e-13	0.406883	0.848	0.53	1.0029e-08	1	Cept1
4.33642e-13	0.26246	0.406	0.164	1.03237e-08	1	Epm2a
4.5897e-13	0.299483	0.936	0.691	1.09267e-08	1	Itpr2
4.65387e-13	0.255753	0.557	0.286	1.10795e-08	1	Cdc42bpb
4.69305e-13	0.272425	0.636	0.347	1.11727e-08	1	C2cd5
4.80745e-13	0.323021	0.973	0.787	1.14451e-08	1	Abi1
4.81097e-13	0.301386	0.792	0.476	1.14535e-08	1	Fam193a
4.92941e-13	0.252382	0.757	0.476	1.17354e-08	1	Ugcg
4.95102e-13	0.307747	0.915	0.646	1.17869e-08	1	Ythdf3
5.37405e-13	0.30755	0.618	0.332	1.2794e-08	1	Acaca
5.41612e-13	0.285178	0.651	0.366	1.28941e-08	1	Kctd12b
5.57309e-13	0.295461	0.545	0.256	1.32679e-08	1	Tom1l2
5.75717e-13	0.264053	0.938	0.72	1.37061e-08	1	Wdr26
5.81174e-13	0.261802	0.67	0.377	1.3836e-08	1	Ptgfrn
6.02548e-13	0.252998	0.818	0.53	1.43449e-08	1	Il6ra
6.07258e-13	0.268869	0.571	0.288	1.4457e-08	1	Ahnak2
6.13983e-13	0.270685	0.466	0.195	1.46171e-08	1	Ptpn3
6.18942e-13	0.288434	0.602	0.277	1.47352e-08	1	2610037D02Rik
6.32979e-13	0.342929	0.971	0.782	1.50693e-08	1	Lrrfip1
6.47758e-13	0.296038	0.933	0.694	1.54212e-08	1	Celf1
6.72788e-13	0.260829	0.881	0.597	1.60171e-08	1	Chd7
7.34134e-13	0.44893	0.999	0.958	1.74775e-08	1	mt-Co2
7.35236e-13	0.355894	0.403	0.13	1.75038e-08	1	Adam22
7.63193e-13	0.283298	0.606	0.298	1.81693e-08	1	Nod1
7.82684e-13	0.464491	0.832	0.501	1.86334e-08	1	Sec24a
8.22278e-13	0.300879	0.681	0.37	1.9576e-08	1	Ago3
9.32207e-13	0.256555	0.369	0.132	2.21931e-08	1	Ptges
9.40532e-13	0.275122	0.748	0.459	2.23912e-08	1	Bbx
9.54275e-13	0.470888	0.705	0.413	2.27184e-08	1	Gpnmb
1.02196e-12	0.627756	0.422	0.165	2.43299e-08	1	Rbms3
1.03993e-12	0.479573	0.384	0.152	2.47576e-08	1	C530008M17Rik
1.07185e-12	0.286616	0.777	0.477	2.55175e-08	1	Atp13a2
1.12203e-12	0.264505	0.783	0.497	2.67121e-08	1	Csnk1g3
1.22103e-12	0.321485	0.542	0.242	2.9069e-08	1	Ubtd2
1.25548e-12	0.383207	0.972	0.717	2.98891e-08	1	Lipa
1.26163e-12	0.368809	0.798	0.476	3.00357e-08	1	Tent4b
1.35764e-12	0.314267	0.866	0.592	3.23214e-08	1	Pdlim5
1.42464e-12	0.346113	0.714	0.407	3.39163e-08	1	Prr5l
1.56574e-12	0.36915	0.843	0.525	3.72756e-08	1	Srgap2
1.60543e-12	0.43063	0.791	0.463	3.82205e-08	1	Ints6
1.60558e-12	0.377248	0.924	0.659	3.8224e-08	1	Nktr
1.69974e-12	0.289494	0.816	0.536	4.04658e-08	1	Babam2
1.90518e-12	0.329835	0.807	0.505	4.53567e-08	1	Tet3
1.98102e-12	0.300559	0.985	0.806	4.71621e-08	1	Neat1
1.999e-12	0.273909	0.666	0.366	4.75902e-08	1	Phkb
2.1413e-12	0.333323	0.552	0.265	5.0978e-08	1	E230016K23Rik
2.21687e-12	0.303577	0.634	0.321	5.27771e-08	1	Wdr11
2.2178e-12	0.254304	0.526	0.266	5.27992e-08	1	Armh3
2.24232e-12	0.262516	0.683	0.389	5.33829e-08	1	Trappc9
2.3418e-12	0.32406	0.983	0.773	5.57513e-08	1	Atp6v1b2
2.38143e-12	0.346241	0.748	0.413	5.66947e-08	1	R3hcc1l
2.38845e-12	0.425286	0.902	0.555	5.68619e-08	1	Ang4
2.42026e-12	0.337142	0.774	0.449	5.76192e-08	1	Sh3bp2
2.42146e-12	0.276942	0.863	0.577	5.76477e-08	1	Cep350
2.47322e-12	0.271779	0.784	0.496	5.888e-08	1	Prrc2b
2.47508e-12	0.323369	0.589	0.289	5.89242e-08	1	Tbc1d2
2.64507e-12	0.443564	1	0.773	6.29711e-08	1	Chil3
2.71903e-12	0.388871	0.972	0.683	6.4732e-08	1	Idh1
2.7674e-12	0.317875	0.706	0.384	6.58835e-08	1	Pibf1
2.9409e-12	0.304009	0.405	0.176	7.00139e-08	1	Gm35154
2.95949e-12	0.362363	0.644	0.306	7.04565e-08	1	Map4k3
2.98002e-12	0.286432	0.69	0.379	7.09454e-08	1	Nrp1
3.01517e-12	0.463184	0.719	0.378	7.17821e-08	1	Pde4dip
3.06945e-12	0.331306	0.571	0.293	7.30745e-08	1	Ppargc1b
3.12762e-12	0.3402	0.86	0.56	7.44593e-08	1	Asxl1
3.22953e-12	0.328144	0.936	0.692	7.68855e-08	1	Tnks2
3.34514e-12	0.479986	0.996	0.69	7.96377e-08	1	Plet1
3.60004e-12	0.274373	0.852	0.551	8.57062e-08	1	Zswim6
3.69955e-12	0.415029	0.945	0.654	8.80752e-08	1	Prcp
3.7044e-12	0.259638	0.714	0.427	8.81907e-08	1	Pi4k2a
3.89174e-12	0.349462	0.905	0.631	9.26506e-08	1	Tspan14
4.09569e-12	0.25689	0.421	0.179	9.7506e-08	1	Iqsec2
4.13138e-12	0.315126	0.869	0.565	9.83557e-08	1	Lrch1
4.21869e-12	0.376703	0.73	0.424	1.00434e-07	1	Epcam
4.26744e-12	0.300059	0.905	0.627	1.01595e-07	1	Ash1l
4.37234e-12	0.41949	0.992	0.847	1.04092e-07	1	Diaph1
5.19936e-12	0.251764	0.402	0.146	1.23781e-07	1	Tmem150b
5.2343e-12	0.290742	0.962	0.755	1.24613e-07	1	Cbl
5.23672e-12	0.312579	0.962	0.691	1.24671e-07	1	Colgalt1
5.27746e-12	0.376812	0.92	0.631	1.2564e-07	1	Mapk14
5.3857e-12	0.292874	0.863	0.584	1.28217e-07	1	Dusp3
5.45804e-12	0.311725	0.751	0.455	1.2994e-07	1	Fam117b
5.58774e-12	0.263448	0.61	0.348	1.33027e-07	1	Arfgap3
5.648e-12	0.369972	0.46	0.211	1.34462e-07	1	Apba1
6.24189e-12	0.409541	0.999	0.939	1.48601e-07	1	Iqgap1
6.34899e-12	0.354817	0.58	0.271	1.5115e-07	1	Vwa8
6.74743e-12	0.326701	0.494	0.211	1.60636e-07	1	Dgkg
6.96148e-12	0.342512	0.457	0.191	1.65732e-07	1	Upp2
7.04172e-12	0.446183	0.79	0.443	1.67642e-07	1	Sdccag8
7.08389e-12	0.258257	0.328	0.129	1.68646e-07	1	Celf4
7.47973e-12	0.262984	0.529	0.269	1.7807e-07	1	Mical2
7.68858e-12	0.319104	0.982	0.81	1.83042e-07	1	Lnpep
7.99457e-12	0.330167	0.666	0.346	1.90327e-07	1	Slc39a11
8.39596e-12	0.332009	0.958	0.708	1.99883e-07	1	Comt
8.61158e-12	0.331168	0.795	0.486	2.05016e-07	1	Mospd2
8.87715e-12	0.297134	0.533	0.248	2.11338e-07	1	Tlr7
9.00326e-12	0.299827	0.715	0.401	2.14341e-07	1	Tbck
9.08591e-12	0.34169	0.926	0.662	2.16308e-07	1	Rap1gds1
9.2258e-12	0.501181	0.999	0.926	2.19639e-07	1	mt-Nd4
9.81158e-12	0.319834	0.714	0.4	2.33584e-07	1	D5Ertd579e
9.83381e-12	0.384107	0.931	0.663	2.34113e-07	1	Ankhd1
1.02414e-11	0.480454	0.861	0.532	2.43817e-07	1	Dnmt3a
1.02439e-11	0.32543	0.936	0.695	2.43876e-07	1	Acap2
1.0539e-11	0.362034	0.807	0.511	2.50901e-07	1	Rsrc1
1.0765e-11	0.370993	0.722	0.392	2.56281e-07	1	Kif16b
1.21909e-11	0.404683	0.955	0.672	2.90228e-07	1	Etv6
1.26484e-11	0.310833	0.695	0.386	3.01122e-07	1	Plekha1
1.28333e-11	0.329402	0.462	0.198	3.05523e-07	1	Ypel2
1.41455e-11	0.396819	0.431	0.201	3.36761e-07	1	Mid1
1.41921e-11	0.364042	0.57	0.311	3.37872e-07	1	Ldlr
1.77791e-11	0.296301	0.728	0.441	4.23267e-07	1	Klhl5
1.87024e-11	0.329278	0.677	0.358	4.45247e-07	1	Pcnx
1.88687e-11	0.312872	0.928	0.684	4.49207e-07	1	Mia2
1.99341e-11	0.387305	0.953	0.738	4.74571e-07	1	mt-Nd4l
2.10713e-11	0.36389	0.889	0.584	5.01645e-07	1	Cop1
2.15744e-11	0.318089	0.543	0.266	5.13622e-07	1	Hdac8
2.26904e-11	0.30262	0.928	0.652	5.4019e-07	1	Klhl9
2.33543e-11	0.256585	0.887	0.595	5.55995e-07	1	Herc4
2.36609e-11	0.284878	0.819	0.5	5.63294e-07	1	Numb
2.53947e-11	0.345934	0.817	0.492	6.0457e-07	1	Adcy7
2.59714e-11	0.266145	0.488	0.254	6.183e-07	1	Zfp704
2.77304e-11	0.306714	0.522	0.246	6.60178e-07	1	1110051M20Rik
2.85362e-11	0.29326	0.722	0.446	6.79362e-07	1	Cdh1
2.99797e-11	0.263104	0.728	0.438	7.13728e-07	1	Ulk2
3.00154e-11	0.361859	0.712	0.398	7.14577e-07	1	Clock
3.07347e-11	0.44022	0.847	0.515	7.31701e-07	1	Chd9
3.43217e-11	0.267691	0.931	0.681	8.17096e-07	1	Scarb2
3.61122e-11	0.375294	0.578	0.286	8.59724e-07	1	Gm26542
3.70811e-11	0.397637	0.882	0.56	8.8279e-07	1	Cd200r4
3.79175e-11	0.373404	0.564	0.257	9.02702e-07	1	Gpr155
3.87275e-11	0.277874	0.937	0.679	9.21986e-07	1	Fndc3a
4.19753e-11	0.28138	0.955	0.738	9.99306e-07	1	Ddx17
4.26352e-11	0.292651	0.674	0.361	1.01502e-06	1	Mroh1
4.37648e-11	0.32206	0.871	0.596	1.04191e-06	1	Lrrc58
4.41474e-11	0.410167	0.916	0.604	1.05102e-06	1	Sulf2
4.44539e-11	0.449169	0.993	0.691	1.05831e-06	1	Lpl
4.49697e-11	0.494498	0.957	0.702	1.07059e-06	1	Nabp1
4.59346e-11	0.361663	0.417	0.169	1.09356e-06	1	Cdkl5
5.31198e-11	0.3151	0.95	0.721	1.26462e-06	1	Birc6
5.38027e-11	0.318405	0.93	0.636	1.28088e-06	1	Zfp703
5.59081e-11	0.357745	0.893	0.618	1.331e-06	1	Clic4
5.70837e-11	0.30095	0.945	0.721	1.35899e-06	1	Ggnbp2
5.76761e-11	0.367297	0.556	0.265	1.3731e-06	1	Gm6209
6.22387e-11	0.26053	0.997	0.919	1.48172e-06	1	Ptbp3
6.42273e-11	0.470421	0.714	0.393	1.52906e-06	1	Enox2
6.55336e-11	0.269911	0.586	0.298	1.56016e-06	1	Slc38a9
6.73749e-11	0.251236	0.926	0.702	1.60399e-06	1	Adam10
6.79006e-11	0.359002	0.6	0.31	1.61651e-06	1	Dtnb
7.01273e-11	0.251776	0.834	0.581	1.66952e-06	1	Chchd3
7.14291e-11	0.35779	0.963	0.72	1.70051e-06	1	Rassf3
7.14804e-11	0.306925	0.794	0.485	1.70173e-06	1	Slc36a4
7.26425e-11	0.318256	0.998	0.864	1.7294e-06	1	Mbnl1
7.33864e-11	0.358524	0.858	0.55	1.74711e-06	1	Asxl2
7.3494e-11	0.328011	0.796	0.484	1.74967e-06	1	Itpkb
7.49495e-11	0.343418	0.785	0.472	1.78432e-06	1	Dram1
9.00885e-11	0.308733	0.911	0.658	2.14474e-06	1	Usp9x
9.18053e-11	0.278682	0.947	0.729	2.18561e-06	1	Susd6
9.26141e-11	0.345544	0.813	0.497	2.20486e-06	1	Cep170
9.41037e-11	0.420369	0.977	0.767	2.24033e-06	1	Larp4b
9.6787e-11	0.35594	0.597	0.313	2.30421e-06	1	Bckdhb
1.03405e-10	0.317568	0.904	0.646	2.46176e-06	1	Man2a1
1.13703e-10	0.255824	0.428	0.215	2.70693e-06	1	Gm42047
1.18552e-10	0.26719	0.864	0.603	2.82238e-06	1	Add3
1.21332e-10	0.310461	0.877	0.606	2.88856e-06	1	Ivns1abp
1.37961e-10	0.265723	0.638	0.357	3.28443e-06	1	Scamp1
1.49458e-10	0.293104	0.796	0.5	3.55814e-06	1	Slmap
1.55003e-10	0.261167	0.814	0.536	3.69017e-06	1	Rcor1
1.62672e-10	0.38983	0.857	0.559	3.87274e-06	1	Myo5a
1.81539e-10	0.310182	0.781	0.461	4.32191e-06	1	Ubr3
1.90716e-10	0.256302	0.759	0.463	4.54037e-06	1	Plxnc1
1.96062e-10	0.408755	0.888	0.565	4.66765e-06	1	Atxn7l1
1.9649e-10	0.304633	0.936	0.701	4.67785e-06	1	Taok1
1.96615e-10	0.405315	0.886	0.533	4.68081e-06	1	Ang2
1.96817e-10	0.416254	0.889	0.596	4.68563e-06	1	Mpp6
2.0075e-10	0.314267	0.863	0.575	4.77926e-06	1	Usp8
2.01229e-10	0.280404	0.634	0.354	4.79066e-06	1	AU022793
2.0146e-10	0.29827	0.611	0.31	4.79615e-06	1	Scarb1
2.0421e-10	0.256646	0.767	0.485	4.86163e-06	1	Ppt2
2.10434e-10	0.360464	0.875	0.58	5.00981e-06	1	Ecpas
2.58683e-10	0.313836	0.944	0.699	6.15846e-06	1	Chp1
2.61645e-10	0.377271	0.827	0.491	6.22898e-06	1	Map3k3
2.74344e-10	0.262617	0.609	0.334	6.5313e-06	1	Slx4ip
3.03324e-10	0.326108	0.846	0.542	7.22124e-06	1	Mkln1
3.46875e-10	0.319653	0.854	0.561	8.25805e-06	1	Raf1
3.49616e-10	0.261092	0.759	0.475	8.3233e-06	1	Arid2
3.6956e-10	0.318241	0.541	0.245	8.79811e-06	1	Gm41307
3.71326e-10	0.275893	0.896	0.652	8.84017e-06	1	Taok3
3.80229e-10	0.367059	0.893	0.624	9.05211e-06	1	Rsu1
3.9293e-10	0.275214	0.591	0.356	9.35449e-06	1	Hivep3
4.6619e-10	0.253319	0.773	0.491	1.10986e-05	1	Gak
4.90391e-10	0.329283	0.858	0.578	1.16747e-05	1	Sec63
5.01171e-10	0.312105	0.869	0.591	1.19314e-05	1	Sel1l
5.44999e-10	0.48949	0.936	0.658	1.29748e-05	1	Sgk1
6.11889e-10	0.337032	0.557	0.314	1.45672e-05	1	Camkmt
6.20864e-10	0.34118	0.752	0.452	1.47809e-05	1	B4galt5
6.69924e-10	0.351822	0.693	0.395	1.59489e-05	1	Txndc11
6.80999e-10	0.267663	0.433	0.206	1.62125e-05	1	Tanc1
7.04831e-10	0.284613	0.962	0.76	1.67799e-05	1	Ikzf1
7.31352e-10	0.319635	0.963	0.661	1.74113e-05	1	Car4
8.02401e-10	0.277343	0.849	0.574	1.91028e-05	1	Cdk12
8.36428e-10	0.259006	0.469	0.215	1.99128e-05	1	Mccc2
9.98139e-10	0.41009	0.731	0.424	2.37627e-05	1	Galnt3
1.01104e-09	0.370542	0.892	0.6	2.40698e-05	1	Plcl2
1.01281e-09	0.360382	0.829	0.509	2.41119e-05	1	Csnk1g1
1.02663e-09	0.263932	0.567	0.3	2.4441e-05	1	Ocrl
1.09199e-09	0.25695	0.998	0.854	2.59969e-05	1	Ctss
1.09506e-09	0.323592	0.784	0.488	2.60701e-05	1	Rftn1
1.09569e-09	0.293862	0.706	0.413	2.60851e-05	1	Smad1
1.10524e-09	0.272364	0.72	0.429	2.63125e-05	1	Ehmt1
1.15264e-09	0.339914	0.775	0.451	2.7441e-05	1	Snx13
1.1641e-09	0.295094	0.944	0.697	2.77137e-05	1	Fam120a
1.36637e-09	0.28445	0.85	0.57	3.25291e-05	1	Nsmce2
1.42333e-09	0.250913	0.743	0.452	3.38851e-05	1	Nbeal1
1.42368e-09	0.40734	0.953	0.692	3.38936e-05	1	Snx1
1.45454e-09	0.276427	0.47	0.221	3.46283e-05	1	Cdc14b
1.5709e-09	0.263754	0.665	0.403	3.73985e-05	1	Adk
1.58624e-09	0.255396	0.897	0.629	3.77635e-05	1	Setd5
1.58911e-09	0.327989	0.985	0.706	3.7832e-05	1	Mgst1
1.61804e-09	0.339867	0.707	0.374	3.85207e-05	1	Lrrk1
1.68968e-09	0.264108	0.817	0.525	4.02263e-05	1	Synj1
1.89818e-09	0.292154	0.543	0.291	4.51899e-05	1	Sec24d
1.90464e-09	0.291213	0.712	0.427	4.53437e-05	1	Lpcat3
1.94866e-09	0.26756	0.373	0.14	4.63918e-05	1	Ldlrad3
2.10342e-09	0.363	0.957	0.734	5.0076e-05	1	Trip12
2.10368e-09	0.312189	0.575	0.292	5.00824e-05	1	Rgl1
2.1539e-09	0.310455	0.611	0.304	5.12778e-05	1	Adap2
2.17376e-09	0.296887	0.487	0.236	5.17507e-05	1	2210408F21Rik
2.54988e-09	0.321913	0.829	0.53	6.07049e-05	1	Zc3h7a
2.62862e-09	0.366097	0.913	0.627	6.25795e-05	1	Iqsec1
2.90121e-09	0.35967	0.933	0.67	6.90692e-05	1	Ctsh
2.91462e-09	0.391651	0.999	0.906	6.93883e-05	1	mt-Nd1
3.07751e-09	0.325045	0.727	0.431	7.32662e-05	1	Slc10a7
3.52324e-09	0.29933	0.755	0.431	8.38778e-05	1	Kdm4c
3.56795e-09	0.293257	0.481	0.213	8.49422e-05	1	Mcoln3
4.00612e-09	0.260181	0.773	0.497	9.53736e-05	1	Plscr1
4.22417e-09	0.30892	0.332	0.11	0.000100565	1	Nr3c2
4.27231e-09	0.264543	0.997	0.922	0.000101711	1	Cd47
4.46529e-09	0.297709	0.923	0.676	0.000106305	1	Tbl1xr1
4.55497e-09	0.269266	0.923	0.688	0.00010844	1	Ptk2b
4.61169e-09	0.320341	0.646	0.346	0.00010979	1	Pex14
4.80741e-09	0.280816	0.8	0.515	0.00011445	1	Rhoq
5.33413e-09	0.324073	0.907	0.632	0.00012699	1	Mllt10
5.43691e-09	0.278397	0.659	0.38	0.000129437	1	Pde8a
5.47066e-09	0.333183	0.788	0.454	0.00013024	1	Relch
5.73283e-09	0.320997	0.79	0.47	0.000136482	1	Atf7
5.83469e-09	0.276771	0.979	0.81	0.000138907	1	Nipbl
6.10015e-09	0.25806	0.807	0.549	0.000145226	1	Atp2a2
6.66256e-09	0.373339	0.978	0.849	0.000158616	1	Cytip
7.14471e-09	0.327575	0.998	0.864	0.000170094	1	Lyz2
7.19018e-09	0.25131	0.749	0.454	0.000171177	1	Exoc2
7.51391e-09	0.350402	0.799	0.49	0.000178884	1	Stx6
8.29587e-09	0.303467	0.922	0.677	0.0001975	1	Ube3a
9.37145e-09	0.253581	0.723	0.443	0.000223106	1	B3gnt7
1.08194e-08	0.559573	0.594	0.341	0.000257578	1	Clmp
1.09426e-08	0.307094	0.916	0.644	0.000260511	1	Pld3
1.18215e-08	0.286192	0.659	0.4	0.000281434	1	Dse
1.42664e-08	0.297995	0.977	0.802	0.000339641	1	Ctnnb1
1.48243e-08	0.395939	0.552	0.25	0.000352922	1	Nr6a1
1.48941e-08	0.286214	0.577	0.331	0.000354583	1	Nav1
1.59687e-08	0.257342	0.915	0.682	0.000380166	1	Cnot6l
1.71036e-08	0.278796	0.418	0.202	0.000407186	1	Rasgrf2
1.81044e-08	0.321655	0.896	0.636	0.000431011	1	Cdk13
1.82593e-08	0.266904	0.671	0.406	0.000434699	1	Lhfpl2
1.94574e-08	0.335271	0.576	0.272	0.000463223	1	Nbas
2.26719e-08	0.404546	0.621	0.335	0.000539751	1	Supt3
2.33901e-08	0.254889	0.968	0.782	0.000556848	1	Cast
2.55743e-08	0.261781	0.997	0.711	0.000608848	1	Ear2
2.9866e-08	0.275986	0.803	0.508	0.000711021	1	Tmbim1
3.27205e-08	0.257781	0.778	0.49	0.000778976	1	Rmnd5a
3.28007e-08	0.278054	0.588	0.299	0.000780885	1	Slc17a5
3.30697e-08	0.32522	0.948	0.715	0.000787289	1	Far1
3.656e-08	0.293882	0.864	0.588	0.000870384	1	Cerk
4.133e-08	0.310766	0.424	0.198	0.000983943	1	Dmd
7.46134e-08	0.289237	0.778	0.481	0.00177632	1	Zfp407
8.43307e-08	0.319356	0.688	0.387	0.00200766	1	Capn15
8.7636e-08	0.272808	0.456	0.201	0.00208635	1	Vwf
9.23581e-08	0.255821	0.825	0.544	0.00219877	1	Klf10
1.06504e-07	0.256992	0.72	0.442	0.00253555	1	Hdac4
1.15425e-07	0.307282	0.731	0.42	0.00274792	1	Tsc22d2
1.27432e-07	0.372286	0.998	0.894	0.00303378	1	Ctsd
1.29647e-07	0.259084	0.476	0.227	0.00308652	1	Afg1l
1.30654e-07	0.308855	0.893	0.589	0.00311047	1	Sh2d1b1
1.36136e-07	0.252558	0.872	0.61	0.00324099	1	Gyg
1.55728e-07	0.253262	0.844	0.541	0.00370742	1	Fpr2
1.56428e-07	0.264528	0.988	0.788	0.00372409	1	Plin2
1.73255e-07	0.261972	0.982	0.83	0.00412469	1	Rab8b
1.84713e-07	0.262589	0.925	0.686	0.00439747	1	Rnf13
2.19872e-07	0.362629	0.999	0.956	0.00523449	1	mt-Co3
2.29839e-07	0.25169	0.67	0.411	0.00547179	1	Fam129b
2.38501e-07	0.327765	0.996	0.834	0.005678	1	mt-Nd3
2.63535e-07	0.288227	0.412	0.188	0.00627398	1	Tcaf1
2.81633e-07	0.359758	0.996	0.902	0.00670483	1	mt-Nd2
2.97733e-07	0.268766	0.919	0.615	0.00708812	1	Ctsk
3.11691e-07	0.346595	0.929	0.669	0.00742043	1	mt-Atp8
3.44124e-07	0.281976	0.948	0.71	0.00819256	1	Hexa
3.49779e-07	0.345619	0.978	0.76	0.0083272	1	Spp1
6.08037e-07	0.260828	0.855	0.578	0.0144755	1	Aebp2
7.05514e-07	0.291982	0.934	0.717	0.0167962	1	Lims1
8.70314e-07	0.32529	0.998	0.939	0.0207196	1	mt-Cytb
9.44839e-07	0.306642	0.863	0.584	0.0224938	1	Tlk1
9.82348e-07	0.260046	0.957	0.729	0.0233868	1	Lmo4
1.03352e-06	0.256278	0.735	0.446	0.024605	1	Arhgap18
1.10083e-06	0.280925	0.898	0.632	0.0262076	1	Zfp638
1.10996e-06	0.275338	0.593	0.326	0.0264247	1	Clec1b
1.52935e-06	0.277907	0.727	0.443	0.0364092	1	Nlk
1.56888e-06	0.307158	0.49	0.299	0.0373504	1	Apbb2
2.10659e-06	0.350392	0.999	0.959	0.0501515	1	mt-Atp6
2.51489e-06	0.318463	0.904	0.628	0.059872	1	Smg1
2.59195e-06	0.271874	0.972	0.776	0.0617065	1	Ubl3
2.66419e-06	0.267104	0.91	0.653	0.0634263	1	Ncoa4
2.91291e-06	0.257588	0.7	0.427	0.0693476	1	Uxs1
3.82918e-06	0.259674	0.996	0.696	0.0911612	1	Ear1
4.49748e-06	0.311567	0.918	0.655	0.107072	1	Itgax
5.59761e-06	0.267172	0.687	0.385	0.133262	1	Nt5c2
5.92586e-06	0.291572	0.732	0.451	0.141077	1	Galk2
9.84181e-06	0.319128	0.424	0.255	0.234304	1	Plcl1
1.66705e-05	0.268798	0.93	0.709	0.396875	1	Gls
2.8964e-05	0.253075	0.852	0.577	0.689547	1	Ube2h
2.92118e-05	0.372119	0.562	0.317	0.695445	1	Pbx3
3.0262e-05	0.256836	0.988	0.827	0.720448	1	Gphn
4.38091e-05	0.262888	0.803	0.525	1	1	Dnajc13
6.40477e-05	0.310742	0.902	0.62	1	1	Hvcn1
6.85914e-05	0.255437	0.952	0.74	1	1	Sppl2a
0.000105989	0.253156	0.938	0.738	1	1	Spop

## Sheet: C
p_val	avg_log2FC	pct.1	pct.2	p_val_adj	cluster	gene
3.23967e-32	0.776112	0.959	0.728	7.71268e-28	2	Hebp1
3.2573e-31	0.975432	0.965	0.68	7.75466e-27	2	Ear10
2.67575e-29	0.793128	0.96	0.712	6.37015e-25	2	Klhdc4
3.33378e-28	0.984162	0.928	0.658	7.93673e-24	2	Wfdc21
1.2475e-27	0.975913	0.921	0.639	2.96993e-23	2	Ms4a8a
3.0177e-27	0.789554	0.975	0.811	7.18424e-23	2	Dbi
3.77759e-27	0.867672	0.981	0.706	8.99332e-23	2	Ear1
7.12592e-25	1.17836	1	1	1.69647e-20	2	Gm42418
6.14572e-24	0.670454	0.959	0.752	1.46311e-19	2	Sept9
7.84754e-24	0.999514	0.989	0.78	1.86826e-19	2	Chil3
1.39693e-23	0.522272	0.981	0.95	3.32568e-19	2	Laptm5
1.73035e-23	0.736486	0.973	0.701	4.11944e-19	2	Lpl
2.09279e-23	0.824759	0.984	0.72	4.98231e-19	2	Ear2
2.00895e-21	0.641639	0.974	0.777	4.7827e-17	2	Mpeg1
4.29827e-21	0.510427	0.906	0.735	1.02329e-16	2	Tmem256
7.75027e-21	0.561659	0.988	0.898	1.84511e-16	2	Ctsd
1.35684e-20	1.08404	0.984	0.915	3.23023e-16	2	Camk1d
4.48282e-20	0.63395	0.999	0.993	1.06723e-15	2	Ftl1
1.0347e-19	0.623819	0.925	0.697	2.46331e-15	2	Idh1
2.92093e-19	0.59307	0.917	0.756	6.95386e-15	2	Ciao2a
3.87365e-19	0.627582	0.988	0.859	9.22199e-15	2	Prdx1
7.0128e-19	0.641065	0.994	0.859	1.66954e-14	2	Ccl6
1.26089e-18	0.499418	0.894	0.752	3.0018e-14	2	Vcp
6.0978e-18	0.706518	0.893	0.626	1.4517e-13	2	Ctsk
1.08665e-17	0.456703	0.828	0.681	2.58699e-13	2	Ppp3r1
1.24006e-17	0.581721	0.986	0.877	2.9522e-13	2	Psap
1.42293e-17	0.961	0.991	0.934	3.38757e-13	2	Cmss1
1.48406e-17	0.616024	0.964	0.775	3.5331e-13	2	Grn
2.60209e-17	0.4778	0.832	0.674	6.19479e-13	2	Klhl9
2.92501e-17	0.48308	0.995	0.967	6.96356e-13	2	Actg1
3.74402e-17	0.49296	0.947	0.829	8.91338e-13	2	Scp2
8.37154e-17	0.545377	0.971	0.788	1.99301e-12	2	Dstn
8.37281e-17	0.574653	0.999	0.998	1.99332e-12	2	Fth1
2.4797e-16	0.472196	0.982	0.882	5.90341e-12	2	Anxa2
4.42936e-16	0.562571	0.973	0.884	1.0545e-11	2	Serp1
6.75975e-16	0.450318	0.988	0.928	1.60929e-11	2	Txn1
7.07254e-16	0.441421	0.961	0.857	1.68376e-11	2	Atp5a1
1.43149e-15	0.37188	0.996	0.987	3.40794e-11	2	Rpl41
2.20494e-15	0.445745	0.793	0.639	5.24929e-11	2	Qdpr
5.30512e-15	0.385804	0.955	0.86	1.26299e-10	2	Bnip3l
5.5131e-15	0.419381	0.929	0.739	1.3125e-10	2	Mcemp1
6.40022e-15	0.639114	0.864	0.654	1.5237e-10	2	Zfp703
8.27856e-15	0.852109	0.963	0.807	1.97088e-10	2	Lars2
8.46217e-15	0.482467	0.941	0.719	2.01459e-10	2	Mgst1
1.09643e-14	0.442191	0.952	0.858	2.61027e-10	2	Dazap2
1.12171e-14	0.324366	0.975	0.894	2.67047e-10	2	Taldo1
1.43739e-14	0.382476	0.947	0.869	3.42199e-10	2	Uqcrq
1.61589e-14	0.324381	0.983	0.888	3.84694e-10	2	Msrb1
1.61978e-14	0.454252	0.968	0.723	3.85622e-10	2	Mrc1
2.02798e-14	0.458453	0.98	0.894	4.82802e-10	2	Gpx4
2.92219e-14	0.510661	0.967	0.755	6.95686e-10	2	Mt1
2.9549e-14	0.394481	0.933	0.813	7.03472e-10	2	Aprt
5.48885e-14	0.394566	0.996	0.967	1.30673e-09	2	Rplp1
5.79674e-14	0.506094	0.9	0.737	1.38003e-09	2	Rpn1
1.027e-13	0.348188	0.985	0.954	2.44497e-09	2	Cox4i1
1.47891e-13	0.516747	0.979	0.835	3.52084e-09	2	Crip1
1.70898e-13	0.343915	0.859	0.73	4.06857e-09	2	Comt
1.88116e-13	0.439908	0.936	0.809	4.47848e-09	2	Atp5g3
2.02806e-13	0.300382	0.734	0.622	4.8282e-09	2	Sh2d1b1
2.15156e-13	0.460204	0.914	0.827	5.12222e-09	2	Prr13
2.60254e-13	0.4938	0.911	0.677	6.19587e-09	2	Car4
2.71252e-13	0.512768	0.91	0.762	6.45769e-09	2	Flna
2.82811e-13	0.443625	0.998	0.997	6.73289e-09	2	Actb
2.8935e-13	0.453223	0.969	0.832	6.88856e-09	2	Akr1a1
2.97217e-13	0.421742	0.885	0.776	7.07583e-09	2	Nme1
3.91311e-13	0.31858	1	0.999	9.31593e-09	2	Tmsb4x
4.18802e-13	0.537211	0.691	0.488	9.97043e-09	2	Fn1
4.8292e-13	0.392117	0.886	0.78	1.14969e-08	2	Wdr1
5.5452e-13	0.457469	0.971	0.702	1.32015e-08	2	Plet1
7.17182e-13	0.34415	0.987	0.965	1.7074e-08	2	Chchd2
7.69184e-13	0.469808	0.97	0.836	1.8312e-08	2	Ctsb
9.9423e-13	0.516857	0.969	0.894	2.36696e-08	2	Sec61g
1.29805e-12	0.586759	0.936	0.756	3.09027e-08	2	Naaa
1.34143e-12	0.37811	0.954	0.862	3.19354e-08	2	Ywhab
1.60728e-12	0.524416	0.923	0.763	3.82644e-08	2	Gltp
1.71842e-12	0.423244	0.981	0.929	4.09104e-08	2	Arpc5
2.52871e-12	0.562223	0.62	0.449	6.02009e-08	2	Gm15564
2.741e-12	0.415824	0.967	0.897	6.52549e-08	2	Vamp8
2.8821e-12	0.441303	0.949	0.824	6.86143e-08	2	Calr
5.13404e-12	0.462056	0.969	0.795	1.22226e-07	2	Ptms
5.17835e-12	0.824712	0.925	0.809	1.23281e-07	2	Cdk8
6.17936e-12	0.439529	0.995	0.868	1.47112e-07	2	Lyz2
7.27635e-12	0.366101	0.762	0.65	1.73228e-07	2	Psmd2
7.99703e-12	0.514174	0.802	0.628	1.90385e-07	2	Glul
8.33091e-12	0.424585	0.971	0.92	1.98334e-07	2	Sec61b
8.33723e-12	0.324287	0.981	0.953	1.98484e-07	2	Atp5l
1.19725e-11	0.436998	0.949	0.867	2.8503e-07	2	Hspa5
1.43624e-11	0.506155	0.876	0.722	3.41926e-07	2	Akr1b3
1.85071e-11	0.28751	0.994	0.974	4.40599e-07	2	Rplp2
2.13051e-11	0.378446	0.967	0.853	5.07211e-07	2	Cstb
2.69258e-11	0.293432	0.979	0.948	6.41024e-07	2	Sem1
3.30878e-11	0.291041	0.958	0.909	7.87721e-07	2	Tomm6
3.42137e-11	0.366997	0.972	0.903	8.14526e-07	2	Capza2
3.77096e-11	0.317016	0.983	0.925	8.97752e-07	2	Ybx1
4.08281e-11	0.455352	0.974	0.866	9.71994e-07	2	Ucp2
7.39245e-11	0.310268	0.875	0.776	1.75992e-06	2	Rab1a
8.69101e-11	0.408467	0.949	0.846	2.06907e-06	2	Arhgdia
8.99338e-11	0.457786	0.886	0.719	2.14105e-06	2	Nabp1
9.84491e-11	0.500924	0.93	0.692	2.34378e-06	2	Il18
1.12082e-10	0.414624	0.743	0.61	2.66835e-06	2	Lmna
1.17893e-10	0.503441	0.713	0.543	2.80667e-06	2	Sdc3
1.18591e-10	0.393375	0.787	0.657	2.8233e-06	2	2900097C17Rik
1.41318e-10	0.29839	0.961	0.903	3.36436e-06	2	Ywhaz
1.66418e-10	0.408939	0.926	0.802	3.9619e-06	2	BC005537
1.69964e-10	0.472003	0.968	0.759	4.04633e-06	2	Cybb
1.87606e-10	0.310166	0.98	0.911	4.46633e-06	2	Pabpc1
1.9353e-10	0.315944	0.903	0.822	4.60738e-06	2	Pcbp1
2.21099e-10	0.354858	0.721	0.621	5.2637e-06	2	Pdia4
2.4135e-10	0.368885	0.956	0.787	5.74582e-06	2	Gda
2.66225e-10	0.479456	0.971	0.787	6.33802e-06	2	Sh3bgrl
2.85379e-10	0.332006	0.885	0.781	6.79402e-06	2	Cmpk1
3.33645e-10	0.451039	0.873	0.707	7.9431e-06	2	Cd302
3.72775e-10	0.384987	0.845	0.66	8.87465e-06	2	Wfdc17
3.96673e-10	0.429106	0.964	0.842	9.4436e-06	2	Canx
4.04991e-10	0.343324	0.845	0.653	9.64163e-06	2	F7
4.64686e-10	0.275114	0.981	0.956	1.10628e-05	2	Atp5e
4.93642e-10	0.413485	0.959	0.852	1.17521e-05	2	Slc25a5
5.10199e-10	0.417521	0.976	0.878	1.21463e-05	2	Nme2
5.24443e-10	0.349314	0.948	0.871	1.24854e-05	2	Ndufa2
5.34152e-10	0.405827	0.733	0.566	1.27166e-05	2	Fpr2
5.64119e-10	0.322214	0.931	0.863	1.343e-05	2	Arpc4
7.09489e-10	0.417544	0.856	0.707	1.68908e-05	2	Rab32
7.39565e-10	0.620973	0.878	0.704	1.76068e-05	2	Selenop
7.60262e-10	0.317432	0.693	0.602	1.80996e-05	2	Plin3
8.1225e-10	0.32818	0.809	0.697	1.93372e-05	2	Hspa9
9.87485e-10	0.277012	0.989	0.895	2.3509e-05	2	Cebpb
1.03587e-09	0.890521	0.792	0.583	2.46609e-05	2	Ccn3
1.15789e-09	0.462753	0.653	0.486	2.75659e-05	2	Fcgr4
1.32181e-09	0.262639	0.941	0.885	3.14684e-05	2	Tma7
1.32864e-09	0.393355	0.783	0.675	3.1631e-05	2	Surf4
1.37214e-09	0.289139	0.927	0.845	3.26666e-05	2	Atp6v1e1
1.58961e-09	0.369798	0.765	0.632	3.78438e-05	2	Gsto1
1.66821e-09	0.498753	0.764	0.592	3.9715e-05	2	Ctsl
1.88422e-09	0.47662	0.815	0.671	4.48576e-05	2	Copz1
2.03394e-09	0.329363	0.989	0.966	4.84219e-05	2	Calm1
2.43261e-09	0.329784	0.866	0.74	5.79131e-05	2	Atp6v1a
2.71599e-09	0.328781	0.954	0.787	6.46596e-05	2	Abcg1
3.06498e-09	0.282269	0.96	0.81	7.29679e-05	2	Ctsc
3.24758e-09	0.309424	0.958	0.882	7.73152e-05	2	Eif4g2
3.46272e-09	0.399187	0.798	0.668	8.24369e-05	2	Nus1
3.56951e-09	0.289153	0.721	0.631	8.49792e-05	2	Capn1
4.2985e-09	0.635927	0.556	0.464	0.000102335	2	Hmox1
5.69625e-09	0.37204	0.88	0.747	0.000135611	2	Lmo4
5.69795e-09	0.346438	0.911	0.818	0.000135651	2	Tbca
5.95035e-09	0.364341	0.713	0.588	0.00014166	2	Bst1
5.96891e-09	0.451468	0.722	0.577	0.000142102	2	Klf4
6.4284e-09	0.581047	0.952	0.836	0.000153041	2	Gphn
7.48434e-09	0.297934	0.632	0.537	0.00017818	2	Aldh3b1
9.10942e-09	0.28395	0.923	0.834	0.000216868	2	Csde1
9.7429e-09	0.464307	0.83	0.674	0.000231949	2	Cndp2
1.04442e-08	0.278912	0.982	0.694	0.000248645	2	Atp6v0d2
1.12701e-08	0.473627	0.862	0.691	0.000268307	2	S100a1
1.30159e-08	0.440161	0.973	0.896	0.000309869	2	Cox5a
1.33709e-08	0.312566	0.852	0.741	0.00031832	2	Pgd
1.45942e-08	0.354021	0.955	0.885	0.000347444	2	Capzb
1.59972e-08	0.279705	0.984	0.963	0.000380845	2	Gabarap
1.63664e-08	0.469836	0.824	0.63	0.000389635	2	Vat1
1.63751e-08	0.303797	0.827	0.741	0.000389841	2	Ap2s1
1.74705e-08	0.265584	0.977	0.944	0.00041592	2	Iqgap1
1.77986e-08	0.491167	0.937	0.759	0.000423732	2	Anxa5
1.78482e-08	0.42553	0.758	0.616	0.000424911	2	Camk1
1.85846e-08	0.350649	0.682	0.583	0.000442443	2	Glrx
2.07207e-08	0.363743	0.599	0.463	0.000493298	2	Cd93
2.78831e-08	0.359502	0.773	0.68	0.000663813	2	Hcfc1r1
2.80804e-08	0.26798	0.988	0.979	0.00066851	2	Arpc2
3.38174e-08	0.467511	0.821	0.65	0.00080509	2	Tnfsf13
3.53907e-08	0.292003	0.911	0.831	0.000842545	2	Gm10076
3.54991e-08	0.351488	0.856	0.714	0.000845126	2	Itpripl2
3.57469e-08	0.282453	0.939	0.876	0.000851026	2	Reep5
3.88383e-08	0.287752	0.853	0.78	0.000924623	2	S100a13
3.99079e-08	0.295593	0.896	0.729	0.000950087	2	Cdc42ep3
4.0819e-08	0.336165	0.755	0.654	0.000971779	2	Dap
4.56283e-08	0.297929	0.926	0.849	0.00108627	2	Abracl
4.82295e-08	0.301159	0.958	0.874	0.0011482	2	Gnb1
4.92911e-08	0.41106	0.824	0.715	0.00117347	2	Rexo2
5.09329e-08	0.365685	0.843	0.68	0.00121256	2	Sgk1
5.24068e-08	0.292829	0.618	0.541	0.00124765	2	Ap1s1
5.62587e-08	0.438949	0.879	0.696	0.00133935	2	Anxa4
5.6679e-08	0.285981	0.959	0.877	0.00134936	2	Sat1
5.81327e-08	0.309039	0.812	0.714	0.00138396	2	Pon2
6.17531e-08	0.364305	0.946	0.84	0.00147016	2	Pdia3
6.22508e-08	0.431594	0.888	0.766	0.001482	2	Capns1
6.40237e-08	0.387016	0.865	0.766	0.00152421	2	Romo1
9.38047e-08	0.318096	0.54	0.448	0.00223321	2	Uap1l1
1.14959e-07	0.355143	0.901	0.734	0.00273682	2	Lipa
1.79525e-07	0.431729	0.758	0.608	0.00427395	2	Dusp3
1.84938e-07	0.29886	0.996	0.973	0.00440281	2	Rpl37a
1.96747e-07	0.447252	0.629	0.474	0.00468395	2	Gmpr
2.17848e-07	0.501573	0.614	0.455	0.00518631	2	Ear6
2.38158e-07	0.440526	0.898	0.751	0.00566982	2	Fabp5
2.86124e-07	0.306093	0.817	0.724	0.00681176	2	Tkt
2.87552e-07	0.526958	0.648	0.511	0.00684576	2	Ccl9
2.91043e-07	0.325119	0.967	0.835	0.00692885	2	Vim
3.46796e-07	0.381784	0.903	0.735	0.00825617	2	Mapk3
3.48983e-07	0.325649	0.857	0.778	0.00830823	2	Timm13
4.21332e-07	0.360955	0.785	0.682	0.0100307	2	Smpdl3a
4.2417e-07	0.448345	0.849	0.726	0.0100982	2	Etfb
4.48961e-07	0.295641	0.853	0.661	0.0106884	2	Net1
4.77549e-07	0.278605	0.994	0.988	0.011369	2	Pfn1
4.91216e-07	0.400946	0.786	0.669	0.0116944	2	Ap2a2
4.97572e-07	0.301741	0.916	0.821	0.0118457	2	Cltc
5.30399e-07	0.339492	0.844	0.771	0.0126272	2	Cops9
6.03755e-07	0.313082	0.837	0.75	0.0143736	2	Selenos
6.32282e-07	0.330523	0.859	0.752	0.0150527	2	Creg1
6.60214e-07	0.421884	0.941	0.843	0.0157177	2	Uqcr11
6.89378e-07	0.262679	0.95	0.755	0.016412	2	Trf
7.09004e-07	0.486156	0.374	0.243	0.0168793	2	Fabp4
8.77636e-07	0.379576	0.861	0.737	0.0208939	2	Ppp1r14b
8.81958e-07	0.316701	0.658	0.562	0.0209968	2	Dnajb9
9.04339e-07	0.483932	0.581	0.482	0.0215296	2	Fabp1
9.36313e-07	0.30984	0.749	0.659	0.0222908	2	Psmd13
1.07332e-06	0.347632	0.725	0.614	0.0255525	2	Cenpb
1.14108e-06	0.71827	0.495	0.338	0.0271657	2	Ch25h
1.14556e-06	0.348403	0.802	0.685	0.0272724	2	Acly
1.18462e-06	0.361921	0.741	0.624	0.0282021	2	Serpinb6a
1.2778e-06	0.346238	0.76	0.66	0.0304207	2	AI662270
1.55971e-06	0.272241	0.974	0.822	0.0371319	2	Sirpa
1.57689e-06	0.318566	0.871	0.798	0.037541	2	Atp5k
1.70418e-06	0.276417	0.953	0.88	0.0405715	2	Rps27l
1.71069e-06	0.296414	0.976	0.902	0.0407264	2	Sdcbp
1.71287e-06	0.251448	0.884	0.772	0.0407784	2	Cd164
1.74073e-06	0.284232	0.984	0.915	0.0414415	2	Rpl35
1.7621e-06	0.317099	0.561	0.463	0.0419503	2	Cib2
1.80507e-06	0.33608	0.778	0.688	0.0429732	2	Prdx2
1.87009e-06	0.279004	0.595	0.525	0.0445212	2	Slc48a1
1.96053e-06	0.317267	0.821	0.711	0.0466744	2	Unc119
1.97955e-06	0.446788	0.934	0.856	0.0471271	2	Rbm3
2.23059e-06	0.283396	0.647	0.574	0.0531036	2	Stxbp2
2.23267e-06	0.285208	0.697	0.618	0.0531531	2	Spcs3
3.26641e-06	0.359459	0.902	0.804	0.0777635	2	Atpif1
3.41952e-06	0.347324	0.949	0.799	0.0814085	2	Plin2
3.42149e-06	0.282634	0.812	0.737	0.0814554	2	Txndc17
3.86276e-06	0.342712	0.839	0.716	0.0919608	2	Snx1
4.06521e-06	0.272605	0.777	0.709	0.0967805	2	Edem1
4.08449e-06	0.289689	0.621	0.542	0.0972394	2	Lypla2
4.13821e-06	0.348965	0.828	0.743	0.0985184	2	Ndufc1
4.27483e-06	0.394621	0.884	0.781	0.101771	2	Lamtor4
4.3603e-06	0.272986	0.733	0.635	0.103806	2	Pld4
4.66981e-06	0.398602	0.89	0.771	0.111174	2	Pdia6
4.68824e-06	0.269147	0.882	0.796	0.111613	2	Tmed5
4.7771e-06	0.344565	0.489	0.387	0.113728	2	Taco1
4.81545e-06	0.307673	0.733	0.657	0.114641	2	Morf4l2
5.17001e-06	0.260209	0.988	0.973	0.123082	2	Myl6
5.27377e-06	0.331721	0.78	0.683	0.125553	2	Rassf5
6.26799e-06	0.371046	0.657	0.555	0.149222	2	Acaa1a
7.01528e-06	0.320264	0.991	0.979	0.167013	2	Serf2
7.47075e-06	0.270569	0.876	0.776	0.177856	2	Gsn
9.56715e-06	0.282304	0.476	0.397	0.227765	2	Mvd
1.03293e-05	0.461328	0.303	0.194	0.245909	2	Mmp19
1.07663e-05	0.366101	0.706	0.586	0.256313	2	Cyb5r3
1.16177e-05	1.40352	0.651	0.556	0.276582	2	Gm26917
1.26235e-05	0.301182	0.718	0.594	0.300527	2	Cd200r4
1.33589e-05	0.486907	0.854	0.752	0.318036	2	Hexb
1.37496e-05	0.282973	0.494	0.429	0.327336	2	Ids
1.42668e-05	0.303886	0.834	0.764	0.339649	2	Ndufv3
1.47285e-05	0.407544	0.654	0.522	0.350642	2	Aldoc
1.57972e-05	0.303241	0.636	0.561	0.376083	2	Lrrc59
1.64193e-05	0.294689	0.804	0.735	0.390894	2	Ndufs6
1.77799e-05	0.360099	0.566	0.453	0.423285	2	Fcor
2.20241e-05	0.297247	0.63	0.549	0.524328	2	Calu
2.42682e-05	0.3039	0.802	0.676	0.577752	2	Ncoa4
2.60243e-05	0.281294	0.85	0.716	0.619561	2	Colgalt1
3.01757e-05	0.270908	0.607	0.545	0.718392	2	Snx17
3.12136e-05	0.312261	0.516	0.422	0.743103	2	Sfxn3
3.20529e-05	0.288158	0.867	0.773	0.763084	2	Atp6v0d1
3.52614e-05	0.343452	0.715	0.618	0.839469	2	Plekhb2
3.82701e-05	0.257144	0.962	0.902	0.911096	2	Cox6c
3.92234e-05	0.315866	0.931	0.875	0.933792	2	Ptpn1
4.30812e-05	0.339319	0.724	0.593	1	2	Gstm1
4.35644e-05	0.305886	0.698	0.58	1	2	Lpin1
4.45871e-05	0.80416	0.464	0.312	1	2	Marco
5.69516e-05	0.258263	0.583	0.527	1	2	Acaa2
5.93785e-05	0.266515	0.944	0.861	1	2	Eif4a1
6.87393e-05	0.285639	0.863	0.803	1	2	Atp5g1
7.61757e-05	0.382414	0.504	0.403	1	2	Idi1
8.14427e-05	0.322922	0.486	0.39	1	2	Pira2
8.79376e-05	0.291591	0.711	0.603	1	2	Olfm1
9.76061e-05	0.316605	0.562	0.471	1	2	Clec4a3
0.000103282	0.302516	0.971	0.931	1	2	Cox6b1
0.000113276	0.276239	0.848	0.789	1	2	Uqcrb
0.000145485	0.266909	0.97	0.914	1	2	Sh3glb1
0.000173394	0.26228	0.574	0.468	1	2	Adcy3
0.000180195	0.332262	0.761	0.675	1	2	Manf
0.000188924	0.319461	0.676	0.575	1	2	Ifi207
0.000204808	0.282327	0.716	0.594	1	2	Ang4
0.000238842	0.304356	0.796	0.713	1	2	Ssr3
0.000253338	0.283329	0.704	0.635	1	2	Nras
0.000268925	0.297352	0.644	0.567	1	2	Slc39a1
0.000308716	0.388097	0.628	0.518	1	2	Ahnak
0.00036992	0.267614	0.462	0.399	1	2	Tob1
0.000498939	0.411725	0.876	0.853	1	2	AY036118
0.000502475	0.322657	0.89	0.814	1	2	Pomp
0.000517092	0.279496	0.566	0.511	1	2	Dynlt3
0.0006343	0.255347	0.676	0.575	1	2	Ang2
0.00071765	0.302565	0.852	0.761	1	2	Cyb5a
0.000738786	0.269876	0.831	0.757	1	2	Pgls
0.000768868	0.308966	0.734	0.671	1	2	Psma6
0.000847916	0.263746	0.538	0.475	1	2	Acads
0.000918678	0.328121	0.47	0.402	1	2	Klf9
0.000938716	0.267212	0.817	0.748	1	2	Psmd8
0.00117189	0.273985	0.966	0.886	1	2	Hsp90b1
0.00168912	0.287256	0.555	0.478	1	2	Tifab
0.00215372	0.251324	0.961	0.854	1	2	Lamp1
0.00252959	0.296338	0.674	0.614	1	2	Herpud1
0.00336163	0.283409	0.986	0.932	1	2	Gpx1
0.00343496	0.261014	0.496	0.432	1	2	Ftl1-ps1
0.00350101	0.260143	0.778	0.715	1	2	G3bp2
0.00382667	0.276494	0.362	0.33	1	2	Npl
0.0040005	0.299624	0.43	0.361	1	2	Cyp51
0.00798608	0.263218	0.68	0.608	1	2	Sdhc
0.00937348	0.266829	0.677	0.634	1	2	Tbcb

## Sheet: D
p_val	avg_log2FC	pct.1	pct.2	p_val_adj	cluster	gene
7.21198e-90	3.26808	0.949	0.123	1.71696e-85	3	Csf3r
2.06042e-81	3.22155	0.928	0.345	4.90525e-77	3	Lst1
9.72634e-80	3.00408	0.988	0.507	2.31555e-75	3	Srgn
2.11258e-76	1.86092	0.994	0.912	5.02941e-72	3	Tyrobp
6.22017e-75	2.23756	1	0.989	1.48084e-70	3	Malat1
7.77336e-74	3.83803	0.853	0.193	1.8506e-69	3	S100a9
1.03047e-71	2.83515	0.834	0.059	2.45323e-67	3	Cxcr2
4.26934e-71	3.04486	0.812	0.056	1.0164e-66	3	Il1r2
1.06715e-69	4.11413	0.879	0.37	2.54057e-65	3	S100a8
1.47498e-66	1.54147	0.989	0.903	3.51148e-62	3	Fcer1g
4.73195e-65	1.82999	0.987	0.989	1.12654e-60	3	H3f3b
8.01366e-63	3.10914	0.857	0.185	1.90781e-58	3	Il1b
4.78516e-62	1.74113	0.98	0.954	1.1392e-57	3	Fxyd5
6.74039e-62	1.54958	0.996	0.99	1.60468e-57	3	Eif1
6.95383e-61	1.79178	0.961	0.891	1.6555e-56	3	Cst3
1.07671e-60	1.65755	0.972	0.955	2.56333e-56	3	Ubb
1.39438e-60	1.98618	0.924	0.824	3.31961e-56	3	Rac2
1.80395e-58	2.752	0.768	0.136	4.29466e-54	3	Slfn1
1.98039e-57	2.20515	0.693	0.128	4.71471e-53	3	Itgam
1.73115e-55	2.18194	0.928	0.58	4.12134e-51	3	Mir142hg
1.59452e-52	1.38609	0.977	0.97	3.79607e-48	3	Gng5
5.05733e-52	2.65696	0.684	0.072	1.204e-47	3	Hp
8.83119e-51	1.8682	0.709	0.155	2.10244e-46	3	Sorl1
8.33046e-49	1.74855	0.956	0.872	1.98323e-44	3	Gsr
3.34001e-48	2.81543	0.627	0.036	7.95156e-44	3	Mmp9
3.46106e-48	2.52823	0.728	0.158	8.23976e-44	3	Ier3
1.23339e-47	1.26265	0.975	0.976	2.93633e-43	3	Cox8a
1.83302e-47	1.68771	0.88	0.792	4.36388e-43	3	Cd300lf
3.31069e-47	1.6161	0.96	0.937	7.88177e-43	3	Cd52
1.54248e-46	1.472	0.931	0.93	3.67218e-42	3	Atp6v0c
1.58006e-46	1.49589	0.955	0.952	3.76164e-42	3	Mcl1
1.45622e-45	2.45521	0.873	0.773	3.46681e-41	3	Pim1
1.82043e-45	2.56351	0.738	0.363	4.3339e-41	3	Scimp
6.38684e-45	2.32478	0.807	0.631	1.52051e-40	3	Resf1
1.32106e-44	2.222	0.775	0.413	3.14504e-40	3	Jak2
2.32588e-44	1.69146	0.61	0.171	5.53723e-40	3	Igf1r
8.23204e-44	1.71306	0.697	0.146	1.9598e-39	3	Ltb
3.65509e-42	1.82727	0.773	0.535	8.70167e-38	3	Ncf4
6.78058e-42	1.6815	0.587	0.124	1.61425e-37	3	Lpcat2
1.03379e-40	2.14453	0.602	0.135	2.46114e-36	3	Adgre5
7.56261e-40	2.20321	0.507	0.035	1.80043e-35	3	Upp1
2.6852e-39	1.53333	0.961	0.972	6.39267e-35	3	Btg1
4.9094e-39	2.29065	0.774	0.403	1.16878e-34	3	Ifitm2
6.17998e-39	2.27999	0.646	0.274	1.47127e-34	3	Clec5a
8.02132e-39	1.71524	0.866	0.836	1.90964e-34	3	Clec4n
1.45309e-38	1.96753	0.631	0.144	3.45938e-34	3	Ninj1
3.13624e-38	0.95502	0.963	0.971	7.46645e-34	3	Arpc1b
5.40312e-38	1.44465	0.832	0.877	1.28632e-33	3	Jund
4.13905e-37	1.23467	0.873	0.899	9.85384e-33	3	Ubc
3.99627e-36	1.3871	0.938	0.932	9.51391e-32	3	Txnip
1.23216e-34	1.63326	0.43	0.054	2.93341e-30	3	Oasl2
4.40249e-34	1.27509	0.882	0.861	1.0481e-29	3	Spi1
4.94316e-34	1.17672	0.794	0.856	1.17682e-29	3	Vasp
5.59697e-34	1.30623	0.856	0.83	1.33247e-29	3	Skap2
7.36096e-34	1.53974	0.871	0.882	1.75242e-29	3	Slfn2
2.47435e-33	0.828595	0.975	0.99	5.89068e-29	3	H3f3a
2.61872e-33	1.80552	0.526	0.058	6.23438e-29	3	Pglyrp1
5.18823e-33	1.14822	0.942	0.954	1.23516e-28	3	S100a11
7.03467e-33	1.26577	0.885	0.917	1.67474e-28	3	Elob
9.72176e-33	1.58494	0.783	0.697	2.31446e-28	3	Fgr
1.03402e-32	1.67811	0.849	0.871	2.46168e-28	3	Cox17
1.61994e-32	1.88154	0.665	0.405	3.85659e-28	3	Cd300a
3.93552e-32	2.28567	0.704	0.434	9.36929e-28	3	Cd14
4.49996e-32	1.96452	0.621	0.3	1.07131e-27	3	2310001H17Rik
1.00705e-31	1.76866	0.484	0.097	2.39748e-27	3	Gm31718
1.40998e-30	1.30075	0.859	0.891	3.35675e-26	3	Map1lc3b
2.02033e-30	2.0863	0.449	0.04	4.80979e-26	3	Csf1
3.34017e-30	1.7117	0.553	0.122	7.95194e-26	3	Slco3a1
6.75993e-30	1.66635	0.729	0.673	1.60934e-25	3	Ccr1
8.06237e-30	1.38521	0.868	0.888	1.91941e-25	3	Xbp1
3.53518e-29	1.333	0.858	0.899	8.41621e-25	3	H2afj
7.04118e-29	1.61947	0.501	0.093	1.67629e-24	3	Rasgrp4
5.81928e-28	1.54045	0.433	0.096	1.3854e-23	3	4930581F22Rik
6.71198e-28	1.34783	0.829	0.839	1.59792e-23	3	Gmfg
1.12527e-27	1.67228	0.563	0.225	2.67894e-23	3	Marcks
2.88358e-27	1.73473	0.397	0.046	6.86494e-23	3	Cass4
3.93996e-27	1.87318	0.838	0.902	9.37986e-23	3	Cdk2ap2
1.94122e-26	1.6516	0.552	0.186	4.62147e-22	3	Clec4d
2.63855e-26	1.32785	0.342	0.021	6.2816e-22	3	Amer2
5.04181e-26	1.2395	0.398	0.099	1.2003e-21	3	Pstpip1
8.83118e-26	1.15492	0.341	0.068	2.10244e-21	3	Il18rap
9.29755e-26	1.58605	0.511	0.169	2.21347e-21	3	Gm39556
1.48695e-25	1.74849	0.38	0.03	3.53999e-21	3	H2-Q10
1.72936e-25	0.783386	0.889	0.955	4.11708e-21	3	Arpc3
1.9819e-25	1.4246	0.787	0.777	4.71831e-21	3	Cers6
2.75202e-25	1.60046	0.435	0.035	6.55173e-21	3	4732465J04Rik
2.916e-25	1.1661	0.833	0.855	6.94212e-21	3	Tpd52
3.29521e-25	2.30661	0.436	0.067	7.8449e-21	3	Tarm1
4.64687e-25	1.62756	0.323	0.012	1.10628e-20	3	Entpd3
5.98611e-25	2.1238	0.649	0.46	1.42511e-20	3	Id1
6.09192e-25	1.19679	0.823	0.845	1.4503e-20	3	Alox5ap
7.12785e-25	1.64526	0.711	0.622	1.69693e-20	3	Gcnt2
8.15458e-25	1.39058	0.689	0.639	1.94136e-20	3	Tmem59
1.14051e-24	1.86996	0.445	0.064	2.71522e-20	3	Egln3
1.45724e-24	0.734864	0.912	0.963	3.46926e-20	3	Gnai2
2.10868e-24	1.83503	0.549	0.19	5.02014e-20	3	Mxd1
3.90025e-24	0.922984	0.902	0.952	9.28534e-20	3	Fam49b
4.86281e-24	1.73869	0.714	0.604	1.15769e-19	3	Rgs2
7.5863e-24	1.29985	0.821	0.803	1.80607e-19	3	Fcgr3
9.70966e-24	0.932303	0.864	0.922	2.31158e-19	3	Atp6v1g1
2.54787e-23	1.75831	0.356	0.044	6.06571e-19	3	Enah
3.83347e-23	1.12338	0.888	0.916	9.12635e-19	3	Prdx5
4.32973e-23	0.987805	0.829	0.905	1.03078e-18	3	Ubl5
4.42647e-23	1.39492	0.3	0.011	1.05381e-18	3	Cd177
4.45945e-23	1.68528	0.65	0.482	1.06166e-18	3	Cebpd
4.51945e-23	1.00548	0.91	0.959	1.07595e-18	3	Ptprc
5.93721e-23	1.42946	0.731	0.71	1.41347e-18	3	Snap23
7.00025e-23	0.874146	0.852	0.928	1.66655e-18	3	Calm2
1.26746e-22	2.20621	0.548	0.282	3.01745e-18	3	F630028O10Rik
1.63535e-22	1.66814	0.452	0.078	3.89327e-18	3	Ltb4r1
1.73218e-22	0.965419	0.806	0.888	4.12381e-18	3	Coro1a
1.73301e-22	0.983438	0.82	0.908	4.12577e-18	3	Pak2
1.7765e-22	1.33683	0.695	0.655	4.22932e-18	3	Gm26740
2.13144e-22	1.70643	0.758	0.746	5.07431e-18	3	Lyst
2.38155e-22	1.51493	0.61	0.357	5.66976e-18	3	Cmtm7
4.08134e-22	1.6072	0.316	0.008	9.71644e-18	3	Abca13
4.89902e-22	1.37094	0.737	0.696	1.16631e-17	3	Rabac1
7.45542e-22	0.72852	0.931	0.973	1.77491e-17	3	Rhoa
8.93374e-22	1.12524	0.782	0.847	2.12686e-17	3	D8Ertd738e
1.02976e-21	1.0723	0.892	0.944	2.45155e-17	3	Ostf1
2.2253e-21	1.22369	0.319	0.045	5.29778e-17	3	5830428M24Rik
2.33325e-21	1.31119	0.685	0.651	5.55476e-17	3	Retreg1
2.72091e-21	1.20379	0.748	0.786	6.47768e-17	3	Ptpn6
2.72765e-21	1.79036	0.586	0.231	6.49372e-17	3	Neurl3
3.93862e-21	1.42227	0.416	0.114	9.37667e-17	3	Fgl2
4.66842e-21	1.04963	0.837	0.899	1.11141e-16	3	Rsrp1
4.96608e-21	1.02451	0.821	0.858	1.18227e-16	3	Clic1
5.95629e-21	1.26757	0.755	0.811	1.41801e-16	3	Bcl2a1b
1.36643e-20	1.07613	0.817	0.887	3.25305e-16	3	1810037I17Rik
1.3812e-20	1.20154	0.653	0.638	3.28823e-16	3	Psenen
1.38648e-20	2.43897	0.4	0.052	3.30079e-16	3	Ifitm1
1.41359e-20	1.56848	0.575	0.281	3.36533e-16	3	Card19
1.46162e-20	1.83198	0.466	0.163	3.47969e-16	3	Med12l
4.01903e-20	1.46882	0.31	0.035	9.5681e-16	3	Hdc
4.50751e-20	1.61683	0.521	0.218	1.0731e-15	3	Bcl6
4.61836e-20	1.32021	0.379	0.064	1.09949e-15	3	Arg2
7.12505e-20	1.48342	0.359	0.086	1.69626e-15	3	Marcksl1
7.77303e-20	0.701409	0.934	0.974	1.85053e-15	3	Cyba
1.03372e-19	1.48431	0.685	0.698	2.46099e-15	3	Atp6v0a1
1.96012e-19	1.06805	0.777	0.843	4.66645e-15	3	Son
2.78942e-19	0.697401	0.862	0.9	6.64078e-15	3	Lyn
3.60297e-19	2.03051	0.519	0.339	8.5776e-15	3	Tnfrsf13b
3.62677e-19	1.08194	0.739	0.809	8.63426e-15	3	Arpp19
3.70035e-19	0.837723	0.935	0.94	8.80943e-15	3	Gpx1
5.91204e-19	1.48568	0.5	0.299	1.40748e-14	3	Tctex1d2
9.21467e-19	0.945987	0.825	0.903	2.19374e-14	3	Hmgb1
1.06235e-18	1.02576	0.691	0.785	2.52914e-14	3	Rnasek
1.4272e-18	1.50231	0.3	0.016	3.39773e-14	3	Igfbp6
1.51997e-18	1.3745	0.699	0.647	3.6186e-14	3	Supt4a
1.91255e-18	1.32974	0.692	0.67	4.5532e-14	3	Ier5
3.50764e-18	1.40847	0.322	0.062	8.35064e-14	3	Myo1d
4.06395e-18	1.18484	0.713	0.694	9.67506e-14	3	Cd24a
4.9437e-18	1.54648	0.462	0.164	1.17695e-13	3	Socs3
9.07606e-18	1.29594	0.503	0.392	2.16074e-13	3	Vav3
1.44366e-17	1.17967	0.321	0.051	3.43693e-13	3	Mfsd6
1.67021e-17	1.31892	0.567	0.451	3.97627e-13	3	Btg2
2.07076e-17	1.56467	0.567	0.404	4.92985e-13	3	Cyp4f18
2.08154e-17	1.53939	0.516	0.277	4.95552e-13	3	Jun
2.18254e-17	1.6841	0.624	0.473	5.19598e-13	3	Alcam
2.60625e-17	1.54143	0.704	0.697	6.2047e-13	3	Samsn1
4.06033e-17	1.51481	0.443	0.189	9.66642e-13	3	Cd101
4.95231e-17	1.59349	0.685	0.595	1.179e-12	3	Junb
6.50783e-17	1.05295	0.8	0.857	1.54932e-12	3	Myo1f
7.20564e-17	1.24061	0.429	0.178	1.71545e-12	3	Antxr2
8.36198e-17	1.94172	0.595	0.356	1.99074e-12	3	Cdkn1a
1.21234e-16	1.35844	0.74	0.789	2.88623e-12	3	Gngt2
1.54688e-16	1.24317	0.729	0.792	3.68266e-12	3	Dnaja1
2.4841e-16	1.3707	0.354	0.099	5.91391e-12	3	Jaml
2.65302e-16	0.446433	0.931	0.982	6.31603e-12	3	Cdc42
3.2712e-16	1.2489	0.365	0.14	7.78775e-12	3	Abtb2
6.48017e-16	1.02323	0.795	0.92	1.54273e-11	3	Apbb1ip
9.65664e-16	1.14097	0.337	0.115	2.29896e-11	3	Pram1
1.41243e-15	1.63784	0.624	0.36	3.36256e-11	3	Nudt4
1.84598e-15	1.28001	0.392	0.18	4.39472e-11	3	Pla2g7
2.57061e-15	1.40982	0.677	0.627	6.11986e-11	3	Ypel3
3.0372e-15	1.51283	0.493	0.323	7.23065e-11	3	Cpeb2
3.41551e-15	1.48102	0.419	0.184	8.13131e-11	3	Ptafr
3.98905e-15	1.40225	0.532	0.383	9.49674e-11	3	AA467197
5.08261e-15	1.02622	0.655	0.747	1.21002e-10	3	Cmip
5.523e-15	1.49824	0.569	0.382	1.31486e-10	3	Pde4b
8.094e-15	1.26287	0.631	0.676	1.92694e-10	3	Pilra
9.55971e-15	1.11808	0.814	0.867	2.27588e-10	3	Atp11b
1.01134e-14	1.0192	0.733	0.81	2.40769e-10	3	Ube2b
1.01841e-14	1.22723	0.354	0.107	2.42452e-10	3	Spata13
1.31442e-14	1.55915	0.442	0.235	3.12923e-10	3	Cxcr4
1.66942e-14	1.6404	0.519	0.416	3.97439e-10	3	Cited2
1.95718e-14	0.988682	0.632	0.728	4.65947e-10	3	Ssu72
2.38222e-14	0.942594	0.348	0.106	5.67134e-10	3	Gadd45b
4.70628e-14	1.30276	0.405	0.217	1.12042e-09	3	Dusp16
9.12813e-14	1.28255	0.76	0.792	2.17313e-09	3	Ncf1
1.14662e-13	1.61839	0.634	0.598	2.72975e-09	3	Basp1
1.5347e-13	1.63296	0.658	0.683	3.65365e-09	3	Il1rn
4.41985e-13	0.844369	0.875	0.945	1.05223e-08	3	Rbm39
5.34037e-13	1.21894	0.507	0.468	1.27138e-08	3	Cmtm6
5.73026e-13	1.38978	0.499	0.37	1.3642e-08	3	Igsf6
5.94655e-13	0.969177	0.772	0.917	1.41569e-08	3	Dynll1
7.5242e-13	1.03261	0.731	0.843	1.79129e-08	3	Ndufa7
1.26227e-12	0.524105	0.943	0.979	3.00509e-08	3	Sh3bgrl3
1.89835e-12	1.56538	0.509	0.363	4.51941e-08	3	E230032D23Rik
2.08179e-12	1.07245	0.558	0.568	4.95612e-08	3	Ccdc12
2.63385e-12	1.91386	0.526	0.357	6.27042e-08	3	Cks2
2.88493e-12	0.783248	0.837	0.926	6.86816e-08	3	Ndufb1-ps
4.4095e-12	0.938385	0.662	0.777	1.04977e-07	3	Ndufa13
4.63962e-12	0.852194	0.768	0.909	1.10456e-07	3	Cox7a2
4.65829e-12	1.21979	0.37	0.137	1.109e-07	3	Mirt1
5.80065e-12	0.62549	0.959	0.966	1.38096e-07	3	Gabarap
7.08578e-12	1.47738	0.587	0.562	1.68691e-07	3	St3gal4
8.28765e-12	1.58931	0.342	0.157	1.97304e-07	3	Hist1h4i
8.64064e-12	1.2617	0.615	0.644	2.05708e-07	3	Ptpre
1.23012e-11	0.991502	0.625	0.749	2.92855e-07	3	Reep3
1.65651e-11	1.25921	0.473	0.414	3.94366e-07	3	3110082I17Rik
1.75932e-11	1.13332	0.419	0.174	4.18841e-07	3	Ripor2
1.93945e-11	1.16485	0.223	0.569	4.61725e-07	3	Klhl6
1.98771e-11	0.728132	0.804	0.901	4.73213e-07	3	Atp6v0b
2.34534e-11	1.3251	0.62	0.583	5.58355e-07	3	Prdx6
2.61546e-11	0.595986	0.7	0.884	6.22661e-07	3	Snx3
2.71034e-11	1.12546	0.584	0.702	6.4525e-07	3	Coro2a
3.25333e-11	1.28679	0.408	0.143	7.74521e-07	3	Trem1
3.27675e-11	1.457	0.617	0.592	7.80096e-07	3	Hist1h2bc
3.72107e-11	1.61069	0.658	0.593	8.85876e-07	3	S100a6
4.02389e-11	1.6134	0.462	0.29	9.57968e-07	3	Ffar2
4.45815e-11	1.42093	0.516	0.396	1.06135e-06	3	Emilin2
7.50867e-11	0.483357	0.981	0.989	1.78759e-06	3	Pfn1
7.96953e-11	0.534165	0.96	0.973	1.89731e-06	3	Lcp1
9.24488e-11	1.28701	0.568	0.691	2.20093e-06	3	Itch
1.66005e-10	1.38675	0.574	0.52	3.95208e-06	3	Dennd4a
1.75524e-10	0.98636	0.564	0.657	4.1787e-06	3	Ppp1r2
1.80932e-10	0.883003	0.679	0.668	4.30744e-06	3	Hmgb2
1.81387e-10	1.0905	0.692	0.823	4.31829e-06	3	Timm10b
1.87155e-10	1.37265	0.589	0.576	4.4556e-06	3	Cux1
1.97883e-10	0.288329	0.299	0.588	4.711e-06	3	Sugt1
2.29422e-10	0.286141	0.252	0.547	5.46185e-06	3	Tbc1d14
3.54796e-10	0.296799	0.232	0.473	8.44662e-06	3	Nisch
3.72953e-10	0.288614	0.194	0.449	8.8789e-06	3	Tnip1
3.87266e-10	0.768005	0.717	0.852	9.21964e-06	3	Atp5md
3.89104e-10	0.881169	0.713	0.809	9.2634e-06	3	Syk
4.25306e-10	0.337963	0.253	0.506	1.01253e-05	3	Smg6
4.3275e-10	0.794806	0.611	0.782	1.03025e-05	3	Adipor1
4.49611e-10	1.25556	0.473	0.344	1.07039e-05	3	Siglece
4.89484e-10	1.25705	0.546	0.535	1.16531e-05	3	Entpd1
5.79446e-10	0.290261	0.198	0.411	1.37949e-05	3	Zmym2
6.85604e-10	0.836214	0.633	0.797	1.63222e-05	3	Gpsm3
7.19191e-10	1.07747	0.738	0.799	1.71218e-05	3	Pygl
7.96379e-10	1.24884	0.455	0.419	1.89594e-05	3	Cep83
9.09942e-10	1.36249	0.458	0.361	2.1663e-05	3	C130050O18Rik
1.0202e-09	0.869421	0.759	0.893	2.42878e-05	3	Scand1
1.21582e-09	0.691337	0.738	0.886	2.8945e-05	3	Grb2
1.68716e-09	0.282252	0.236	0.512	4.01661e-05	3	Rnf38
1.73392e-09	1.13577	0.409	0.251	4.12793e-05	3	Slc2a1
2.03635e-09	0.924207	0.636	0.602	4.84793e-05	3	Cd63
2.09631e-09	0.277314	0.205	0.459	4.99067e-05	3	Pibf1
2.14022e-09	1.37874	0.317	0.142	5.09523e-05	3	Clec4e
2.73492e-09	1.25241	0.413	0.206	6.51102e-05	3	Tmem243
2.8857e-09	1.08126	0.356	0.196	6.86998e-05	3	Chst11
3.07428e-09	1.23079	0.395	0.227	7.31894e-05	3	Mctp2
3.29591e-09	1.13403	0.624	0.705	7.84657e-05	3	Atg3
3.85279e-09	0.273755	0.3	0.617	9.17235e-05	3	Akt1
4.27866e-09	0.602392	0.83	0.945	0.000101862	3	Atp6v0e
5.26228e-09	1.16802	0.566	0.584	0.000125279	3	Vsir
6.3644e-09	0.654025	0.856	0.85	0.000151517	3	Gab2
6.66908e-09	1.30287	0.465	0.329	0.000158771	3	Sft2d2
6.93589e-09	0.630401	0.793	0.917	0.000165123	3	Ost4
7.00429e-09	1.03451	0.616	0.696	0.000166751	3	Rin3
8.90684e-09	0.687449	0.674	0.854	0.000212045	3	Nedd8
1.00628e-08	0.716134	0.746	0.903	0.000239566	3	Cd53
1.58789e-08	0.986025	0.372	0.227	0.00037803	3	Lbr
2.27009e-08	1.22659	0.619	0.608	0.00054044	3	Leprotl1
2.32553e-08	0.858486	0.696	0.83	0.000553639	3	Ssh2
2.38659e-08	0.677444	0.809	0.927	0.000568176	3	Tomm6
2.53114e-08	1.09288	0.622	0.715	0.000602589	3	Selplg
2.62239e-08	1.28589	0.362	0.221	0.000624312	3	Cd80
3.09481e-08	0.254791	0.176	0.407	0.000736782	3	Mphosph8
3.14796e-08	1.30737	0.516	0.459	0.000749435	3	Rab44
3.19828e-08	0.271224	0.197	0.519	0.000761413	3	Ms4a6d
3.33206e-08	0.290321	0.23	0.512	0.000793263	3	Bcl2l11
4.01278e-08	0.294502	0.308	0.624	0.000955323	3	Gpbp1l1
4.50637e-08	0.820403	0.513	0.609	0.00107283	3	Gabarapl2
4.82364e-08	0.351074	0.317	0.621	0.00114836	3	Aim2
6.64392e-08	0.704788	0.878	0.932	0.00158172	3	Runx1
6.73097e-08	0.845022	0.6	0.75	0.00160244	3	Ube2i
7.69467e-08	1.22721	0.538	0.487	0.00183187	3	Glipr2
9.268e-08	1.33346	0.598	0.597	0.00220643	3	Grina
9.73214e-08	0.262281	0.279	0.572	0.00231693	3	Map3k3
1.05855e-07	1.22093	0.627	0.653	0.0025201	3	Atrnl1
1.1111e-07	0.686764	0.626	0.826	0.00264521	3	Eif5
1.18176e-07	0.250138	0.234	0.501	0.00281341	3	Safb
1.19376e-07	0.442323	0.841	0.962	0.00284199	3	H2-D1
1.22812e-07	0.850051	0.668	0.787	0.00292378	3	Litaf
1.23801e-07	0.832895	0.627	0.797	0.00294732	3	Pnrc1
1.24812e-07	1.37332	0.636	0.724	0.00297141	3	Mrpl52
1.24972e-07	0.284722	0.217	0.448	0.0029752	3	Sdhaf2
1.28019e-07	0.803098	0.668	0.855	0.00304774	3	Rbx1
1.28399e-07	0.251027	0.177	0.402	0.00305681	3	Ppard
1.29841e-07	1.00217	0.551	0.641	0.00309112	3	Rara
1.39915e-07	0.708752	0.81	0.946	0.00333096	3	Myl12b
1.41365e-07	0.2729	0.224	0.46	0.00336547	3	Clk4
1.42322e-07	0.612693	0.872	0.971	0.00338827	3	Ddx5
1.55255e-07	1.0667	0.356	0.234	0.00369616	3	Pilrb2
1.59154e-07	0.944592	0.584	0.676	0.00378898	3	Tsc22d4
1.60137e-07	0.26343	0.15	0.318	0.00381237	3	Haus8
1.80823e-07	0.298076	0.259	0.578	0.00430485	3	Ccng1
2.10371e-07	0.264015	0.219	0.461	0.00500829	3	Ctdsp2
2.41708e-07	0.340466	0.123	0.32	0.00575435	3	H1f0
2.43135e-07	0.563119	0.322	0.778	0.0057883	3	Atp1b3
2.48986e-07	0.289493	0.238	0.475	0.00592762	3	Crtc3
2.80246e-07	0.334039	0.231	0.49	0.00667182	3	D1Ertd622e
3.13118e-07	0.285921	0.181	0.397	0.00745439	3	Prxl2c
3.33502e-07	0.380678	0.358	0.648	0.00793969	3	Rab6a
3.56751e-07	0.257163	0.169	0.368	0.00849318	3	Rnf44
3.58179e-07	0.617715	0.668	0.852	0.00852717	3	Ndufb9
3.8607e-07	0.309293	0.244	0.481	0.00919116	3	Rasa3
3.91356e-07	0.338083	0.179	0.332	0.00931701	3	Avl9
4.06115e-07	1.08613	0.616	0.709	0.00966837	3	Cd33
4.92556e-07	0.298001	0.24	0.524	0.0117263	3	Fosl2
5.25156e-07	1.01125	0.606	0.718	0.0125024	3	1810058I24Rik
5.503e-07	0.826774	0.807	0.902	0.013101	3	Atox1
6.67046e-07	0.999155	0.591	0.601	0.0158804	3	Rapgef6
7.18491e-07	0.30535	0.205	0.464	0.0171051	3	Sertad2
7.37901e-07	0.28051	0.183	0.364	0.0175672	3	B3gat3
7.44635e-07	1.14912	0.302	0.16	0.0177275	3	Hist1h2be
7.70073e-07	0.792894	0.642	0.799	0.0183331	3	Chmp2a
7.76403e-07	0.837368	0.616	0.756	0.0184838	3	Bhlhe40
7.9589e-07	0.295739	0.179	0.371	0.0189477	3	Vps53
8.81607e-07	0.268849	0.209	0.442	0.0209884	3	Flii
8.9373e-07	0.611478	0.82	0.953	0.021277	3	Msn
9.2615e-07	0.258643	0.175	0.354	0.0220489	3	Nr1h2
9.37047e-07	1.09707	0.548	0.621	0.0223083	3	Il13ra1
1.19778e-06	0.256629	0.389	0.744	0.0285156	3	Erbin
1.19854e-06	1.03468	0.307	0.138	0.0285337	3	1600010M07Rik
1.42651e-06	1.06529	0.525	0.575	0.0339609	3	Rnf149
1.44249e-06	0.275828	0.236	0.463	0.0343413	3	Hnrnpdl
1.46405e-06	0.996254	0.559	0.653	0.0348547	3	Fam104a
1.57568e-06	0.341485	0.234	0.46	0.0375121	3	Psen1
1.67007e-06	0.260269	0.243	0.526	0.0397593	3	Msl2
1.71393e-06	0.647197	0.628	0.82	0.0408035	3	Stx7
1.73634e-06	1.17421	0.459	0.444	0.0413371	3	Mthfs
1.77666e-06	0.310099	0.227	0.468	0.0422968	3	Arnt
1.79095e-06	0.323115	0.205	0.465	0.0426372	3	Eif2ak3
1.98169e-06	0.737331	0.533	0.731	0.0471781	3	Vmp1
2.10664e-06	0.303892	0.244	0.501	0.0501527	3	Rab5b
2.12283e-06	0.408164	0.264	0.58	0.0505381	3	Ehd1
2.23255e-06	0.996547	0.327	0.18	0.0531503	3	Relt
2.30972e-06	0.760287	0.5	0.642	0.0549875	3	Rer1
2.51425e-06	0.952351	0.535	0.599	0.0598566	3	Arhgap45
2.51968e-06	0.598472	0.72	0.879	0.0599861	3	Cox5b
2.58633e-06	0.274795	0.313	0.627	0.0615728	3	Med13
2.64648e-06	0.287346	0.289	0.591	0.0630047	3	Zcrb1
2.6531e-06	0.311684	0.296	0.617	0.0631623	3	Rcbtb2
2.68332e-06	0.326518	0.322	0.615	0.0638819	3	Mxi1
3.04719e-06	0.30903	0.242	0.497	0.0725444	3	Prdm2
3.21901e-06	0.353279	0.227	0.478	0.076635	3	Zfp609
3.27509e-06	0.345267	0.304	0.584	0.0779701	3	Creb1
3.81702e-06	1.04604	0.601	0.684	0.0908718	3	Cd300c2
3.86343e-06	0.483032	0.24	0.408	0.0919767	3	Ccdc59
3.97336e-06	0.293889	0.229	0.472	0.0945938	3	Yaf2
4.31266e-06	0.484908	0.695	0.902	0.102671	3	Atp6v1f
4.38668e-06	0.305873	0.165	0.369	0.104434	3	Vps8
4.53028e-06	0.704036	0.685	0.861	0.107852	3	Rab2a
4.57926e-06	0.288026	0.223	0.46	0.109018	3	Ube2f
4.60753e-06	0.845933	0.671	0.822	0.109691	3	Nfe2l2
4.64835e-06	1.05708	0.535	0.564	0.110663	3	Rlf
4.69641e-06	0.326625	0.195	0.4	0.111807	3	Klhdc10
5.13317e-06	0.436382	0.727	0.931	0.122205	3	Morf4l1
5.14287e-06	0.262192	0.2	0.435	0.122436	3	Csnk1e
5.18986e-06	0.44464	0.611	0.855	0.123555	3	Srp14
5.23474e-06	0.867104	0.684	0.811	0.124624	3	Tnfaip2
5.36614e-06	1.15028	0.498	0.547	0.127752	3	C5ar1
5.91998e-06	0.460203	0.236	0.414	0.140937	3	Bcor
6.00865e-06	0.283766	0.174	0.331	0.143048	3	Clip1
6.37512e-06	0.263367	0.341	0.683	0.151773	3	Cisd2
6.5813e-06	0.319632	0.24	0.465	0.156681	3	Ero1l
6.82012e-06	0.669908	0.729	0.897	0.162367	3	Pkm
7.03966e-06	0.698932	0.695	0.871	0.167593	3	Atp5j
7.05002e-06	0.880374	0.726	0.857	0.16784	3	Tax1bp1
7.15386e-06	0.665742	0.3	0.172	0.170312	3	Limd2
7.15442e-06	1.13319	0.471	0.464	0.170325	3	Plp2
7.57884e-06	0.33834	0.167	0.305	0.180429	3	Dhx38
7.579e-06	0.585132	0.276	0.473	0.180433	3	Slpi
7.84177e-06	0.270159	0.242	0.512	0.186689	3	Ankrd13a
8.01829e-06	0.321812	0.222	0.441	0.190891	3	Trim12c
8.61945e-06	1.19722	0.48	0.489	0.205203	3	Bcl2l1
1.01455e-05	0.28834	0.264	0.59	0.241533	3	Naip2
1.01535e-05	1.1733	0.454	0.366	0.241725	3	Zfp36
1.02458e-05	0.290187	0.348	0.65	0.243921	3	Psma1
1.0588e-05	1.15431	0.55	0.556	0.252068	3	Atf1
1.08056e-05	0.274383	0.277	0.582	0.257249	3	Smc1a
1.11278e-05	0.29719	0.202	0.4	0.26492	3	Snrnp200
1.12129e-05	1.0002	0.197	0.383	0.266946	3	Ddt
1.15708e-05	0.275663	0.27	0.525	0.275467	3	Eif6
1.17556e-05	1.17269	0.564	0.613	0.279866	3	Slc38a2
1.22325e-05	0.811945	0.348	0.253	0.291219	3	Lmnb1
1.25667e-05	1.14656	0.477	0.479	0.299176	3	Gcnt1
1.2984e-05	1.13819	0.391	0.353	0.309111	3	Hacd2
1.3914e-05	0.349181	0.275	0.541	0.331251	3	Rbm27
1.397e-05	1.2303	0.414	0.307	0.332583	3	St3gal1
1.40129e-05	0.378506	0.264	0.485	0.333604	3	Ppp1r21
1.69018e-05	0.289114	0.248	0.523	0.40238	3	Ndufaf8
1.71917e-05	1.03692	0.516	0.512	0.409283	3	Gm8797
1.72426e-05	0.404921	0.278	0.524	0.410495	3	Snrnp27
1.82531e-05	0.644419	0.675	0.863	0.434551	3	Chmp4b
1.87904e-05	0.863012	0.575	0.682	0.447344	3	Ppp1r12a
1.9321e-05	0.333128	0.162	0.305	0.459975	3	Lyrm2
2.07543e-05	0.28129	0.248	0.513	0.494098	3	Slc25a11
2.09267e-05	0.261052	0.179	0.405	0.498201	3	Trip4
2.09421e-05	0.310259	0.201	0.396	0.498568	3	Elovl1
2.10111e-05	0.494201	0.779	0.939	0.50021	3	Tpm3
2.2803e-05	0.258473	0.238	0.504	0.542872	3	Ube2j2
2.31248e-05	0.266675	0.344	0.663	0.550532	3	Ralb
2.32331e-05	0.315596	0.21	0.431	0.55311	3	Kif3b
2.49087e-05	0.29458	0.292	0.59	0.593002	3	Add1
2.51516e-05	0.277166	0.262	0.538	0.598784	3	Faf1
2.68608e-05	0.430867	0.327	0.584	0.639474	3	Kidins220
2.76937e-05	0.351983	0.353	0.651	0.659304	3	Zc3h15
2.82561e-05	0.654089	0.357	0.204	0.672693	3	Fyb
2.8835e-05	0.272418	0.376	0.76	0.686475	3	Exoc4
2.96012e-05	0.362471	0.309	0.68	0.704716	3	Sod2
3.03288e-05	0.402149	0.802	0.917	0.722037	3	Vamp8
3.19984e-05	0.615705	0.929	0.906	0.761786	3	Cebpb
3.21563e-05	0.89276	0.553	0.727	0.765545	3	Vps54
3.23173e-05	0.672588	0.701	0.848	0.769379	3	Neat1
3.30029e-05	0.313261	0.167	0.313	0.785701	3	Tmx4
3.4748e-05	0.345292	0.218	0.42	0.827247	3	Tmem127
3.52914e-05	0.251337	0.263	0.551	0.840183	3	Setd2
3.73248e-05	0.297224	0.354	0.64	0.888591	3	Park7
3.74485e-05	0.301564	0.338	0.67	0.891537	3	Polr2k
3.80998e-05	0.283447	0.308	0.634	0.907041	3	Frrs1
4.04666e-05	0.345025	0.19	0.355	0.96339	3	Golm1
4.24374e-05	0.264109	0.231	0.48	1	3	Ppm1a
4.24816e-05	0.417519	0.4	0.678	1	3	Phip
4.44076e-05	1.06248	0.467	0.493	1	3	Siglecf
4.89833e-05	0.26613	0.354	0.684	1	3	Smap1
4.92451e-05	0.257501	0.294	0.601	1	3	Pdap1
5.09789e-05	1.14739	0.414	0.405	1	3	Cish
5.16785e-05	0.454348	0.384	0.739	1	3	Slk
5.26606e-05	0.525546	0.594	0.817	1	3	Calm3
5.34505e-05	0.258232	0.353	0.69	1	3	Btbd9
5.54379e-05	1.03664	0.592	0.644	1	3	Snx20
5.59024e-05	0.553306	0.573	0.804	1	3	Ppp1r18
5.66599e-05	0.265256	0.308	0.625	1	3	Ascc3
5.98025e-05	0.316189	0.215	0.405	1	3	Ppil4
6.04741e-05	0.732832	0.386	0.284	1	3	Cd37
6.04941e-05	0.353502	0.199	0.36	1	3	Med21
6.07553e-05	0.321566	0.293	0.58	1	3	Kat6a
6.10648e-05	0.251894	0.211	0.46	1	3	Med30
6.11258e-05	0.3252	0.277	0.567	1	3	Mbd5
6.1283e-05	0.903942	0.587	0.755	1	3	Mdh2
6.33264e-05	1.02281	0.522	0.589	1	3	Kdm7a
6.45589e-05	0.361521	0.336	0.622	1	3	Pkn1
6.63441e-05	0.664166	0.693	0.815	1	3	Csf2rb
6.84016e-05	0.433608	0.274	0.515	1	3	Atf2
6.86339e-05	0.848755	0.361	0.359	1	3	Ip6k1
6.86656e-05	0.471475	0.296	0.511	1	3	Xpo1
7.02094e-05	0.942439	0.498	0.57	1	3	Atf7ip
7.15193e-05	0.274984	0.365	0.712	1	3	Cab39
7.82655e-05	0.320028	0.351	0.682	1	3	Aftph
7.86982e-05	0.445609	0.299	0.527	1	3	Foxn2
8.03562e-05	0.308249	0.282	0.562	1	3	Zfc3h1
8.1877e-05	0.288016	0.304	0.618	1	3	Glg1
8.26096e-05	0.369745	0.332	0.613	1	3	Zranb2
8.30396e-05	0.333366	0.232	0.428	1	3	Eif4a3
9.02076e-05	0.359745	0.275	0.514	1	3	Marf1
0.000102298	0.293001	0.271	0.554	1	3	Eif4e2
0.000102464	0.373423	0.233	0.427	1	3	Ing4
0.00010422	0.354835	0.28	0.526	1	3	Rab5a
0.000106582	1.06593	0.342	0.297	1	3	Gm46224
0.000106678	0.286477	0.174	0.346	1	3	Tmem87a
0.000110234	0.270415	0.276	0.557	1	3	Eif4a2
0.000112644	0.323735	0.297	0.601	1	3	Trip11
0.000117115	1.15465	0.435	0.479	1	3	Cask
0.000120305	0.283838	0.2	0.445	1	3	Twistnb
0.000122012	0.271478	0.228	0.455	1	3	Sar1b
0.000124935	0.306758	0.255	0.606	1	3	Dock4
0.000126245	0.446166	0.255	0.433	1	3	Heca
0.000128879	0.320186	0.25	0.483	1	3	Ebp
0.000132194	0.331056	0.209	0.404	1	3	Nrbf2
0.000139541	0.337386	0.306	0.566	1	3	Esco1
0.000141261	0.349777	0.328	0.58	1	3	Zc3hav1
0.000142594	0.758615	0.559	0.746	1	3	Rhog
0.000148245	1.04463	0.415	0.379	1	3	Xylt1
0.000151175	0.328962	0.237	0.464	1	3	Ubxn2a
0.000152473	0.394107	0.246	0.465	1	3	Snx18
0.000152819	0.287524	0.302	0.615	1	3	Gpatch8
0.000162337	0.318682	0.271	0.546	1	3	Stat6
0.000167185	0.315155	0.279	0.546	1	3	Mrps18c
0.000168798	0.338168	0.231	0.416	1	3	Traf3
0.000170588	0.313716	0.238	0.446	1	3	Stip1
0.000179031	0.876446	0.536	0.654	1	3	Zfp710
0.000182174	0.366497	0.282	0.52	1	3	Mgat4a
0.000183885	0.726512	0.36	0.439	1	3	Tnfrsf1a
0.000184623	0.295069	0.175	0.341	1	3	2310009A05Rik
0.000188138	0.267117	0.151	0.314	1	3	Taf13
0.000189845	0.262961	0.202	0.378	1	3	Lsm2
0.000189932	0.365842	0.242	0.459	1	3	Akap9
0.000192515	0.866174	0.483	0.641	1	3	Mapkapk2
0.000192769	0.25477	0.192	0.409	1	3	Rictor
0.000193863	0.259542	0.393	0.736	1	3	Phf20l1
0.000194164	0.310327	0.22	0.486	1	3	Dapp1
0.00019878	0.636146	0.664	0.845	1	3	Irf2bp2
0.000199612	1.27225	0.383	0.299	1	3	Il1rap
0.000205529	0.453086	0.201	0.416	1	3	Dhx40
0.000209481	0.264521	0.179	0.36	1	3	Hspa14
0.000218521	0.494725	0.79	0.945	1	3	Aldoa
0.000221255	0.332703	0.299	0.574	1	3	Cdc40
0.00023	0.310931	0.257	0.491	1	3	Atad2b
0.000233598	0.288573	0.242	0.487	1	3	Max
0.000235619	0.267118	0.206	0.426	1	3	Aup1
0.00023689	0.30472	0.212	0.425	1	3	Gsk3a
0.000242094	0.267335	0.255	0.526	1	3	Safb2
0.000274027	0.352161	0.237	0.449	1	3	Pcf11
0.000277831	0.328267	0.239	0.467	1	3	Elk3
0.0002806	0.405585	0.278	0.494	1	3	Pdzd8
0.000288214	0.310158	0.258	0.528	1	3	Smarca2
0.000292629	0.253446	0.324	0.656	1	3	Rab11b
0.000296982	0.32871	0.3	0.571	1	3	Mff
0.000298936	0.298269	0.167	0.32	1	3	Dhx8
0.000307019	0.913697	0.555	0.708	1	3	Creb5
0.000315532	0.29763	0.161	0.304	1	3	Gpatch2l
0.000316466	0.260922	0.212	0.469	1	3	Cox20
0.000326465	0.381347	0.204	0.376	1	3	Rest
0.000333961	0.270559	0.251	0.54	1	3	Mrpl54
0.000338051	0.414259	0.256	0.467	1	3	Supt20
0.00033951	0.355284	0.346	0.658	1	3	Wtap
0.000343297	0.352231	0.209	0.343	1	3	Hnrnph3
0.000360919	0.346527	0.354	0.64	1	3	Lrch1
0.000361893	0.268558	0.165	0.354	1	3	Micu1
0.000366048	0.849991	0.595	0.772	1	3	Ccnd3
0.000371044	0.31622	0.199	0.409	1	3	Nbr1
0.000375206	0.307491	0.207	0.422	1	3	Rapgef1
0.00038817	0.45271	0.213	0.374	1	3	Fam133b
0.000393149	0.920503	0.488	0.58	1	3	Arhgef3
0.000396121	0.251205	0.325	0.652	1	3	Csnk2b
0.000403243	0.322035	0.292	0.578	1	3	Gigyf2
0.000415072	0.394385	0.298	0.54	1	3	Lonp2
0.000423027	0.281799	0.279	0.578	1	3	Cdk11b
0.000428762	0.359434	0.673	0.9	1	3	Brk1
0.000435253	0.28916	0.158	0.338	1	3	Stambpl1
0.000460048	0.369396	0.903	0.975	1	3	Chchd2
0.000467625	0.685389	0.552	0.739	1	3	Anp32a
0.000476919	0.330806	0.301	0.576	1	3	Srsf10
0.000481447	0.252595	0.164	0.317	1	3	Crebzf
0.000498751	0.334395	0.195	0.338	1	3	Brd8
0.000513386	0.80675	0.412	0.562	1	3	Tet2
0.000515012	0.442039	0.245	0.446	1	3	Efcab14
0.000523663	0.431708	0.22	0.377	1	3	Cspp1
0.000530915	0.86684	0.326	0.308	1	3	Mthfsl
0.00053563	0.370264	0.196	0.335	1	3	Dmtf1
0.0005374	0.749577	0.575	0.78	1	3	Lcp2
0.000539687	0.423944	0.313	0.514	1	3	U2af1
0.000548403	0.295274	0.286	0.549	1	3	Dyrk1a
0.000553904	0.285021	0.181	0.339	1	3	Snrnp48
0.000562179	0.38142	0.362	0.646	1	3	Cnot4
0.000616554	0.446008	0.31	0.559	1	3	Prr14l
0.000620451	0.935653	0.409	0.402	1	3	Cd300ld
0.000626258	0.989753	0.492	0.576	1	3	Arrdc4
0.000627533	0.293804	0.338	0.653	1	3	Elf2
0.00062968	0.344851	0.171	0.312	1	3	Kdm3a
0.000633789	0.391622	0.189	0.369	1	3	E230029C05Rik
0.000638903	0.435928	0.315	0.548	1	3	Snw1
0.000642041	0.331161	0.213	0.409	1	3	Anapc16
0.000650363	0.359255	0.327	0.6	1	3	Mrpl43
0.000652332	0.501674	0.384	0.639	1	3	Nsmce2
0.000654125	0.308391	0.363	0.7	1	3	Nop10
0.000683837	0.339866	0.199	0.339	1	3	Mplkip
0.000687096	0.377975	0.263	0.496	1	3	Bin3
0.000706533	0.346198	0.219	0.437	1	3	Umad1
0.000708095	0.301184	0.281	0.57	1	3	Ptpn2
0.00072923	0.853077	0.455	0.557	1	3	Frg1
0.000749994	0.262169	0.375	0.686	1	3	Ppm1h
0.000761174	0.338209	0.2	0.383	1	3	Carhsp1
0.000773116	0.288239	0.18	0.413	1	3	Oxr1
0.000779462	0.53369	0.404	0.697	1	3	Fbxl5
0.00079387	0.330932	0.327	0.608	1	3	Rnf111
0.000804276	0.377717	0.286	0.53	1	3	Srpr
0.00081281	0.355049	0.39	0.698	1	3	Cul3
0.000812839	0.299911	0.81	0.932	1	3	Cotl1
0.000820459	0.479299	0.268	0.424	1	3	4933434E20Rik
0.000836326	0.789011	0.559	0.744	1	3	Sf3b5
0.000841805	0.312104	0.301	0.562	1	3	Mrpl18
0.000854263	0.782474	0.554	0.737	1	3	Grcc10
0.000872194	0.351589	0.337	0.623	1	3	Akirin1
0.000880341	0.827746	0.597	0.754	1	3	Jmjd1c
0.000896049	0.502075	0.363	0.605	1	3	Ube2e1
0.000921896	0.325146	0.191	0.356	1	3	Cnot8
0.000925932	0.5015	0.191	0.307	1	3	Tlr13
0.000927557	0.846303	0.357	0.301	1	3	Cd82
0.000945092	0.250304	0.169	0.329	1	3	Ddx39
0.000965146	0.357924	0.222	0.444	1	3	Snx29
0.000999752	0.296546	0.306	0.592	1	3	Grpel1
0.00105225	0.417211	0.323	0.631	1	3	Fmnl1
0.00107473	0.386157	0.368	0.661	1	3	Pias1
0.00107719	0.399567	0.381	0.691	1	3	Polr2a
0.00108036	0.263019	0.311	0.624	1	3	Tra2a
0.00108351	0.664057	0.651	0.802	1	3	Tmcc1
0.00108425	0.603455	0.788	0.887	1	3	Plek
0.00113415	0.635415	0.825	0.929	1	3	Picalm
0.00113866	0.2872	0.25	0.504	1	3	Smad4
0.00116852	0.33711	0.222	0.414	1	3	Sbds
0.00117502	0.296537	0.834	0.963	1	3	Arhgdib
0.00119362	0.263195	0.189	0.384	1	3	Exosc3
0.00124926	0.302014	0.322	0.623	1	3	Smurf2
0.0013056	0.341766	0.211	0.399	1	3	Zranb1
0.00131174	0.291237	0.168	0.347	1	3	Ddx52
0.00132235	0.979303	0.469	0.513	1	3	Pbxip1
0.0013845	1.14844	0.459	0.595	1	3	Adgre1
0.00138552	0.401137	0.227	0.376	1	3	Bnip3
0.00139173	0.474145	0.295	0.599	1	3	Arid5b
0.00142779	0.491103	0.555	0.816	1	3	Ube2d2a
0.00142809	0.273772	0.344	0.656	1	3	Rnf7
0.00143809	0.606231	0.221	0.321	1	3	Gm6209
0.0014544	0.412834	0.33	0.626	1	3	Ncoa3
0.00147202	0.401548	0.279	0.534	1	3	Plxnc1
0.00149103	0.475711	0.297	0.496	1	3	Zfp652
0.00150916	0.257053	0.221	0.473	1	3	Kctd20
0.00154937	0.256385	0.163	0.335	1	3	Ate1
0.00155321	0.436534	0.593	0.839	1	3	Selenok
0.00156991	0.277705	0.346	0.676	1	3	Rala
0.00160653	0.304279	0.169	0.334	1	3	Cbll1
0.00161463	0.312235	0.184	0.352	1	3	Zc3h12a
0.00162923	0.856459	0.495	0.626	1	3	Alox5
0.00163082	0.389198	0.225	0.39	1	3	Gtf2b
0.0016436	0.422555	0.226	0.392	1	3	Smim4
0.0016504	0.30946	0.152	0.301	1	3	Tmem156
0.00167132	0.338495	0.218	0.405	1	3	Prpf8
0.00168575	0.385528	0.354	0.639	1	3	Mrps24
0.00169581	0.332167	0.298	0.568	1	3	Lsm14a
0.00171734	0.407428	0.846	0.947	1	3	Tmbim6
0.0017633	0.295232	0.204	0.407	1	3	Fbxw2
0.00178448	0.25046	0.374	0.707	1	3	Mllt10
0.0017845	0.395778	0.216	0.417	1	3	Scaper
0.00187214	0.334507	0.201	0.361	1	3	Pin1
0.00189311	0.41875	0.34	0.605	1	3	Mob4
0.00192285	0.257583	0.174	0.38	1	3	Ube4a
0.00196219	0.342211	0.264	0.443	1	3	Itga4
0.00198747	0.373678	0.202	0.359	1	3	Rnf19b
0.00201561	0.282558	0.199	0.401	1	3	Phf12
0.00201645	0.262529	0.221	0.479	1	3	Krit1
0.00204364	0.424964	0.326	0.584	1	3	Mettl9
0.00205543	0.809203	0.495	0.558	1	3	Emb
0.00207965	0.423033	0.234	0.383	1	3	Themis2
0.00208022	0.400133	0.336	0.627	1	3	Cdc5l
0.00210219	0.295524	0.198	0.389	1	3	Stk40
0.00211624	0.267899	0.265	0.557	1	3	Alkbh5
0.00219443	0.270601	0.316	0.648	1	3	Rc3h1
0.002201	0.285248	0.183	0.354	1	3	Prkag1
0.00223234	0.512377	0.582	0.829	1	3	Tln1
0.00223329	0.380544	0.227	0.419	1	3	Uchl5
0.00225192	0.424239	0.253	0.492	1	3	Tsc22d2
0.00225888	0.851537	0.417	0.464	1	3	Cdkn1b
0.00229514	0.96423	0.461	0.567	1	3	Klf7
0.0023264	0.383608	0.218	0.392	1	3	Gpd2
0.00234829	1.13816	0.412	0.353	1	3	Dusp6
0.00236339	0.26387	0.199	0.412	1	3	Pak1ip1
0.00239499	0.409615	0.642	0.881	1	3	Arf1
0.00241514	0.464947	0.26	0.428	1	3	Mysm1
0.00246798	0.44052	0.229	0.442	1	3	Lpin2
0.00248363	0.292021	0.314	0.604	1	3	Ctcf
0.00249076	0.316319	0.196	0.378	1	3	Sec14l1
0.00250395	0.471132	0.246	0.399	1	3	Ppp2r2d
0.00250938	0.388868	0.375	0.661	1	3	Usp15
0.00264079	0.33421	0.28	0.545	1	3	Rsf1
0.00271471	0.384695	0.236	0.439	1	3	Dgkz
0.00271631	0.523925	0.263	0.415	1	3	Irak4
0.00272742	0.945563	0.574	0.732	1	3	Tut7
0.0027336	0.327416	0.285	0.569	1	3	Fam13b
0.00277085	0.988303	0.488	0.549	1	3	Eif4ebp1
0.00285192	0.922796	0.305	0.205	1	3	Fgd3
0.00285952	0.354496	0.347	0.653	1	3	Git2
0.00290505	0.268014	0.259	0.551	1	3	Sec24b
0.00305977	0.354714	0.219	0.421	1	3	Il10ra
0.00307	0.364816	0.212	0.407	1	3	Atxn3
0.00312485	0.956603	0.504	0.714	1	3	Tlr4
0.00329137	0.938425	0.591	0.747	1	3	Lilrb4a
0.00340929	0.481133	0.289	0.495	1	3	Tmem273
0.00344272	0.449876	0.344	0.59	1	3	Twf2
0.00348803	0.342495	0.267	0.492	1	3	Ube2a
0.00358958	0.891494	0.525	0.662	1	3	Slc12a6
0.00359652	0.51332	0.617	0.822	1	3	Elmo1
0.00361173	0.324663	0.447	0.735	1	3	Rreb1
0.00364363	0.327918	0.251	0.494	1	3	Pnrc2
0.00365693	0.90742	0.547	0.668	1	3	Irak2
0.00367784	0.280949	0.202	0.402	1	3	Ngdn
0.00368715	0.310292	0.193	0.315	1	3	Rgcc
0.00368769	0.317577	0.331	0.64	1	3	Trio
0.0036914	0.299383	0.227	0.467	1	3	Ilkap
0.00369756	0.372762	0.225	0.398	1	3	Maf1
0.00372471	0.257356	0.167	0.333	1	3	Dda1
0.00378738	0.761068	0.564	0.736	1	3	Sptlc2
0.0037977	0.369569	0.231	0.439	1	3	N4bp2l1
0.00386065	0.314428	0.342	0.606	1	3	Pirb
0.00395004	0.667151	0.475	0.651	1	3	Gng10
0.00395309	0.2715	0.314	0.645	1	3	Crk
0.00398315	0.563639	0.662	0.84	1	3	Ncf2
0.00405713	0.33557	0.226	0.434	1	3	Cfp
0.00406766	0.322487	0.239	0.483	1	3	Fuca2
0.00412298	0.860893	0.342	0.318	1	3	Adprh
0.00427795	0.27786	0.879	0.973	1	3	Itm2b
0.00431576	0.436357	0.314	0.548	1	3	Ttc14
0.00432175	0.285598	0.292	0.59	1	3	Rap2c
0.00434866	0.380653	0.377	0.671	1	3	Cflar
0.00447401	0.277023	0.172	0.341	1	3	Atg12
0.00449317	0.827037	0.498	0.657	1	3	Herc4
0.00457586	0.325404	0.345	0.636	1	3	Fam111a
0.00466571	0.26257	0.399	0.674	1	3	Ptpn18
0.00469097	0.333629	0.185	0.374	1	3	2510009E07Rik
0.00473265	0.383121	0.262	0.474	1	3	Mapkapk3
0.00487572	0.292316	0.267	0.402	1	3	Napsa
0.00488864	0.920413	0.515	0.573	1	3	1810026B05Rik
0.00491335	0.270782	0.285	0.579	1	3	Higd1a
0.00502017	0.30626	0.308	0.597	1	3	Tnfaip8l2
0.00514238	0.411411	0.68	0.904	1	3	Rbms1
0.0052107	0.35712	0.369	0.66	1	3	Kcmf1
0.00524892	0.631856	0.463	0.662	1	3	Rab21
0.00528728	0.2973	0.342	0.669	1	3	Gtf2h5
0.00546209	0.296765	0.389	0.654	1	3	Srsf7
0.00551119	0.289268	0.425	0.756	1	3	Pdcd10
0.00558944	0.317699	0.329	0.627	1	3	Zswim6
0.00565747	0.344391	0.361	0.665	1	3	Pdlim5
0.00574735	0.72969	0.531	0.711	1	3	Mbd2
0.00576844	0.44951	0.404	0.671	1	3	Sbno1
0.00585194	0.283548	0.344	0.659	1	3	Snf8
0.00589394	0.343683	0.196	0.348	1	3	Sgms1
0.00591463	0.512674	0.673	0.894	1	3	Srp9
0.00603406	0.446868	0.425	0.666	1	3	Mien1
0.00604844	0.650053	0.554	0.751	1	3	Tnrc6b
0.00654275	0.391736	0.261	0.463	1	3	Epc1
0.00698514	0.996058	0.525	0.623	1	3	Skil
0.00728886	0.280896	0.331	0.626	1	3	Ankrd12
0.00730223	0.265524	0.244	0.47	1	3	Slbp
0.00753214	0.294411	0.371	0.695	1	3	Dennd1b
0.00781677	0.532636	0.303	0.477	1	3	Lilr4b
0.00803922	0.330211	0.232	0.426	1	3	Siva1
0.0081517	0.805626	0.326	0.239	1	3	Sema4d
0.00815295	0.406797	0.266	0.457	1	3	Unc50
0.00828703	0.505011	0.24	0.382	1	3	Pptc7
0.00844042	0.364522	0.413	0.718	1	3	Ythdf3
0.00849208	0.429626	0.202	0.323	1	3	Spty2d1
0.00849239	0.378187	0.216	0.355	1	3	Lsm3
0.00859738	0.916057	0.548	0.702	1	3	Rbm47
0.00886663	0.304894	0.25	0.506	1	3	Fam50a
0.00892568	0.756584	0.599	0.786	1	3	Baz2b
0.00902547	0.543153	0.346	0.565	1	3	Dlg1
0.00910356	0.330382	0.32	0.598	1	3	Map2k2
0.00918657	0.278455	0.184	0.374	1	3	Ing1
0.00932539	0.476801	0.644	0.867	1	3	Cox6a1
0.00939681	0.728143	0.55	0.752	1	3	Hmgn2
0.00975652	0.440866	0.321	0.583	1	3	P4ha1
0.00979213	0.496518	0.269	0.488	1	3	Ube3c
0.00991838	0.310201	0.217	0.445	1	3	Dnttip2
0.00996303	1.05941	0.415	0.337	1	3	Klf2

## Sheet: E
p_val	avg_log2FC	pct.1	pct.2	p_val_adj	cluster	gene
1.43581e-60	1.31355	0.769	0.109	3.41823e-56	4	Ccr5
2.90185e-55	2.02506	0.843	0.246	6.90844e-51	4	S100a4
3.24667e-54	2.6317	0.817	0.247	7.72934e-50	4	Mmp12
1.46868e-53	2.40521	0.952	0.497	3.49648e-49	4	H2-Ab1
1.71372e-52	2.17743	0.948	0.53	4.07985e-48	4	H2-Aa
3.27347e-49	2.19024	0.981	0.688	7.79315e-45	4	Cd74
6.39766e-48	2.3382	0.921	0.456	1.52309e-43	4	H2-Eb1
1.4602e-46	1.22698	0.999	0.869	3.47629e-42	4	Ctss
3.83353e-46	1.29128	0.879	0.364	9.12648e-42	4	AA467197
2.38067e-43	2.01656	0.597	0.07	5.66766e-39	4	C1qb
3.3457e-43	1.12304	0.697	0.141	7.96511e-39	4	Cxcl16
2.62243e-41	1.0169	0.753	0.251	6.24323e-37	4	Plcl1
8.65901e-41	2.2809	0.847	0.494	2.06145e-36	4	Fn1
8.76117e-41	0.822692	0.762	0.274	2.08577e-36	4	Plekho1
1.95267e-40	0.800058	0.784	0.301	4.64872e-36	4	Acer3
1.9719e-40	2.16475	0.572	0.071	4.69449e-36	4	C1qa
2.54248e-40	0.785979	0.65	0.163	6.05289e-36	4	Cbfa2t3
4.24247e-40	0.910443	0.933	0.576	1.01e-35	4	S100a6
1.72075e-39	0.472112	0.46	0.028	4.09659e-35	4	Cmklr1
2.45504e-39	1.11988	0.881	0.469	5.8447e-35	4	Pid1
6.15035e-39	0.875922	0.678	0.156	1.46421e-34	4	Eps8
1.25547e-37	0.801842	0.618	0.114	2.98891e-33	4	C3ar1
1.22209e-36	2.83188	0.628	0.156	2.90943e-32	4	Ccl17
9.4228e-36	0.970358	0.507	0.058	2.24329e-31	4	Dcstamp
4.86851e-35	0.635576	0.482	0.059	1.15905e-30	4	Mmp14
6.21852e-35	0.666658	0.779	0.322	1.48044e-30	4	Plxnd1
1.88026e-34	0.856139	0.989	0.812	4.47634e-30	4	Gm2a
2.37181e-34	1.20294	0.926	0.507	5.64657e-30	4	Ahnak
3.65106e-34	1.15227	0.505	0.071	8.69208e-30	4	Psd3
5.74648e-34	0.714641	0.89	0.44	1.36806e-29	4	Zfhx3
1.01907e-33	0.356621	0.485	0.063	2.42611e-29	4	Blnk
1.72359e-33	0.499905	0.895	0.46	4.10335e-29	4	Alcam
1.7831e-33	0.956478	0.981	0.705	4.24504e-29	4	Fcgr2b
4.73575e-33	1.40298	0.954	0.637	1.12744e-28	4	H2-DMa
4.79457e-33	1.17837	0.941	0.579	1.14144e-28	4	H2-DMb1
5.62057e-33	1.50357	0.533	0.089	1.33809e-28	4	Ccr2
5.93632e-33	0.601449	0.516	0.053	1.41326e-28	4	Cpq
7.5475e-33	1.74592	0.508	0.054	1.79683e-28	4	C1qc
1.11136e-32	1.21179	0.476	0.054	2.64582e-28	4	H2-M2
1.28981e-32	0.562784	0.53	0.064	3.07064e-28	4	Lat2
3.49743e-32	0.64878	0.901	0.525	8.32634e-28	4	Csf1r
1.18854e-31	0.597796	0.512	0.07	2.82956e-27	4	Rai14
8.02596e-31	0.536824	0.493	0.057	1.91074e-26	4	Kcnk13
2.15819e-30	0.820162	0.476	0.062	5.13801e-26	4	Chn2
9.24e-30	0.627173	0.523	0.128	2.19977e-25	4	Pdpn
2.01544e-29	0.487658	0.468	0.073	4.79817e-25	4	Anpep
2.6567e-29	1.09736	0.883	0.522	6.3248e-25	4	Rbpj
2.68246e-29	0.803375	0.786	0.307	6.38614e-25	4	Pmepa1
6.29901e-29	1.21127	0.954	0.668	1.4996e-24	4	Wfdc17
1.56787e-28	1.33378	0.866	0.552	3.73263e-24	4	Plxdc2
1.60343e-28	0.699654	0.751	0.301	3.81727e-24	4	Apbb2
2.03005e-28	0.956937	0.539	0.113	4.83295e-24	4	Mafb
6.55528e-28	0.357057	0.429	0.062	1.56061e-23	4	Kcnn4
2.16146e-27	1.10101	0.886	0.507	5.14578e-23	4	Ccl9
3.37201e-27	1.44343	0.468	0.058	8.02774e-23	4	Fgf13
4.59758e-27	0.649205	0.916	0.599	1.09455e-22	4	Olfm1
7.17563e-27	0.326783	0.371	0.039	1.7083e-22	4	B4galt6
7.523e-27	0.729491	0.68	0.24	1.791e-22	4	Hopx
1.73413e-26	0.641488	0.73	0.268	4.12844e-22	4	Mcub
2.37582e-26	0.894006	0.945	0.67	5.65613e-22	4	Trps1
2.50763e-26	0.798312	0.439	0.052	5.96991e-22	4	Aif1
3.6812e-26	0.439984	0.579	0.229	8.76382e-22	4	Apba1
5.104e-26	1.04521	0.994	0.846	1.21511e-21	4	Crip1
1.12923e-25	0.717257	0.641	0.274	2.68836e-21	4	Apoe
1.50038e-25	0.31749	0.362	0.037	3.57196e-21	4	Atp1a3
1.69879e-25	0.711063	0.792	0.342	4.0443e-21	4	Nav1
2.29376e-25	0.401687	0.949	0.718	5.46076e-21	4	Lilrb4a
3.74049e-25	0.467453	0.84	0.454	8.90498e-21	4	Irf5
3.86877e-25	0.357174	0.599	0.205	9.21037e-21	4	Gpr35
4.32673e-25	0.717896	0.971	0.695	1.03007e-20	4	Ctsh
5.52464e-25	0.306497	0.407	0.058	1.31525e-20	4	Svip
5.59297e-25	1.45913	0.376	0.028	1.33152e-20	4	Mgl2
8.46307e-25	0.63782	0.912	0.571	2.0148e-20	4	Anxa3
1.22259e-24	0.595605	0.558	0.161	2.91061e-20	4	Gpr141
4.16232e-24	0.763566	0.583	0.171	9.90924e-20	4	Ciita
1.0631e-23	0.726366	0.942	0.657	2.53093e-19	4	Tgfbi
2.73615e-23	0.610449	0.916	0.576	6.51396e-19	4	Gatm
3.38862e-23	0.282173	0.312	0.045	8.06728e-19	4	Tiam1
3.87485e-23	0.505015	0.617	0.205	9.22487e-19	4	Adam15
5.3753e-23	0.325295	0.491	0.099	1.2797e-18	4	Rasgrp1
1.08344e-22	0.320847	0.383	0.069	2.57935e-18	4	Ank
4.39097e-22	0.409297	0.475	0.102	1.04536e-17	4	Cd86
6.03227e-22	0.487835	0.922	0.632	1.4361e-17	4	Atrnl1
1.1144e-21	0.7926	0.998	0.883	2.65305e-17	4	Lgals3
1.13762e-21	0.45789	0.676	0.266	2.70833e-17	4	Tcf4
1.18115e-21	0.417307	0.442	0.095	2.81196e-17	4	Irf4
1.22525e-21	0.312349	0.397	0.085	2.91696e-17	4	Abca9
2.2392e-21	0.796549	0.484	0.113	5.33085e-17	4	Cfh
2.30761e-21	0.60858	0.995	0.856	5.49373e-17	4	Ctsz
2.65831e-21	0.492589	0.929	0.629	6.32865e-17	4	Pld4
6.61452e-21	0.634396	0.993	0.859	1.57472e-16	4	Npc2
6.69094e-21	0.380032	0.588	0.196	1.59291e-16	4	Fmnl2
7.12879e-21	0.335608	0.314	0.034	1.69715e-16	4	1700025G04Rik
8.28288e-21	0.904889	0.494	0.145	1.9719e-16	4	Rnase2a
8.34792e-21	0.962328	0.821	0.491	1.98739e-16	4	March3
1.60656e-20	0.634925	0.843	0.515	3.82473e-16	4	Rftn1
2.22442e-20	0.88695	0.752	0.365	5.29568e-16	4	Napsa
3.05298e-20	0.502956	0.699	0.337	7.26823e-16	4	Fmn1
4.02202e-20	0.278765	0.599	0.237	9.57522e-16	4	Arrb1
9.1824e-20	0.356826	0.455	0.103	2.18605e-15	4	Gm15987
1.66798e-19	0.461613	0.86	0.507	3.97096e-15	4	Sh3pxd2b
3.17011e-19	0.282316	0.452	0.164	7.54708e-15	4	Smim5
3.38551e-19	0.342406	0.471	0.135	8.05988e-15	4	Sestd1
3.68341e-19	0.346233	0.9	0.639	8.76908e-15	4	Csf2ra
4.47937e-19	0.341068	0.59	0.255	1.0664e-14	4	Spred1
5.04447e-19	0.491512	0.402	0.073	1.20094e-14	4	Plbd1
5.43396e-19	0.333626	0.445	0.119	1.29366e-14	4	BC028528
5.58832e-19	0.356929	0.886	0.604	1.33041e-14	4	Uqcc2
6.66654e-19	0.288682	0.785	0.418	1.5871e-14	4	Hk2
7.14722e-19	0.615276	0.73	0.339	1.70154e-14	4	Ly86
1.03874e-18	0.361001	0.303	0.04	2.47292e-14	4	Slamf7
1.31483e-18	0.360735	0.862	0.582	3.13021e-14	4	Zswim6
1.38231e-18	0.645464	0.885	0.618	3.29086e-14	4	Gng10
1.40408e-18	0.634531	0.734	0.393	3.3427e-14	4	Trem2
1.6454e-18	0.432204	0.626	0.278	3.91721e-14	4	Dpysl2
1.7286e-18	0.761615	0.479	0.141	4.11527e-14	4	Mfge8
2.69919e-18	0.426588	0.978	0.793	6.42596e-14	4	Prkcd
3.21761e-18	0.508183	0.936	0.677	7.66018e-14	4	Creb5
3.61239e-18	0.298536	0.313	0.044	8.60002e-14	4	Gas7
3.79319e-18	0.489421	0.617	0.22	9.03044e-14	4	Sash1
3.85008e-18	0.472125	0.846	0.501	9.16589e-14	4	Rap2a
5.85342e-18	0.47439	0.456	0.133	1.39352e-13	4	Klrb1b
6.00342e-18	1.10038	0.983	0.892	1.42923e-13	4	Cst3
1.14162e-17	0.344467	0.688	0.335	2.71785e-13	4	2510009E07Rik
1.15509e-17	0.355855	0.585	0.234	2.74993e-13	4	Slc29a3
1.33289e-17	0.654903	0.764	0.392	3.1732e-13	4	Cfp
1.53864e-17	0.380302	0.389	0.077	3.66304e-13	4	Palld
2.25656e-17	0.498653	0.905	0.619	5.37219e-13	4	Ext1
2.5823e-17	0.54687	0.457	0.126	6.14768e-13	4	Ank2
2.89256e-17	0.394195	0.972	0.793	6.88633e-13	4	Fcgr3
3.55689e-17	0.263601	0.338	0.057	8.46788e-13	4	Tnfsf8
5.05123e-17	0.287642	0.602	0.259	1.20255e-12	4	Bin1
5.14929e-17	0.256503	0.371	0.08	1.22589e-12	4	Bmyc
5.51479e-17	0.4998	0.834	0.443	1.31291e-12	4	Rgs10
6.77975e-17	0.476568	0.726	0.423	1.61406e-12	4	Itgb5
6.99764e-17	0.557879	0.706	0.336	1.66593e-12	4	Qpct
8.56545e-17	0.511769	0.449	0.14	2.03918e-12	4	Abca1
1.01833e-16	0.401544	0.817	0.521	2.42435e-12	4	Pfkp
1.11123e-16	0.325555	0.368	0.098	2.64551e-12	4	Runx3
1.3549e-16	0.461508	0.903	0.624	3.22561e-12	4	Cd200r1
1.39772e-16	0.390883	0.72	0.388	3.32756e-12	4	P2ry6
2.08829e-16	0.449219	0.989	0.82	4.97159e-12	4	Rrbp1
2.10276e-16	0.386316	0.686	0.329	5.00605e-12	4	Lrpap1
2.28028e-16	1.09054	0.969	0.764	5.42865e-12	4	Ifi30
2.35577e-16	0.369469	0.689	0.349	5.60838e-12	4	Ahcyl2
2.99185e-16	0.287857	0.483	0.193	7.1227e-12	4	Socs6
3.79508e-16	0.561431	0.355	0.09	9.03494e-12	4	Ccnd1
4.19668e-16	0.634601	0.954	0.664	9.99104e-12	4	Tbxas1
4.60275e-16	0.345356	0.645	0.333	1.09578e-11	4	Pea15a
4.8001e-16	0.376522	0.792	0.438	1.14276e-11	4	Lilr4b
6.4728e-16	0.298205	0.367	0.072	1.54098e-11	4	Ptpro
7.78479e-16	0.384515	0.902	0.646	1.85333e-11	4	Unc93b1
8.01749e-16	0.582345	0.955	0.765	1.90872e-11	4	Tspo
8.15815e-16	0.267453	0.416	0.107	1.94221e-11	4	Gpr171
9.46518e-16	0.280754	0.529	0.238	2.25337e-11	4	Extl3
9.63016e-16	0.408368	0.382	0.079	2.29265e-11	4	Adra2a
1.43737e-15	0.530787	0.688	0.343	3.42196e-11	4	Timp2
1.62406e-15	0.255564	0.604	0.314	3.86639e-11	4	Smurf1
1.65127e-15	0.712398	0.371	0.085	3.93117e-11	4	Tmem176b
1.86997e-15	0.340669	0.985	0.829	4.45185e-11	4	Clec4n
2.04425e-15	0.326485	0.512	0.141	4.86674e-11	4	Akt3
2.49736e-15	0.356624	0.55	0.243	5.94546e-11	4	Fcgr1
3.43905e-15	0.649339	0.899	0.632	8.18735e-11	4	Trerf1
4.12001e-15	0.265834	0.377	0.072	9.80851e-11	4	Nfatc2
4.93764e-15	0.367766	0.515	0.189	1.1755e-10	4	Rnf217
5.1994e-15	0.357417	0.366	0.103	1.23782e-10	4	Camk2n1
6.52402e-15	0.329869	0.8	0.475	1.55317e-10	4	Pkib
8.95034e-15	0.452223	0.328	0.084	2.13081e-10	4	Ifitm3
1.14126e-14	0.315457	0.818	0.526	2.71701e-10	4	Tep1
1.23576e-14	0.261698	0.581	0.279	2.94199e-10	4	Prkag2
1.27162e-14	0.423109	0.993	0.885	3.02735e-10	4	Nme2
1.74948e-14	0.251961	0.753	0.457	4.16499e-10	4	Mtln
1.98621e-14	0.687881	0.364	0.081	4.72858e-10	4	Tmem176a
2.10777e-14	0.38018	0.993	0.935	5.01798e-10	4	Cd52
2.46883e-14	0.396129	0.679	0.368	5.87754e-10	4	E330020D12Rik
2.58853e-14	0.323389	0.868	0.572	6.16251e-10	4	Id2
3.4817e-14	0.585733	0.323	0.065	8.28888e-10	4	Ecm1
5.29411e-14	0.266438	0.565	0.26	1.26037e-09	4	Scpep1
5.7529e-14	0.39506	0.966	0.795	1.36959e-09	4	Bcl2a1b
7.00587e-14	0.320489	0.938	0.737	1.66789e-09	4	Cyth4
9.9275e-14	0.396877	0.537	0.176	2.36344e-09	4	Esr1
1.11435e-13	0.334666	0.825	0.514	2.65293e-09	4	Dock1
1.71492e-13	0.255672	0.456	0.175	4.08271e-09	4	Ppfia4
1.81047e-13	0.291313	0.49	0.192	4.31019e-09	4	Armc9
1.82407e-13	1.68775	0.394	0.11	4.34257e-09	4	Arg1
1.90355e-13	0.539811	0.915	0.616	4.53179e-09	4	Myo1e
1.95239e-13	0.480511	0.994	0.809	4.64806e-09	4	Zeb2
2.47817e-13	0.635871	0.899	0.615	5.89979e-09	4	Slc8a1
2.60305e-13	0.488178	0.909	0.718	6.19709e-09	4	Acp5
2.72502e-13	0.338811	0.676	0.347	6.48747e-09	4	Tnfsf12
2.81598e-13	0.615611	0.853	0.589	6.704e-09	4	Cd63
3.01215e-13	0.560758	0.893	0.597	7.17102e-09	4	Emp3
3.35136e-13	0.430235	0.815	0.551	7.97859e-09	4	Ccdc12
3.70311e-13	0.534296	0.919	0.687	8.81599e-09	4	Lgmn
4.13212e-13	0.338797	0.868	0.589	9.83734e-09	4	Myo5a
4.30866e-13	0.320265	0.745	0.429	1.02576e-08	4	Dnajc15
4.53938e-13	0.362026	0.664	0.325	1.08069e-08	4	Afdn
5.30508e-13	0.316165	0.649	0.331	1.26298e-08	4	Nfic
7.18091e-13	0.344405	0.823	0.518	1.70956e-08	4	Ybx3
1.01363e-12	0.405816	0.833	0.525	2.41316e-08	4	Socs2
1.21454e-12	0.305737	0.651	0.36	2.89145e-08	4	Mfhas1
1.22817e-12	0.2952	0.539	0.3	2.9239e-08	4	Enpp1
1.45505e-12	0.266543	0.545	0.256	3.46404e-08	4	Pak1
1.47484e-12	0.441664	0.896	0.647	3.51115e-08	4	Pycard
1.69936e-12	0.272453	0.337	0.141	4.04568e-08	4	Pltp
1.95941e-12	0.426709	0.914	0.636	4.66477e-08	4	Sulf2
2.18328e-12	0.254062	0.849	0.581	5.19773e-08	4	Tmed3
2.44393e-12	0.285378	0.873	0.602	5.81826e-08	4	Luzp1
3.05616e-12	0.299444	0.588	0.323	7.27581e-08	4	Scd2
3.65811e-12	0.276087	0.919	0.725	8.70886e-08	4	Atp2b1
3.76349e-12	0.368259	0.85	0.581	8.95975e-08	4	Man2b1
4.1107e-12	0.305594	0.74	0.409	9.78635e-08	4	Bst2
4.37594e-12	0.359133	0.73	0.401	1.04178e-07	4	P2rx4
4.55747e-12	0.326277	0.658	0.328	1.085e-07	4	Evi2a
5.47211e-12	0.308366	0.523	0.219	1.30275e-07	4	Spint1
8.78555e-12	0.588158	0.832	0.587	2.09158e-07	4	F10
1.02735e-11	0.280817	0.823	0.542	2.44581e-07	4	Aopep
2.06557e-11	0.279512	0.678	0.353	4.91749e-07	4	Lrrc8c
2.10536e-11	0.317524	0.722	0.403	5.01223e-07	4	Prkd3
2.528e-11	0.410698	0.963	0.769	6.0184e-07	4	Naaa
2.58176e-11	0.456496	0.916	0.683	6.14639e-07	4	Itgax
2.75795e-11	0.417403	0.924	0.707	6.56586e-07	4	Fcho2
2.76672e-11	0.279809	0.756	0.467	6.58673e-07	4	Slamf9
2.79594e-11	0.380511	0.956	0.708	6.65629e-07	4	Ccdc88a
2.91707e-11	0.327795	0.521	0.22	6.94466e-07	4	Mast4
3.13618e-11	0.412264	0.578	0.28	7.46631e-07	4	Pdgfc
3.30094e-11	0.522394	0.99	0.845	7.85855e-07	4	Vim
3.50106e-11	0.270539	0.545	0.275	8.33497e-07	4	Zfp704
4.01313e-11	0.318126	0.643	0.333	9.55405e-07	4	E230029C05Rik
4.32721e-11	0.802952	0.733	0.456	1.03018e-06	4	Epcam
5.01737e-11	0.501034	0.746	0.41	1.19449e-06	4	Ifi27l2a
5.2499e-11	0.58293	0.994	0.878	1.24984e-06	4	Lyz2
6.54039e-11	0.386037	0.958	0.775	1.55707e-06	4	Ssr4
7.19067e-11	0.279398	0.763	0.439	1.71188e-06	4	Ggh
7.20854e-11	0.389759	0.934	0.685	1.71614e-06	4	Prdx2
7.7395e-11	0.411559	0.61	0.296	1.84254e-06	4	Ptpn4
1.02791e-10	0.266733	0.573	0.315	2.44715e-06	4	Phactr2
1.22483e-10	0.412463	0.944	0.706	2.91594e-06	4	Anxa4
1.32322e-10	0.255696	0.592	0.289	3.15019e-06	4	Cebpzos
1.33377e-10	0.528638	0.741	0.433	3.1753e-06	4	Apobec1
1.68306e-10	0.302096	0.992	0.871	4.00686e-06	4	Gdi2
1.78312e-10	0.528797	0.941	0.758	4.24507e-06	4	Tgfbr1
1.8822e-10	0.292758	0.833	0.547	4.48096e-06	4	Dnajb14
1.88328e-10	0.298265	0.624	0.333	4.48352e-06	4	Dok2
2.22976e-10	0.507187	0.631	0.325	5.30838e-06	4	Ms4a6c
2.45866e-10	0.391958	0.854	0.549	5.85332e-06	4	Chd9
3.41e-10	0.327239	0.821	0.541	8.11818e-06	4	Tent5a
3.52238e-10	0.270878	0.742	0.44	8.38573e-06	4	Fam3c
3.97189e-10	0.281152	0.836	0.573	9.45587e-06	4	Ndufc2
5.92792e-10	0.522152	0.954	0.749	1.41126e-05	4	Ppib
6.82248e-10	0.282207	0.894	0.633	1.62423e-05	4	Fkbp1a
1.00821e-09	0.445521	0.656	0.326	2.40025e-05	4	Frmd4b
1.02676e-09	0.340914	0.311	0.099	2.4444e-05	4	Emp1
1.05302e-09	0.315357	0.706	0.431	2.50692e-05	4	Lhfpl2
1.07131e-09	0.25437	0.382	0.168	2.55046e-05	4	Arhgap6
1.22814e-09	0.330573	0.448	0.197	2.92383e-05	4	Cfb
1.2682e-09	0.454327	0.473	0.173	3.01921e-05	4	H2-DMb2
1.28136e-09	0.266697	1	0.968	3.05053e-05	4	Rpl13
1.43809e-09	0.252263	0.499	0.271	3.42366e-05	4	Fam20c
1.64033e-09	0.31693	0.967	0.777	3.90513e-05	4	Macf1
1.72311e-09	0.283375	0.884	0.657	4.10221e-05	4	Cyth1
1.9606e-09	0.313401	0.363	0.111	4.66759e-05	4	Pard3b
2.30372e-09	0.346436	0.992	0.874	5.48447e-05	4	Ucp2
2.60191e-09	0.469926	0.986	0.887	6.19437e-05	4	Atox1
3.79386e-09	0.474565	0.708	0.47	9.03205e-05	4	Msr1
3.93645e-09	0.272352	0.918	0.677	9.3715e-05	4	Anxa1
4.22133e-09	0.284109	0.917	0.673	0.000100497	4	F11r
4.55696e-09	0.265716	0.663	0.389	0.000108488	4	Camkk2
4.95109e-09	0.35698	0.706	0.392	0.000117871	4	Klf9
8.33263e-09	0.332819	0.921	0.726	0.000198375	4	Arhgap26
8.56509e-09	0.429735	0.72	0.545	0.000203909	4	Ccdc80
9.04743e-09	0.336121	0.857	0.553	0.000215392	4	Prkcb
9.25069e-09	0.354219	0.746	0.433	0.000220231	4	Gm4258
1.00659e-08	0.270667	0.943	0.756	0.000239639	4	Rps6ka3
1.00987e-08	0.364175	0.508	0.225	0.000240419	4	Ntpcr
1.24835e-08	0.501176	0.989	0.816	0.000297195	4	S100a10
1.2652e-08	0.334506	0.933	0.713	0.000301205	4	Tpi1
1.31083e-08	0.388832	0.966	0.791	0.00031207	4	Gpi1
1.64181e-08	0.288787	0.998	0.897	0.000390867	4	Rpl3
2.38298e-08	0.42821	0.977	0.813	0.000567317	4	Ywhah
2.48616e-08	0.334221	0.916	0.689	0.00059188	4	Esd
2.55767e-08	0.287486	0.725	0.477	0.000608905	4	Oxct1
2.59309e-08	0.257478	0.901	0.655	0.000617337	4	Pvt1
2.7251e-08	0.316616	0.961	0.734	0.000648764	4	Hexa
2.83971e-08	0.306447	0.912	0.635	0.000676049	4	Gusb
2.98191e-08	0.401587	0.77	0.47	0.000709903	4	Ms4a6d
3.09029e-08	0.310953	0.947	0.718	0.000735705	4	Mtss1
3.51423e-08	0.338334	0.976	0.841	0.000836633	4	Pgam1
3.76125e-08	0.265301	0.608	0.308	0.000895441	4	Parvb
3.96428e-08	0.263855	0.998	0.918	0.000943775	4	Rps4x
5.3517e-08	0.3048	0.95	0.724	0.00127408	4	Lrp1
7.90325e-08	0.289842	0.705	0.476	0.00188153	4	Cdh1
1.04241e-07	0.258007	0.908	0.67	0.00248166	4	Vps13c
1.05125e-07	0.30018	0.876	0.63	0.00250271	4	Syngr2
1.13392e-07	0.265192	0.998	0.962	0.00269953	4	Rps11
1.76331e-07	0.253052	0.975	0.807	0.00419791	4	Atpif1
1.79694e-07	0.282932	0.949	0.774	0.00427798	4	Pgk1
1.84704e-07	0.296685	0.99	0.861	0.00439725	4	Lamp1
2.1502e-07	0.259745	1	0.969	0.00511899	4	Rps3a1
2.3667e-07	0.277981	0.998	0.958	0.00563441	4	Rplp0
2.39719e-07	0.259898	0.937	0.749	0.005707	4	Ndufa1
2.57995e-07	0.401764	0.904	0.69	0.00614209	4	Bcl2a1a
3.00246e-07	0.367924	0.306	0.079	0.00714797	4	Tppp3
3.73196e-07	0.264642	0.908	0.668	0.00888469	4	Cd68
3.90279e-07	0.263365	0.93	0.725	0.00929136	4	Adam10
4.02034e-07	0.349039	0.774	0.533	0.00957122	4	Malt1
4.71358e-07	0.257594	0.916	0.682	0.0112216	4	Myof
5.29065e-07	0.257837	0.905	0.714	0.0125955	4	Eno1
6.09245e-07	0.463576	0.762	0.473	0.0145043	4	Sdf2l1
6.79262e-07	0.255808	0.963	0.801	0.0161712	4	Atp5g1
8.20253e-07	0.383073	0.97	0.81	0.0195278	4	Smdt1
8.85427e-07	0.316518	0.39	0.209	0.0210794	4	Cxcl14
9.74367e-07	0.259675	0.703	0.427	0.0231968	4	Enox2
1.30567e-06	0.547672	0.826	0.602	0.0310842	4	Ctsl
1.3757e-06	0.254032	0.921	0.763	0.0327514	4	Capg
1.38025e-06	0.261523	0.995	0.905	0.0328596	4	Cox6c
1.425e-06	0.256007	0.996	0.912	0.0339249	4	Rpl10a
1.56985e-06	0.438785	0.995	0.82	0.0373734	4	Ctsc
2.10923e-06	0.284923	0.998	0.934	0.0502145	4	mt-Nd4
2.12526e-06	0.326559	0.809	0.512	0.0505961	4	Fkbp2
2.25055e-06	0.394018	0.974	0.803	0.0535787	4	Erp29
2.65037e-06	0.287201	0.958	0.772	0.0630975	4	Hspe1
3.80774e-06	0.337797	0.935	0.712	0.090651	4	Arhgap24
4.18501e-06	0.26064	0.96	0.754	0.0996326	4	Hexb
4.92428e-06	0.268963	0.825	0.545	0.117232	4	Ccdc50
5.48123e-06	0.312885	0.908	0.712	0.130492	4	Hif1a
6.95226e-06	0.55884	0.874	0.722	0.165512	4	Slc7a2
7.69102e-06	0.279279	0.989	0.879	0.1831	4	Ldha
9.65392e-06	0.296115	0.994	0.923	0.229831	4	Sec61b
1.59238e-05	0.282178	0.991	0.873	0.379099	4	Tmsb10
1.65812e-05	0.259077	0.347	0.164	0.394748	4	Macrod2
1.83095e-05	0.273863	1	0.961	0.435895	4	mt-Co1
2.62691e-05	0.269679	0.728	0.431	0.625388	4	Jarid2
3.76396e-05	0.54637	0.969	0.783	0.896086	4	Spp1
4.00819e-05	0.321397	0.997	0.969	0.954229	4	Cyba
7.76222e-05	0.262716	0.95	0.758	1	4	Ndufb8
0.00010069	0.269777	0.998	0.945	1	4	mt-Cytb
0.000113851	0.325959	0.943	0.74	1	4	Lgals1
0.000114285	0.262866	0.998	0.961	1	4	Rpl28
0.000457351	0.256518	0.999	0.963	1	4	mt-Atp6
0.000462734	0.297489	0.805	0.513	1	4	Ehd4
0.00140919	0.306738	0.999	0.886	1	4	Psap
0.00145893	0.287208	0.97	0.77	1	4	Trf
0.00896743	0.310655	0.992	0.846	1	4	Ctsb

## Sheet: F
p_val	avg_log2FC	pct.1	pct.2	p_val_adj	cluster	gene
1.74386e-67	1.32029	0.909	0.232	4.1516e-63	5	Mcm3
7.8856e-64	1.28648	0.896	0.169	1.87732e-59	5	Mcm6
1.12095e-60	0.992962	0.772	0.09	2.66866e-56	5	Mcm2
7.93393e-59	0.992659	0.783	0.099	1.88883e-54	5	Mcm5
3.20531e-51	0.860148	0.759	0.168	7.63088e-47	5	Mcm4
1.11664e-49	0.880813	0.666	0.086	2.65838e-45	5	Hells
5.68292e-49	0.870002	0.76	0.162	1.35293e-44	5	Mcm7
8.18705e-48	1.24585	0.949	0.541	1.94909e-43	5	Pcna
3.22737e-45	0.911486	0.999	0.946	7.6834e-41	5	Ptma
4.73653e-45	0.939475	0.749	0.228	1.12763e-40	5	Pola1
8.36606e-44	0.824132	0.729	0.177	1.99171e-39	5	Cdt1
1.7597e-41	0.833833	0.8	0.26	4.18931e-37	5	Topbp1
2.03248e-41	0.926595	0.89	0.42	4.83873e-37	5	Dnmt1
3.19524e-41	0.775602	0.81	0.304	7.60692e-37	5	Cbx5
7.52705e-41	0.823885	0.995	0.812	1.79196e-36	5	Nap1l1
2.03116e-39	0.863297	0.83	0.268	4.83558e-35	5	Stmn1
2.15882e-39	0.844163	0.937	0.601	5.13949e-35	5	Dek
6.39241e-39	0.946393	0.852	0.377	1.52184e-34	5	Atad2
1.20379e-38	0.789126	0.7	0.133	2.86587e-34	5	Lig1
7.07003e-38	0.628141	0.591	0.081	1.68316e-33	5	Chaf1a
1.29678e-37	0.436726	0.45	0.053	3.08724e-33	5	Cdca7
1.45225e-36	0.829394	0.985	0.76	3.45737e-32	5	Hnrnpab
2.11808e-36	0.760633	0.586	0.06	5.0425e-32	5	Uhrf1
1.86825e-35	0.807808	0.958	0.666	4.44774e-31	5	Ranbp1
4.91295e-35	0.937726	0.996	0.773	1.16962e-30	5	Tuba1b
8.21933e-35	0.799093	0.807	0.334	1.95678e-30	5	Nasp
9.55191e-35	0.530004	0.513	0.065	2.27402e-30	5	Ung
3.62262e-33	0.607273	0.475	0.034	8.62436e-29	5	Dtl
6.85074e-33	0.838762	0.765	0.224	1.63096e-28	5	Rrm1
2.81531e-31	0.739811	0.699	0.212	6.7024e-27	5	Dut
2.93173e-31	0.622862	0.963	0.698	6.97957e-27	5	Hmgn1
3.20339e-31	0.531755	0.579	0.138	7.62631e-27	5	Rpa2
3.29083e-30	0.726437	0.987	0.781	7.83447e-26	5	Tubb5
8.19246e-30	0.533242	0.995	0.881	1.95038e-25	5	Serbp1
2.23115e-29	0.56111	0.62	0.181	5.3117e-25	5	E2f1
1.37291e-28	0.548426	0.709	0.328	3.26849e-24	5	Hat1
1.77136e-28	0.689059	0.829	0.403	4.21708e-24	5	Dtymk
3.78184e-28	0.512887	0.525	0.127	9.00343e-24	5	Mms22l
1.60697e-27	0.538399	0.525	0.077	3.82571e-23	5	Wdhd1
6.42021e-27	0.526299	0.603	0.16	1.52846e-22	5	Tipin
8.4016e-27	0.429436	0.366	0.028	2.00017e-22	5	Cdc6
1.38293e-26	0.653296	0.725	0.286	3.29235e-22	5	Ezh2
2.09013e-26	0.635459	0.459	0.043	4.97597e-22	5	Ccne2
5.5651e-26	0.702194	0.552	0.111	1.32488e-21	5	Slfn9
6.14004e-26	0.618301	0.986	0.818	1.46176e-21	5	Atp5g3
6.33485e-26	0.437632	0.606	0.236	1.50814e-21	5	Tfdp1
3.01858e-25	0.686859	0.956	0.68	7.18634e-21	5	Naa50
6.13504e-25	0.5133	0.581	0.193	1.46057e-20	5	Syce2
1.28737e-24	0.497278	0.801	0.453	3.06485e-20	5	Rbbp7
1.32465e-24	0.548829	1	0.997	3.1536e-20	5	Actb
2.96618e-24	0.438226	0.426	0.062	7.06158e-20	5	Dhfr
4.91577e-24	0.482335	0.679	0.286	1.1703e-19	5	Rpa1
5.54014e-24	0.561134	0.808	0.443	1.31894e-19	5	Paics
6.71302e-24	0.439438	0.492	0.125	1.59817e-19	5	Rfc3
9.29525e-24	0.412022	0.521	0.147	2.21292e-19	5	Wdr76
9.35332e-24	0.568142	0.776	0.394	2.22675e-19	5	Usp1
1.00545e-23	0.62623	0.985	0.824	2.39366e-19	5	Anp32b
1.20629e-23	0.737529	0.988	0.759	2.87182e-19	5	Fabp5
1.23071e-23	0.551427	0.953	0.748	2.92995e-19	5	Srsf2
7.62171e-23	0.450621	0.671	0.303	1.8145e-18	5	Rbl1
1.70191e-22	0.501566	0.574	0.167	4.05173e-18	5	Fen1
1.72651e-22	0.506202	0.892	0.591	4.1103e-18	5	Cbx3
3.98076e-22	0.592071	0.932	0.704	9.47701e-18	5	Hspd1
4.56672e-22	0.597758	0.971	0.777	1.0872e-17	5	Ran
5.87558e-22	0.425174	0.46	0.117	1.3988e-17	5	Zfp367
8.60538e-22	0.575872	0.686	0.293	2.04868e-17	5	Gmnn
1.29977e-21	0.478092	0.771	0.369	3.09436e-17	5	Tmpo
3.16866e-21	0.474412	1	0.929	7.54363e-17	5	Ybx1
3.57395e-21	0.500589	0.994	0.865	8.5085e-17	5	Atp5a1
5.13831e-21	0.430803	0.402	0.063	1.22328e-16	5	Brip1
5.37038e-21	0.371635	0.551	0.196	1.27853e-16	5	Dnajc9
1.48549e-20	0.410323	0.998	0.968	3.53651e-16	5	Calm1
1.52803e-20	0.513395	0.901	0.653	3.63778e-16	5	Snrpd1
6.13281e-20	0.439894	0.666	0.308	1.46004e-15	5	A430005L14Rik
6.16778e-20	0.4832	0.916	0.677	1.46836e-15	5	Hnrnpd
6.97162e-20	0.572314	0.992	0.769	1.65973e-15	5	Sept9
8.42854e-20	0.376718	0.416	0.09	2.00658e-15	5	Atad5
9.43869e-20	0.532061	0.968	0.747	2.24707e-15	5	Rpn1
1.25744e-19	0.407875	0.542	0.22	2.99359e-15	5	Prim2
1.27365e-19	0.608729	0.775	0.396	3.03217e-15	5	Nsd2
1.28802e-19	0.40639	0.502	0.141	3.0664e-15	5	Orc6
1.70465e-19	0.339015	0.404	0.085	4.05825e-15	5	Gins2
1.8846e-19	0.42313	0.743	0.45	4.48666e-15	5	Rfc1
2.27716e-19	0.331561	0.356	0.042	5.42123e-15	5	Fignl1
2.45993e-19	0.405864	0.668	0.385	5.85636e-15	5	Taco1
2.78364e-19	0.520099	0.474	0.155	6.62702e-15	5	Rad51b
3.18158e-19	0.562151	0.974	0.781	7.5744e-15	5	Nme1
6.34225e-19	0.542937	0.998	0.87	1.5099e-14	5	Prdx1
7.32134e-19	0.360309	0.485	0.18	1.74299e-14	5	Ulbp1
8.5288e-19	0.508712	0.84	0.525	2.03045e-14	5	Pa2g4
9.22047e-19	0.301726	0.747	0.458	2.19512e-14	5	Pole4
9.94732e-19	0.524442	0.977	0.841	2.36816e-14	5	Ncl
1.05164e-18	0.513327	0.986	0.813	2.50363e-14	5	Tagln2
1.71184e-18	0.581916	0.969	0.795	4.07539e-14	5	Set
2.88886e-18	0.608049	0.81	0.428	6.87752e-14	5	Slbp
3.52233e-18	0.523412	0.834	0.501	8.38562e-14	5	Phgdh
3.75863e-18	0.453019	0.564	0.196	8.94817e-14	5	Cdk2
3.90273e-18	0.259477	0.607	0.326	9.29122e-14	5	Rangap1
4.44694e-18	0.432691	0.49	0.134	1.05868e-13	5	Ncapg2
4.72625e-18	0.310419	0.355	0.061	1.12518e-13	5	Prim1
6.77852e-18	0.39984	0.65	0.326	1.61376e-13	5	Casp8ap2
9.12929e-18	0.423359	0.786	0.474	2.17341e-13	5	Kpnb1
1.05287e-17	0.471842	0.846	0.58	2.50656e-13	5	Mrpl12
1.12434e-17	0.534369	0.966	0.742	2.67673e-13	5	Ppp1r14b
1.16241e-17	0.543395	0.951	0.699	2.76736e-13	5	Hspa9
1.67308e-17	0.769216	0.99	0.773	3.98309e-13	5	Mt1
2.04047e-17	0.390492	0.641	0.306	4.85775e-13	5	Rfc2
6.21474e-17	0.269561	0.339	0.069	1.47954e-12	5	Gins1
6.68979e-17	0.435147	0.992	0.914	1.59264e-12	5	Eif5a
1.2564e-16	0.413485	0.428	0.088	2.99112e-12	5	Asf1b
3.29084e-16	0.48474	0.633	0.234	7.83451e-12	5	Smc2
4.04514e-16	0.355747	0.341	0.062	9.63025e-12	5	Clspn
5.05607e-16	0.3536	0.996	0.965	1.2037e-11	5	Cfl1
6.74387e-16	0.272146	0.325	0.052	1.60551e-11	5	Chaf1b
7.07061e-16	0.486887	0.87	0.584	1.6833e-11	5	Nhp2
7.34907e-16	0.275678	0.367	0.111	1.74959e-11	5	Tyms
7.52056e-16	0.423185	0.665	0.322	1.79042e-11	5	Usp37
9.78069e-16	0.365606	1	0.999	2.32849e-11	5	Tmsb4x
1.22475e-15	0.351111	0.996	0.937	2.91577e-11	5	Hnrnpf
1.39496e-15	0.482294	0.988	0.747	3.32098e-11	5	Hebp1
1.55532e-15	0.308956	0.595	0.317	3.70274e-11	5	Nolc1
1.65134e-15	0.337701	0.519	0.216	3.93134e-11	5	Cdca7l
1.95765e-15	0.549423	0.916	0.643	4.66058e-11	5	Cct6a
2.204e-15	0.392052	0.605	0.289	5.24705e-11	5	Rif1
2.23677e-15	0.351068	0.66	0.354	5.32508e-11	5	Dynll2
2.32878e-15	0.628053	0.958	0.711	5.54413e-11	5	Ccnd2
2.90779e-15	0.308126	0.312	0.042	6.92257e-11	5	Brca1
3.56669e-15	0.290034	0.853	0.617	8.49121e-11	5	Srsf7
3.56937e-15	0.469116	0.73	0.373	8.4976e-11	5	Dck
3.79756e-15	0.419905	0.704	0.343	9.04086e-11	5	Cks1b
3.98037e-15	0.489487	0.985	0.86	9.47607e-11	5	Hnrnpa3
4.80923e-15	0.325447	0.315	0.049	1.14493e-10	5	Rad51
5.11016e-15	0.445291	0.995	0.803	1.21658e-10	5	Dstn
6.7077e-15	0.522973	0.977	0.772	1.5969e-10	5	Flna
6.73453e-15	0.300257	0.442	0.167	1.60329e-10	5	Cdc25a
7.0103e-15	0.434873	0.874	0.593	1.66894e-10	5	Fam111a
7.12908e-15	0.509884	0.748	0.388	1.69722e-10	5	Siva1
7.24221e-15	0.570575	0.991	0.733	1.72415e-10	5	Klhdc4
9.08586e-15	0.327098	0.91	0.657	2.16307e-10	5	Nucks1
9.49117e-15	0.399019	0.992	0.851	2.25956e-10	5	Canx
9.61595e-15	0.394081	0.996	0.927	2.28927e-10	5	Hnrnpa2b1
1.08458e-14	0.419817	0.845	0.556	2.58206e-10	5	Lrrc59
1.12803e-14	0.270999	0.84	0.623	2.68551e-10	5	Snu13
1.20109e-14	0.435113	0.992	0.86	2.85944e-10	5	Slc25a5
1.81376e-14	0.355615	0.984	0.871	4.31802e-10	5	Hnrnpu
1.84449e-14	0.429276	0.958	0.782	4.39118e-10	5	Ptges3
1.86806e-14	0.358907	0.77	0.48	4.4473e-10	5	Gmpr
2.12311e-14	0.502523	0.861	0.559	5.05449e-10	5	Alyref
2.21356e-14	0.561323	0.978	0.694	5.26983e-10	5	Car4
2.82679e-14	0.28307	0.316	0.045	6.72974e-10	5	Cdc45
3.03667e-14	0.442192	0.755	0.447	7.22941e-10	5	Hpf1
3.74866e-14	0.392302	0.698	0.403	8.92443e-10	5	Nop58
4.24064e-14	0.547048	0.996	0.902	1.00957e-09	5	Cox5a
5.14375e-14	0.659912	0.993	0.725	1.22457e-09	5	Plet1
5.62763e-14	0.275163	0.614	0.347	1.33977e-09	5	Lsm2
7.04002e-14	0.347584	0.967	0.813	1.67602e-09	5	Srsf3
9.77943e-14	0.415757	0.895	0.683	2.32819e-09	5	Cdv3
1.14272e-13	0.254199	0.651	0.405	2.72047e-09	5	Noc2l
1.20896e-13	0.279138	0.797	0.558	2.87816e-09	5	Rbbp4
1.25027e-13	0.396212	0.796	0.523	2.97653e-09	5	Baz1b
1.58505e-13	0.28836	1	0.988	3.77352e-09	5	Pfn1
1.92789e-13	0.344726	0.91	0.696	4.58974e-09	5	Ddx39b
2.13131e-13	0.364708	0.794	0.53	5.074e-09	5	C1qbp
2.26261e-13	0.373124	0.941	0.749	5.38659e-09	5	Smarca5
2.27078e-13	0.298431	0.598	0.318	5.40604e-09	5	Arl6ip6
2.5177e-13	0.596133	0.852	0.518	5.9939e-09	5	Ybx3
2.56272e-13	0.379826	0.65	0.341	6.10106e-09	5	Ipo5
2.60751e-13	0.449352	0.998	0.873	6.2077e-09	5	Tmsb10
4.07741e-13	0.364322	0.889	0.665	9.70708e-09	5	Tardbp
4.10467e-13	0.286816	0.58	0.304	9.77198e-09	5	Rnaseh2b
4.13801e-13	0.343031	0.985	0.848	9.85136e-09	5	Pdia3
5.02721e-13	0.404122	0.897	0.652	1.19683e-08	5	Psmd2
5.36667e-13	0.410209	0.871	0.604	1.27764e-08	5	Srsf1
5.40728e-13	0.454245	0.97	0.743	1.28731e-08	5	Actn1
6.22685e-13	0.480667	0.951	0.718	1.48243e-08	5	Rexo2
6.3558e-13	0.367486	0.879	0.655	1.51313e-08	5	Ndufa5
6.75547e-13	0.655242	1	0.871	1.60828e-08	5	Ccl6
8.6489e-13	0.277793	0.966	0.817	2.05904e-08	5	Pomp
1.17849e-12	0.2564	0.976	0.86	2.80562e-08	5	Sumo2
1.20543e-12	0.295165	0.582	0.301	2.86977e-08	5	Impdh2
1.46156e-12	0.318546	0.608	0.327	3.47953e-08	5	Dctpp1
1.70199e-12	0.335378	0.734	0.458	4.05194e-08	5	Tsen34
1.73867e-12	0.579861	0.993	0.725	4.13925e-08	5	Lpl
1.9012e-12	0.444334	0.331	0.066	4.52619e-08	5	Rrm2
1.9796e-12	0.388081	0.992	0.887	4.71284e-08	5	Eif4g2
2.18173e-12	0.434479	0.916	0.673	5.19405e-08	5	Smc6
2.2142e-12	0.421337	0.951	0.782	5.27135e-08	5	Hsp90aa1
2.27348e-12	0.628593	0.991	0.704	5.41247e-08	5	Ear10
2.50637e-12	0.367624	0.897	0.636	5.96691e-08	5	Gsto1
2.56561e-12	0.318809	0.757	0.482	6.10795e-08	5	Khsrp
2.85932e-12	0.311299	0.506	0.238	6.80717e-08	5	Cntln
2.89591e-12	0.381315	0.921	0.722	6.89429e-08	5	Syncrip
2.90416e-12	0.440635	0.877	0.633	6.91394e-08	5	Cycs
3.04194e-12	0.347524	0.8	0.542	7.24195e-08	5	Acat1
3.2328e-12	0.268757	0.923	0.733	7.69633e-08	5	Snrpf
3.72694e-12	0.366275	0.735	0.425	8.87272e-08	5	Sfxn1
3.76662e-12	0.343245	0.916	0.705	8.9672e-08	5	Hprt
3.92936e-12	0.27862	0.555	0.286	9.35462e-08	5	Nop56
4.09061e-12	0.411486	0.987	0.85	9.73851e-08	5	Uqcr11
4.09764e-12	0.343102	1	0.988	9.75526e-08	5	Rpl41
4.22367e-12	0.259691	0.567	0.31	1.00553e-07	5	Dkc1
4.63557e-12	0.300682	0.354	0.077	1.10359e-07	5	Tk1
4.77366e-12	0.480851	0.998	0.906	1.13647e-07	5	Ctsd
4.88809e-12	0.302666	0.911	0.66	1.16371e-07	5	Tnfsf13
5.83555e-12	0.437321	1	0.994	1.38927e-07	5	Ftl1
5.85126e-12	0.279497	0.452	0.202	1.39301e-07	5	Ctdspl
6.17849e-12	0.424269	0.844	0.549	1.47091e-07	5	Eif3b
6.27276e-12	0.425494	0.966	0.761	1.49336e-07	5	Vcp
9.15569e-12	0.27721	0.677	0.423	2.1797e-07	5	Nudcd2
1.03546e-11	0.322058	0.886	0.662	2.46511e-07	5	AI662270
1.07542e-11	0.273392	0.943	0.781	2.56026e-07	5	Jpt1
1.14074e-11	0.379632	1	0.97	2.71576e-07	5	Actg1
1.15672e-11	0.353258	0.99	0.853	2.75379e-07	5	Arhgdia
1.22933e-11	0.336872	1	0.969	2.92667e-07	5	Rplp1
1.31989e-11	0.27655	0.71	0.453	3.14227e-07	5	Bhlhe41
1.4742e-11	0.319326	0.643	0.36	3.50962e-07	5	Eif1ad
1.50481e-11	0.276388	0.56	0.302	3.58251e-07	5	Cse1l
1.55452e-11	0.336643	0.76	0.477	3.70085e-07	5	Pgp
1.55557e-11	0.529809	0.935	0.642	3.70335e-07	5	Vat1
2.01393e-11	0.321079	0.71	0.411	4.79457e-07	5	Sae1
2.09405e-11	0.338738	0.996	0.904	4.98531e-07	5	H2afz
2.15463e-11	0.361047	0.918	0.623	5.12953e-07	5	Olr1
2.40573e-11	0.378134	0.958	0.78	5.72731e-07	5	Timm13
3.00945e-11	0.303562	0.516	0.228	7.16459e-07	5	Nup62
3.06377e-11	0.294668	0.472	0.187	7.29391e-07	5	Ppat
3.15479e-11	0.296254	0.639	0.374	7.5106e-07	5	Tmem109
3.28229e-11	0.329553	0.547	0.273	7.81415e-07	5	Srm
3.41439e-11	0.433395	0.969	0.803	8.12865e-07	5	Atp5g1
3.53564e-11	0.426118	0.892	0.639	8.41729e-07	5	Glul
4.55214e-11	0.288105	0.842	0.605	1.08373e-06	5	Sdhc
5.61235e-11	0.343605	0.563	0.265	1.33613e-06	5	Timm8a1
5.67175e-11	0.405247	0.992	0.825	1.35027e-06	5	Dbi
6.27216e-11	0.368991	0.867	0.613	1.49321e-06	5	Sept11
6.69313e-11	0.324826	0.859	0.616	1.59343e-06	5	Spcs3
6.88223e-11	0.268561	0.745	0.504	1.63845e-06	5	Sumo3
7.0026e-11	0.314569	0.686	0.41	1.66711e-06	5	Atic
7.08656e-11	0.480632	0.98	0.767	1.6871e-06	5	Ciao2a
7.78525e-11	0.259668	0.821	0.605	1.85343e-06	5	Nono
9.37182e-11	0.287236	0.943	0.788	2.23115e-06	5	Snrpb
1.06383e-10	0.361131	0.99	0.868	2.53265e-06	5	Ywhab
1.15949e-10	0.327081	0.92	0.735	2.7604e-06	5	Tra2b
1.16572e-10	0.382561	0.948	0.746	2.77522e-06	5	Metap2
1.1867e-10	0.459073	0.991	0.866	2.82518e-06	5	Eif4a1
1.42461e-10	0.648098	0.763	0.481	3.39156e-06	5	Fabp1
1.56125e-10	0.259207	0.677	0.438	3.71688e-06	5	Fkbp4
1.66309e-10	0.321522	0.74	0.467	3.95931e-06	5	Idh2
1.86615e-10	0.463961	0.984	0.853	4.44273e-06	5	mt-Nd3
1.88442e-10	0.307471	0.662	0.391	4.48624e-06	5	Eri1
1.9591e-10	0.38787	0.917	0.686	4.66404e-06	5	Actn4
2.00205e-10	0.30079	0.92	0.683	4.76627e-06	5	Cndp2
2.09453e-10	0.251503	0.521	0.301	4.98645e-06	5	Myc
2.13649e-10	0.443861	0.954	0.735	5.08635e-06	5	G3bp1
2.1371e-10	0.335825	0.995	0.917	5.08779e-06	5	Pabpc1
2.25391e-10	0.359924	0.971	0.784	5.36589e-06	5	Wdr1
2.42467e-10	0.349923	0.994	0.802	5.77241e-06	5	Sh3bgrl
2.56176e-10	0.28568	0.669	0.428	6.09878e-06	5	Chchd10
2.86609e-10	0.37597	0.991	0.809	6.8233e-06	5	Ptms
3.24202e-10	0.279808	0.848	0.619	7.71827e-06	5	Blvra
3.52574e-10	0.335194	0.996	0.901	8.39373e-06	5	Gpx4
4.50124e-10	0.28992	0.805	0.563	1.07161e-05	5	Lsm6
4.74404e-10	0.298175	0.839	0.629	1.12941e-05	5	Lrrc58
5.09606e-10	0.316044	0.8	0.553	1.21322e-05	5	Suz12
5.39249e-10	0.421244	0.762	0.435	1.28379e-05	5	Ssrp1
5.58382e-10	0.382143	0.966	0.777	1.32934e-05	5	Cd164
5.88072e-10	0.355298	0.87	0.622	1.40002e-05	5	Pdia4
6.39706e-10	0.315511	0.858	0.621	1.52295e-05	5	Srsf6
6.70223e-10	0.333985	0.428	0.135	1.5956e-05	5	Cgas
7.06349e-10	0.348633	0.981	0.852	1.68161e-05	5	Abracl
7.11145e-10	0.331592	0.739	0.481	1.69302e-05	5	Bola3
7.33228e-10	0.380105	0.855	0.615	1.7456e-05	5	Kmt5a
7.43652e-10	0.578469	0.988	0.784	1.77041e-05	5	Spp1
7.67627e-10	0.302766	0.949	0.731	1.82749e-05	5	Nabp1
8.04158e-10	0.286275	0.849	0.625	1.91446e-05	5	Vdac1
8.08049e-10	0.330402	0.881	0.647	1.92372e-05	5	Lasp1
8.51734e-10	0.263249	0.793	0.542	2.02772e-05	5	Pkig
9.523e-10	0.344565	0.841	0.585	2.26714e-05	5	Lta4h
9.92693e-10	0.252316	0.745	0.504	2.3633e-05	5	Mcmbp
1.01469e-09	0.463892	0.992	0.791	2.41567e-05	5	Grn
1.03226e-09	0.334861	0.932	0.752	2.45749e-05	5	Hnrnpa0
1.03636e-09	0.388083	0.993	0.916	2.46725e-05	5	Cotl1
1.04782e-09	0.409232	0.943	0.702	2.49455e-05	5	S100a1
1.0489e-09	0.380741	0.861	0.61	2.49713e-05	5	Gspt1
1.18287e-09	0.356331	0.809	0.537	2.81606e-05	5	Ap1s1
1.25124e-09	0.273617	0.57	0.295	2.97882e-05	5	Pold3
1.27219e-09	0.275836	0.695	0.425	3.02871e-05	5	Nans
1.33883e-09	0.277814	0.909	0.717	3.18735e-05	5	Vps35
1.35632e-09	0.297015	0.519	0.23	3.22898e-05	5	Csrp1
1.39213e-09	0.259228	0.617	0.353	3.31425e-05	5	Ncaph2
1.43868e-09	0.416658	0.922	0.646	3.42506e-05	5	Qdpr
1.5338e-09	0.399259	1	0.89	3.65152e-05	5	Anxa2
1.65091e-09	0.380527	0.947	0.744	3.93032e-05	5	Ndufc1
1.74111e-09	0.50867	0.418	0.125	4.14506e-05	5	Pclaf
1.79598e-09	0.296541	0.767	0.524	4.2757e-05	5	Mrpl18
1.96582e-09	0.26224	0.688	0.444	4.68003e-05	5	Ccdc86
2.00444e-09	0.384519	0.876	0.615	4.77196e-05	5	Cenpb
2.10202e-09	0.315098	0.857	0.62	5.00427e-05	5	Hdgf
2.1932e-09	0.251469	0.997	0.966	5.22135e-05	5	Chchd2
2.44004e-09	0.357632	0.945	0.741	5.80901e-05	5	Far1
2.50228e-09	0.28036	0.958	0.786	5.95719e-05	5	Cmpk1
2.60937e-09	0.381615	0.897	0.627	6.21212e-05	5	Ly75
2.8804e-09	0.429927	0.941	0.647	6.85736e-05	5	Ctsk
3.04415e-09	0.253571	0.868	0.652	7.2472e-05	5	Sdhd
3.06085e-09	0.266458	0.922	0.735	7.28697e-05	5	Ndufs6
3.3e-09	0.26581	0.429	0.163	7.85632e-05	5	Ppil1
3.79111e-09	0.259772	0.927	0.715	9.02549e-05	5	Unc119
3.9026e-09	0.297287	0.495	0.224	9.29091e-05	5	Jpt2
3.95022e-09	0.267166	0.836	0.601	9.40429e-05	5	Ubqln1
3.98175e-09	0.340998	0.884	0.681	9.47935e-05	5	Mat2a
4.076e-09	0.286565	0.949	0.785	9.70372e-05	5	Sfpq
4.76447e-09	0.314512	0.79	0.544	0.000113428	5	Rsl1d1
4.80723e-09	0.598159	0.548	0.314	0.000114446	5	Mt2
4.94299e-09	0.390556	0.971	0.809	0.000117678	5	Atpif1
5.37075e-09	0.264644	0.581	0.315	0.000127861	5	Idh3a
5.74363e-09	0.268014	0.873	0.652	0.000136739	5	Etfa
6.11168e-09	0.283534	0.878	0.664	0.000145501	5	Tomm5
6.51197e-09	0.347642	0.586	0.292	0.00015503	5	Tceal9
6.5329e-09	0.27259	0.798	0.556	0.000155529	5	Txnrd1
6.70154e-09	0.299997	0.738	0.466	0.000159544	5	Abhd17c
7.33909e-09	0.341242	0.781	0.519	0.000174722	5	Smarcc1
7.63292e-09	0.397802	0.964	0.748	0.000181717	5	Tmem256
8.40226e-09	0.352529	0.873	0.581	0.000200033	5	Gatm
9.3164e-09	0.260602	0.738	0.498	0.000221796	5	Smc3
9.83203e-09	0.3196	0.983	0.859	0.000234071	5	Hint1
1.03824e-08	0.29181	0.878	0.659	0.000247174	5	Psmd13
1.04151e-08	0.270479	0.866	0.64	0.000247953	5	Gusb
1.07348e-08	0.26384	0.502	0.254	0.000255564	5	Trim37
1.26877e-08	0.263998	0.822	0.601	0.000302056	5	Phb2
1.3649e-08	0.327396	0.818	0.564	0.000324941	5	Ddb1
1.38183e-08	0.335299	0.954	0.763	0.000328971	5	Caprin1
1.4014e-08	0.386209	0.972	0.746	0.000333632	5	Mapk3
1.6603e-08	0.256054	0.638	0.404	0.000395267	5	Idi1
1.85892e-08	0.386262	0.892	0.614	0.000442553	5	Lmna
2.07301e-08	0.274548	0.906	0.63	0.00049352	5	Plcb1
2.27097e-08	0.314477	0.771	0.514	0.000540651	5	Ak2
2.2845e-08	0.305565	0.81	0.578	0.000543871	5	Dhx9
2.32904e-08	0.378875	0.95	0.732	0.000554474	5	Etfb
2.34934e-08	0.359229	1	0.998	0.000559307	5	Fth1
2.43217e-08	0.273662	0.696	0.447	0.000579027	5	Me2
2.61282e-08	0.287949	0.452	0.18	0.000622035	5	Samd1
2.6984e-08	0.325702	0.934	0.775	0.000642407	5	Hspe1
3.05296e-08	0.287801	0.768	0.525	0.000726818	5	Bzw2
3.14045e-08	0.404362	0.968	0.778	0.000747647	5	Pdia6
3.15061e-08	0.270629	0.986	0.88	0.000750065	5	Ldha
3.32011e-08	0.297737	0.635	0.354	0.000790419	5	Cdk4
3.70506e-08	0.358671	0.88	0.637	0.000882064	5	Ivns1abp
4.23133e-08	0.344956	0.87	0.669	0.00100735	5	Ndufab1
5.96075e-08	0.32859	0.989	0.873	0.00141908	5	Uqcrq
6.06107e-08	0.250229	0.797	0.546	0.00144296	5	Agap1
6.54923e-08	0.337775	0.929	0.756	0.00155917	5	Cnbp
7.08986e-08	0.252683	0.816	0.6	0.00168788	5	Txn2
7.27161e-08	0.306153	0.744	0.492	0.00173115	5	Fbl
8.52436e-08	0.327963	0.909	0.673	0.0020294	5	Nus1
8.71757e-08	0.270485	0.496	0.254	0.00207539	5	Apex1
9.08522e-08	0.294151	0.993	0.875	0.00216292	5	Ucp2
1.05792e-07	0.260176	0.798	0.55	0.00251859	5	Lima1
1.17091e-07	0.260342	0.831	0.61	0.00278759	5	Mlec
1.17142e-07	0.278644	0.719	0.452	0.00278881	5	Tuba4a
1.17372e-07	0.407734	0.954	0.708	0.00279428	5	Anxa4
1.24208e-07	0.407742	0.976	0.773	0.00295702	5	Anxa5
1.24389e-07	0.262048	0.997	0.957	0.00296132	5	Atp5e
1.26841e-07	0.307675	0.99	0.906	0.00301969	5	Ywhaz
1.4267e-07	0.308895	0.867	0.594	0.00339654	5	Prkar2b
1.43919e-07	0.315185	0.985	0.873	0.00342628	5	Ywhae
1.54634e-07	0.26578	0.663	0.398	0.00368138	5	Psme3
1.62177e-07	0.318758	0.972	0.712	0.00386095	5	Il18
2.38446e-07	0.272237	0.641	0.374	0.00567668	5	Selenoh
2.78481e-07	0.767272	0.565	0.32	0.0066298	5	Marco
2.78554e-07	0.421503	0.934	0.735	0.00663153	5	Bola2
3.25078e-07	0.312806	0.838	0.613	0.00773913	5	Ddx21
3.25553e-07	0.293281	0.838	0.622	0.00775044	5	Supt16
3.47177e-07	0.357232	0.988	0.717	0.00826525	5	Slc7a2
3.56443e-07	0.261145	0.956	0.773	0.00848583	5	Capns1
3.57124e-07	0.289962	0.999	0.884	0.00850206	5	Lgals3
3.87559e-07	0.516878	0.629	0.345	0.00922661	5	Ch25h
4.88528e-07	0.419616	0.986	0.833	0.0116304	5	Calr
5.77265e-07	0.26709	0.979	0.77	0.013743	5	Naaa
5.82332e-07	0.29515	0.797	0.546	0.0138636	5	Calu
5.9109e-07	0.305368	0.931	0.69	0.0140721	5	Sgk1
5.9331e-07	0.32406	0.984	0.842	0.0141249	5	Pgam1
5.96803e-07	0.282181	0.625	0.412	0.0142081	5	Krr1
6.23224e-07	0.280657	0.979	0.839	0.0148371	5	Csde1
6.34208e-07	0.318136	0.971	0.825	0.0150986	5	Pcbp1
6.80089e-07	0.271942	0.934	0.744	0.0161909	5	P4hb
7.17298e-07	0.284999	0.892	0.682	0.0170767	5	Snrpd3
7.63489e-07	0.283758	0.979	0.875	0.0181764	5	1810037I17Rik
8.14413e-07	0.277375	0.952	0.82	0.0193887	5	Ndufa4
8.72601e-07	0.298495	0.838	0.584	0.020774	5	Klf4
9.04351e-07	0.296031	0.978	0.836	0.0215299	5	Eif3a
9.2155e-07	0.254207	0.899	0.708	0.0219393	5	Hdlbp
9.70502e-07	0.279577	0.92	0.716	0.0231047	5	Tpi1
1.19708e-06	0.389233	0.994	0.917	0.0284988	5	mt-Nd1
1.34464e-06	0.334657	0.99	0.843	0.0320118	5	Akr1a1
1.78187e-06	0.309038	0.974	0.821	0.0424211	5	Mtpn
1.87781e-06	0.298296	0.928	0.725	0.0447051	5	Fam120a
2.13674e-06	0.250253	0.46	0.218	0.0508693	5	Fasn
2.27764e-06	0.255105	0.519	0.324	0.0542237	5	Npl
2.48266e-06	0.329236	0.954	0.731	0.0591047	5	Akr1b3
2.7058e-06	0.359039	0.996	0.72	0.064417	5	Atp6v0d2
3.58514e-06	0.30661	0.973	0.861	0.0853514	5	Rbm3
4.11001e-06	0.289425	0.991	0.892	0.097847	5	Hsp90b1
4.2363e-06	0.28607	0.83	0.578	0.100854	5	Nrp2
4.28332e-06	0.261944	0.817	0.584	0.101973	5	Glrx
4.34513e-06	0.264863	0.758	0.525	0.103444	5	Tomm70a
5.23799e-06	0.334465	0.954	0.8	0.124701	5	Atp5k
5.38363e-06	0.276285	0.97	0.845	0.128168	5	Atp5b
5.6209e-06	0.259206	0.866	0.66	0.133817	5	Tsn
5.62536e-06	0.305451	0.973	0.828	0.133923	5	Uqcr10
5.89416e-06	0.307418	0.72	0.469	0.140322	5	Cd93
6.88835e-06	0.250504	0.986	0.887	0.163991	5	Tma7
8.29977e-06	0.303809	0.988	0.885	0.197593	5	Rps27l
8.37991e-06	0.259613	0.485	0.216	0.1995	5	E2f2
8.56085e-06	0.346105	0.85	0.574	0.203808	5	Ang2
8.90192e-06	0.256176	0.706	0.459	0.211928	5	Mrpl28
9.18732e-06	0.376968	0.995	0.887	0.218723	5	Psap
1.08478e-05	0.262848	0.734	0.496	0.258254	5	Rxra
1.46542e-05	0.314298	0.414	0.253	0.348872	5	Fabp4
1.48987e-05	0.301883	0.974	0.811	0.354694	5	BC005537
1.50273e-05	0.267298	0.719	0.477	0.357755	5	Tcerg1
1.5707e-05	0.254599	0.802	0.564	0.373936	5	Snx24
1.64094e-05	0.277391	0.537	0.282	0.390659	5	Ccdc34
1.68085e-05	0.251569	0.728	0.517	0.400159	5	Tmem245
1.75779e-05	0.271297	0.622	0.367	0.418478	5	Cluh
1.7905e-05	0.26221	0.988	0.88	0.426264	5	Gnb1
1.96982e-05	0.290306	0.951	0.78	0.468956	5	Bag1
2.0079e-05	0.271099	0.635	0.377	0.47802	5	Odc1
2.45243e-05	0.314935	0.92	0.707	0.58385	5	Ogdh
2.54953e-05	0.397644	0.929	0.683	0.606966	5	Wfdc21
2.79702e-05	0.319441	0.966	0.746	0.665886	5	Lipa
3.2257e-05	0.38032	1	1	0.767942	5	Gm42418
3.49091e-05	0.2804	0.602	0.363	0.83108	5	Il11ra1
4.34825e-05	0.282534	0.887	0.64	1	5	Sulf2
5.14689e-05	0.267161	0.736	0.471	1	5	Msr1
5.6567e-05	0.262218	0.998	0.959	1	5	Hspa8
5.88703e-05	0.288249	0.948	0.723	1	5	Colgalt1
5.88712e-05	0.290468	0.705	0.46	1	5	Galnt3
6.32384e-05	0.281167	0.922	0.689	1	5	Ppp3r1
6.61266e-05	0.270409	0.833	0.59	1	5	Cyb5r3
7.44081e-05	0.318738	0.797	0.554	1	5	Sdc3
8.53176e-05	0.274319	0.994	0.846	1	5	Vim
8.60632e-05	0.310201	0.97	0.754	1	5	Lmo4
9.00783e-05	0.304186	0.763	0.503	1	5	Abce1
9.59945e-05	0.261117	0.935	0.742	1	5	Ap2s1
0.000103976	0.286571	0.843	0.611	1	5	Glrx5
0.000113002	0.264986	0.991	0.744	1	5	Mrc1
0.000129714	0.261987	0.936	0.771	1	5	Romo1
0.000159125	0.327484	0.986	0.873	1	5	Hspa5
0.000171353	0.266979	0.828	0.616	1	5	Tcp1
0.000177839	0.257781	0.881	0.672	1	5	Ssr1
0.000285328	0.339014	0.979	0.821	1	5	Aprt
0.000376935	0.289175	0.983	0.741	1	5	Dab2
0.000388158	0.260295	0.998	0.798	1	5	Chil3
0.000408724	0.325376	0.388	0.216	1	5	Ccdc162
0.000460062	0.308089	0.996	0.92	1	5	Camk1d
0.000653507	0.28161	0.899	0.679	1	5	Copz1
0.000685881	0.453127	0.996	0.73	1	5	Ear1
0.00135563	0.27579	0.96	0.781	1	5	Gsn
0.00140298	0.418275	0.997	0.743	1	5	Ear2
0.00172971	0.300044	0.966	0.775	1	5	Gltp
0.00189045	0.252002	0.912	0.734	1	5	Mapre1
0.00279058	0.254042	0.94	0.719	1	5	Pnpla8
0.00968058	0.266659	0.521	0.291	1	5	Rgcc

## Sheet: G
p_val	avg_log2FC	pct.1	pct.2	p_val_adj	cluster	gene
1.56867e-43	1.40212	0.924	0.434	3.73452e-39	6	Gpnmb
8.12153e-43	0.977095	1	0.906	1.93349e-38	6	Ctsd
9.90576e-37	0.936105	0.889	0.443	2.35826e-32	6	Bhlhe41
1.48924e-35	0.87571	0.96	0.592	3.54544e-31	6	Gstm1
1.34323e-34	1.28289	0.992	0.759	3.19783e-30	6	Fabp5
3.09154e-34	1.03078	0.985	0.687	7.36003e-30	6	Sgk1
2.31274e-32	0.950213	0.977	0.619	5.50593e-28	6	Plekhg1
1.36402e-31	1.07871	0.984	0.7	3.24731e-27	6	S100a1
1.27627e-30	1.05365	0.98	0.646	3.03842e-26	6	Ctsk
2.51786e-30	0.770539	0.979	0.681	5.99427e-26	6	Myof
3.60818e-30	0.8424	0.98	0.639	8.59e-26	6	Vat1
6.61842e-30	0.795249	1	0.887	1.57565e-25	6	Psap
7.22127e-30	1.15439	0.646	0.171	1.71917e-25	6	Cd36
2.35249e-29	0.80863	1	0.884	5.60058e-25	6	Lgals3
4.81622e-29	0.968737	0.782	0.336	1.1466e-24	6	Ch25h
5.03757e-29	1.16792	0.761	0.278	1.19929e-24	6	Rgcc
9.98659e-29	0.773792	1	0.994	2.37751e-24	6	Ftl1
2.2403e-27	0.662212	0.656	0.21	5.33347e-23	6	Slc39a2
2.47707e-27	0.701596	0.947	0.625	5.89717e-23	6	Atp6v1c1
1.06738e-26	0.761764	1	0.72	2.54112e-22	6	Atp6v0d2
3.64305e-26	0.62376	0.727	0.353	8.67301e-22	6	Rilpl2
5.16211e-26	0.795092	0.999	0.871	1.22894e-21	6	Ccl6
7.38191e-26	0.789045	0.997	0.717	1.75741e-21	6	Slc7a2
8.73797e-26	0.723983	0.98	0.678	2.08025e-21	6	Ncoa4
1.2035e-25	0.790146	0.995	0.725	2.86518e-21	6	Plet1
1.47078e-25	0.424666	0.544	0.156	3.50148e-21	6	C77080
3.21469e-25	0.684434	1	0.998	7.65321e-21	6	Fth1
3.8093e-25	0.724124	0.954	0.629	9.06879e-21	6	Lrp12
5.01077e-25	1.39744	0.993	0.773	1.19291e-20	6	Mt1
5.36152e-25	0.594402	0.999	0.847	1.27642e-20	6	Ctsb
5.90452e-25	0.706344	0.57	0.147	1.40569e-20	6	Plpp3
6.73993e-25	0.846326	0.991	0.744	1.60458e-20	6	Lipa
1.23094e-24	0.46717	0.999	0.97	2.93051e-20	6	Lcp1
2.85927e-24	0.654079	0.642	0.209	6.80707e-20	6	Cd200
6.1825e-24	0.802717	0.952	0.63	1.47187e-19	6	Abcc5
7.83609e-24	0.677573	0.894	0.552	1.86554e-19	6	Gpr137b
1.03776e-23	0.628792	0.789	0.416	2.47061e-19	6	Capn15
1.3217e-23	0.404678	0.639	0.316	3.14657e-19	6	Ahnak2
1.98977e-23	0.686168	0.886	0.512	4.73704e-19	6	Fnip2
3.8393e-23	0.654289	0.974	0.681	9.14023e-19	6	Mgll
7.79247e-23	0.734705	0.993	0.81	1.85515e-18	6	Plin2
2.0289e-22	0.575247	0.991	0.821	4.83021e-18	6	Ctnnb1
2.27622e-21	0.363477	0.312	0.03	5.419e-17	6	Cxcr1
2.73948e-21	0.643759	0.942	0.622	6.52189e-17	6	Olr1
3.20135e-21	0.358662	0.486	0.125	7.62144e-17	6	Mreg
6.82513e-21	0.626739	0.972	0.71	1.62486e-16	6	Ccdc88a
1.08434e-20	0.61151	0.906	0.558	2.58149e-16	6	Snx24
3.37428e-20	0.627655	0.996	0.772	8.03315e-16	6	Anxa5
4.76434e-20	0.556998	0.941	0.625	1.13425e-15	6	Ly75
5.66083e-20	0.533491	0.868	0.546	1.34767e-15	6	Lima1
8.80672e-20	0.452458	0.931	0.659	2.09662e-15	6	Iqsec1
9.42038e-20	0.518685	0.999	0.891	2.24271e-15	6	Cd9
2.38789e-19	0.84253	0.999	0.725	5.68485e-15	6	Lpl
2.50659e-19	0.51101	0.947	0.673	5.96744e-15	6	Pld3
3.8326e-19	0.581167	0.947	0.668	9.12427e-15	6	Cd68
1.15603e-18	0.459637	0.963	0.649	2.75215e-14	6	Pparg
1.54182e-18	0.562404	0.89	0.591	3.6706e-14	6	Myo5a
1.67144e-18	0.443845	0.847	0.517	3.97919e-14	6	Slc36a4
2.1152e-18	0.475501	0.803	0.514	5.03566e-14	6	Cpeb4
2.29166e-18	0.711382	0.54	0.205	5.45575e-14	6	Spag11b
2.42123e-18	0.516728	0.973	0.74	5.76421e-14	6	Cdc42ep3
3.20322e-18	0.415975	0.998	0.871	7.62591e-14	6	Plek
4.42448e-18	0.505273	0.918	0.602	1.05334e-13	6	Samd8
4.53828e-18	0.556171	0.911	0.6	1.08043e-13	6	Ctsl
5.48579e-18	0.383198	1	0.946	1.306e-13	6	Iqgap1
6.63543e-18	0.535825	0.968	0.706	1.5797e-13	6	Gns
8.93905e-18	0.464463	0.934	0.659	2.12812e-13	6	Rragc
9.16383e-18	0.503528	0.998	0.802	2.18163e-13	6	Sh3bgrl
1.22505e-17	0.431331	0.758	0.407	2.91647e-13	6	Ttyh2
2.09101e-17	0.472781	0.944	0.628	4.97807e-13	6	Plcb1
2.66064e-17	0.407286	0.9	0.612	6.33418e-13	6	Sept11
2.9697e-17	0.343335	0.908	0.676	7.06995e-13	6	Ap3s1
3.35667e-17	0.416633	0.998	0.777	7.99123e-13	6	Cybb
3.64457e-17	0.48669	0.907	0.625	8.67663e-13	6	Lrrc58
3.65088e-17	0.398617	0.474	0.204	8.69165e-13	6	Krt19
4.62551e-17	0.533007	0.966	0.686	1.10119e-12	6	Lgmn
5.92327e-17	0.452602	0.969	0.671	1.41015e-12	6	Mertk
6.29611e-17	0.644025	0.999	0.87	1.49891e-12	6	Prdx1
9.22209e-17	0.589219	0.976	0.707	2.1955e-12	6	Anxa4
1.06092e-16	0.584285	0.824	0.469	2.52574e-12	6	B3gnt7
1.09103e-16	0.708944	0.959	0.711	2.59743e-12	6	Ccnd2
1.21908e-16	0.538595	0.874	0.568	2.90226e-12	6	Dnmt3a
1.41606e-16	0.60355	0.999	0.933	3.37121e-12	6	Txn1
1.50918e-16	0.500544	0.973	0.746	3.5929e-12	6	Atp6v1a
1.75313e-16	0.506209	0.782	0.456	4.17367e-12	6	Galnt3
1.81246e-16	0.430522	0.897	0.599	4.31492e-12	6	Plin3
2.08757e-16	0.396347	0.906	0.642	4.96988e-12	6	Arl8b
2.82428e-16	0.430089	0.831	0.502	6.72377e-12	6	Afap1
3.00147e-16	0.375755	0.888	0.597	7.14559e-12	6	Syne1
3.08028e-16	0.476149	0.943	0.64	7.33322e-12	6	Frmd4a
3.35666e-16	0.504474	0.993	0.849	7.99119e-12	6	Atp6v1e1
3.86054e-16	0.398055	0.967	0.765	9.19079e-12	6	Tgfbr2
4.25074e-16	0.322087	0.701	0.421	1.01197e-11	6	Plcb2
4.25776e-16	0.481846	0.49	0.175	1.01365e-11	6	Zranb3
4.66639e-16	0.336971	0.762	0.486	1.11093e-11	6	B4galt5
7.85867e-16	0.372358	0.922	0.673	1.87091e-11	6	Card11
8.84612e-16	0.506418	0.998	0.857	2.106e-11	6	Ctsz
1.53959e-15	0.607406	0.957	0.731	3.66531e-11	6	Nabp1
1.66503e-15	0.499144	0.957	0.705	3.96393e-11	6	Hipk2
1.74126e-15	0.52922	0.996	0.862	4.14541e-11	6	Cstb
2.36852e-15	0.41253	0.912	0.631	5.63875e-11	6	Plekhm2
3.6296e-15	1.3397	0.65	0.309	8.64098e-11	6	Mt2
5.50427e-15	0.414078	0.989	0.734	1.3104e-10	6	Klhdc4
7.77901e-15	0.399892	0.807	0.514	1.85195e-10	6	Sh3pxd2b
8.07013e-15	0.406656	0.801	0.447	1.92126e-10	6	Adgrl2
8.82244e-15	0.275665	0.602	0.335	2.10036e-10	6	Reps2
8.88941e-15	0.312909	0.879	0.568	2.1163e-10	6	Kcnn3
9.21953e-15	0.518495	0.917	0.591	2.19489e-10	6	Prkar2b
1.0198e-14	0.377409	0.957	0.748	2.42784e-10	6	Rnh1
1.02239e-14	1.04933	0.605	0.242	2.43399e-10	6	Fabp4
1.05098e-14	0.496984	0.992	0.769	2.50207e-10	6	Sept9
1.16336e-14	0.436975	0.434	0.193	2.76962e-10	6	Rbms3
1.17801e-14	0.33768	0.94	0.691	2.80448e-10	6	Ddhd1
1.26988e-14	0.378643	0.952	0.724	3.02321e-10	6	Fam120a
1.34962e-14	0.328465	0.631	0.345	3.21303e-10	6	Fblim1
1.39939e-14	0.296511	0.993	0.789	3.33153e-10	6	Lrmda
2.01239e-14	0.461932	0.953	0.747	4.7909e-10	6	Psmd8
2.09697e-14	1.10952	0.867	0.598	4.99225e-10	6	Ccn3
2.36104e-14	0.384911	0.91	0.613	5.62092e-10	6	Dusp3
3.30187e-14	0.478186	0.52	0.193	7.86076e-10	6	Ptgir
3.60375e-14	0.393418	0.84	0.577	8.57944e-10	6	Tspan5
4.21205e-14	0.47602	1	0.834	1.00276e-09	6	Sirpa
4.76755e-14	0.314744	0.844	0.571	1.13501e-09	6	Tmem189
5.14059e-14	0.507354	0.986	0.746	1.22382e-09	6	Mapk3
6.05633e-14	0.398792	0.916	0.662	1.44183e-09	6	2900097C17Rik
6.18295e-14	0.363036	0.891	0.61	1.47198e-09	6	Kynu
7.87409e-14	0.453286	1	0.907	1.87458e-09	6	Sdcbp
9.65546e-14	0.430462	0.639	0.314	2.29867e-09	6	Slc7a8
1.00711e-13	0.419235	0.993	0.917	2.39764e-09	6	Cotl1
1.5766e-13	0.450456	0.998	0.855	3.75342e-09	6	Dock10
1.97982e-13	0.484443	0.995	0.843	4.71336e-09	6	Akr1a1
2.17059e-13	0.490591	0.929	0.709	5.16753e-09	6	Osbpl8
2.47536e-13	0.311387	0.855	0.601	5.89309e-09	6	Ubqln1
2.75188e-13	0.425627	0.967	0.721	6.5514e-09	6	Itpripl2
2.85928e-13	0.298318	0.667	0.384	6.80709e-09	6	AU022793
2.87071e-13	0.421986	0.428	0.162	6.8343e-09	6	Igf1
3.17542e-13	0.474383	0.994	0.8	7.55972e-09	6	Abcg1
3.38569e-13	0.343497	0.807	0.529	8.06032e-09	6	Cyth3
4.19268e-13	0.422884	0.944	0.682	9.98152e-09	6	Cndp2
4.32148e-13	0.29846	0.945	0.737	1.02881e-08	6	Snd1
7.88557e-13	0.363051	0.943	0.665	1.87732e-08	6	F7
9.34328e-13	0.361755	1	0.97	2.22435e-08	6	Actg1
9.76891e-13	0.384758	0.987	0.81	2.32568e-08	6	BC005537
9.90269e-13	0.326766	0.881	0.618	2.35753e-08	6	Plekhb2
9.97758e-13	0.302997	0.729	0.451	2.37536e-08	6	Eepd1
1.02309e-12	0.345735	0.973	0.776	2.43567e-08	6	Atp6v0d1
1.30087e-12	0.535951	0.988	0.805	3.09697e-08	6	Slc6a6
1.4774e-12	0.294887	0.918	0.705	3.51726e-08	6	Hprt
1.60443e-12	0.446841	0.989	0.833	3.81967e-08	6	Calr
1.66779e-12	0.357647	0.892	0.617	3.9705e-08	6	Blvra
1.75516e-12	0.43126	0.942	0.672	4.17851e-08	6	Nus1
1.98886e-12	0.450008	0.846	0.551	4.73488e-08	6	Sdc3
2.02699e-12	0.394589	0.538	0.24	4.82567e-08	6	Mcoln3
2.19089e-12	0.323412	0.676	0.391	5.21585e-08	6	Spns1
2.29631e-12	0.362483	0.956	0.744	5.46684e-08	6	Esyt2
2.53516e-12	0.308518	0.869	0.625	6.03545e-08	6	Eif1a
2.77108e-12	0.688447	0.768	0.461	6.5971e-08	6	Hmox1
2.77281e-12	0.468405	1	0.794	6.60124e-08	6	Mpeg1
3.17309e-12	0.330566	0.806	0.521	7.55417e-08	6	Large1
3.58486e-12	0.298657	0.62	0.355	8.53449e-08	6	Clec1b
3.87432e-12	0.450541	0.996	0.804	9.2236e-08	6	Dstn
4.15978e-12	0.380436	0.948	0.668	9.90319e-08	6	Dst
4.24801e-12	0.387667	0.982	0.8	1.01132e-07	6	Soat1
4.43181e-12	0.454994	0.661	0.319	1.05508e-07	6	Rgl1
4.68767e-12	0.421058	0.999	0.73	1.11599e-07	6	Ear1
4.97281e-12	0.356175	0.993	0.827	1.18388e-07	6	Ptpn12
5.00142e-12	0.375227	0.973	0.73	1.19069e-07	6	Abhd12
5.38286e-12	0.383763	0.897	0.657	1.2815e-07	6	Sqstm1
6.10541e-12	0.440554	0.883	0.614	1.45352e-07	6	Kmt5a
7.03964e-12	0.312309	0.948	0.717	1.67593e-07	6	Hpcal1
9.55373e-12	0.338471	0.821	0.541	2.27446e-07	6	Tmbim1
1.15195e-11	0.419678	0.889	0.589	2.74246e-07	6	Tns1
1.46717e-11	0.316141	0.915	0.651	3.49289e-07	6	Hvcn1
1.6113e-11	0.350156	0.593	0.301	3.83602e-07	6	Gadd45g
1.85761e-11	0.298298	0.703	0.387	4.42241e-07	6	Tmem38b
2.09982e-11	0.342312	0.96	0.745	4.99903e-07	6	Ctsa
2.19748e-11	0.30208	0.987	0.826	5.23155e-07	6	Cltc
2.37956e-11	0.327076	0.495	0.243	5.66502e-07	6	Igf2bp2
2.5225e-11	0.331188	0.919	0.695	6.00532e-07	6	Ugp2
3.30309e-11	0.373739	0.937	0.693	7.86367e-07	6	Nampt
3.54674e-11	0.383652	0.981	0.842	8.44373e-07	6	Pgam1
4.03936e-11	0.345455	0.808	0.512	9.61649e-07	6	Renbp
4.66477e-11	0.292529	0.838	0.556	1.11054e-06	6	Atp10a
5.04169e-11	0.3522	0.717	0.433	1.20028e-06	6	Lhfpl2
5.69838e-11	0.47697	0.998	0.744	1.35661e-06	6	Ear2
7.35487e-11	0.293162	0.955	0.745	1.75097e-06	6	Pgd
8.04666e-11	0.484979	0.761	0.467	1.91567e-06	6	Cd93
8.995e-11	0.480181	0.959	0.72	2.14144e-06	6	Mtss1
1.2653e-10	0.348914	0.998	0.862	3.01231e-06	6	Lamp1
1.36103e-10	0.575499	0.518	0.237	3.2402e-06	6	Serpine1
1.43388e-10	0.300684	0.913	0.705	3.41364e-06	6	Hspd1
1.44029e-10	0.288541	0.741	0.465	3.4289e-06	6	Slc9a4
1.47904e-10	0.338962	0.808	0.556	3.52116e-06	6	Txnrd1
1.55721e-10	0.288793	0.647	0.38	3.70725e-06	6	Mfsd12
1.62744e-10	0.276286	0.971	0.779	3.87443e-06	6	Rab1a
2.178e-10	0.320536	0.974	0.674	5.18517e-06	6	Sort1
2.62097e-10	0.260821	0.817	0.578	6.23975e-06	6	Atp2a2
2.79384e-10	0.315743	0.467	0.211	6.65129e-06	6	Phlda3
3.19361e-10	0.434756	0.648	0.411	7.60303e-06	6	Krr1
3.32478e-10	0.279589	0.871	0.625	7.91531e-06	6	Hnrnpll
3.56533e-10	0.393228	0.999	0.917	8.48798e-06	6	mt-Nd1
3.59382e-10	0.355237	0.905	0.646	8.55581e-06	6	Lasp1
3.98641e-10	0.77632	0.365	0.149	9.49044e-06	6	Colec12
4.59878e-10	0.332578	0.833	0.555	1.09483e-05	6	Nek6
5.54075e-10	0.294243	0.579	0.297	1.31909e-05	6	Gm6209
5.96982e-10	0.320184	0.494	0.228	1.42123e-05	6	Vwf
6.18236e-10	0.334285	0.996	0.901	1.47183e-05	6	Gpx4
6.6314e-10	0.280462	0.913	0.683	1.57874e-05	6	Naa50
6.88941e-10	0.315228	0.999	0.895	1.64016e-05	6	Cd44
9.77343e-10	0.308623	0.959	0.711	2.32676e-05	6	Nceh1
9.79726e-10	0.391125	0.994	0.791	2.33243e-05	6	Grn
1.04129e-09	0.266432	0.879	0.622	2.47899e-05	6	Camk1
1.10751e-09	0.312633	0.724	0.424	2.63666e-05	6	Plekhm1
1.15775e-09	0.250584	0.826	0.54	2.75625e-05	6	Kcnip4
1.22133e-09	0.31647	0.765	0.506	2.90761e-05	6	Slc49a4
1.55306e-09	0.38534	0.621	0.299	3.69738e-05	6	Ralgds
1.58679e-09	0.274849	0.922	0.733	3.77768e-05	6	Bhlhe40
1.65852e-09	0.352155	0.984	0.821	3.94843e-05	6	Mtpn
1.75929e-09	0.463368	0.988	0.873	4.18834e-05	6	Hspa5
1.8098e-09	0.508305	0.744	0.482	4.3086e-05	6	Fabp1
2.27091e-09	0.312968	0.999	0.873	5.40636e-05	6	Tmsb10
2.39531e-09	0.272488	0.884	0.614	5.70252e-05	6	Lmna
2.8192e-09	0.325606	0.94	0.688	6.71167e-05	6	Ppp3r1
2.87596e-09	0.374171	0.979	0.711	6.84679e-05	6	Il18
3.43117e-09	0.292999	0.994	0.867	8.16858e-05	6	Bnip3l
3.51041e-09	0.79626	0.59	0.319	8.35724e-05	6	Marco
3.70723e-09	0.270494	0.508	0.249	8.8258e-05	6	Wdr91
3.72609e-09	0.4012	0.938	0.684	8.8707e-05	6	Itgax
4.26651e-09	0.250713	0.674	0.423	0.000101573	6	Tiparp
4.78122e-09	0.341214	0.924	0.66	0.000113826	6	Tnfsf13
4.84351e-09	0.26095	0.471	0.221	0.00011531	6	Dmd
4.89026e-09	0.334294	0.693	0.427	0.000116422	6	Ftl1-ps1
5.04005e-09	0.266026	0.802	0.537	0.000119988	6	Abhd5
5.559e-09	0.322484	0.872	0.589	0.000132343	6	Bcar3
6.41541e-09	0.361002	1	0.962	0.000152732	6	mt-Co1
6.4178e-09	0.365705	0.999	0.952	0.000152789	6	Laptm5
7.07261e-09	0.317258	0.985	0.818	0.000168378	6	Atp5g3
7.15016e-09	0.292454	0.96	0.793	0.000170224	6	Mpc1
7.25539e-09	0.294064	0.78	0.499	0.000172729	6	Wsb2
7.61712e-09	0.259505	0.87	0.63	0.000181341	6	Mpp6
1.29022e-08	0.273631	0.875	0.618	0.000307163	6	Cerk
1.50139e-08	0.273028	0.873	0.616	0.000357436	6	Cenpb
1.65828e-08	0.336953	0.988	0.853	0.000394788	6	mt-Nd3
1.80281e-08	0.251964	0.547	0.293	0.000429195	6	Rnf144b
1.8293e-08	0.258133	0.994	0.912	0.000435502	6	Atp6v1g1
2.93096e-08	0.32423	0.985	0.771	0.000697774	6	Aplp2
3.02361e-08	0.273464	0.6	0.345	0.00071983	6	Nrg4
3.13623e-08	0.332883	0.978	0.777	0.000746642	6	Cd164
3.16678e-08	0.266656	0.976	0.823	0.000753916	6	Tbca
3.44167e-08	0.278744	0.846	0.582	0.000819358	6	Lpin1
3.81885e-08	0.257011	0.982	0.806	0.000909153	6	Gpcpd1
4.35436e-08	0.267493	0.684	0.439	0.00103664	6	Fam129b
4.4905e-08	0.259539	0.948	0.719	0.00106905	6	Pnpla8
5.01033e-08	0.300467	0.769	0.58	0.00119281	6	Id2
5.25692e-08	0.308527	0.891	0.637	0.00125151	6	Gsto1
5.71241e-08	0.268489	0.877	0.621	0.00135995	6	Myo1e
5.91381e-08	0.332168	0.999	0.891	0.0014079	6	Hsp90b1
6.30269e-08	0.267777	0.733	0.477	0.00150048	6	Ppfibp1
6.48935e-08	0.289956	0.944	0.732	0.00154492	6	Akr1b3
6.77879e-08	0.340482	0.957	0.748	0.00161383	6	Rpn1
7.43102e-08	0.300229	0.973	0.814	0.0017691	6	Itgb2
7.80235e-08	0.331427	0.38	0.17	0.00185751	6	Arhgap6
9.58476e-08	0.372419	0.983	0.797	0.00228184	6	Atp6v1b2
1.23045e-07	0.282222	0.997	0.851	0.00292934	6	Canx
1.30142e-07	0.290035	0.867	0.622	0.0030983	6	Tbc1d20
1.37824e-07	0.378975	0.885	0.627	0.00328118	6	Serpinb6a
1.43469e-07	0.378388	0.992	0.866	0.00341555	6	Eif4a1
1.47508e-07	0.253589	0.764	0.512	0.00351172	6	Atp13a2
2.21048e-07	0.258575	0.537	0.341	0.00526248	6	Lrpap1
2.47026e-07	0.286548	0.967	0.785	0.00588095	6	Wdr1
2.60994e-07	0.254313	0.781	0.531	0.00621349	6	Golga4
3.38174e-07	0.298081	1	0.997	0.0080509	6	Actb
3.44229e-07	0.251791	0.929	0.683	0.00819505	6	Klhl9
3.91239e-07	0.251851	0.812	0.565	0.00931423	6	Pla2g15
4.62751e-07	0.272059	0.883	0.639	0.0110167	6	Gyg
4.85072e-07	0.250257	0.799	0.563	0.0115481	6	Snx27
4.95261e-07	0.268203	0.874	0.624	0.0117907	6	Ext1
5.25621e-07	0.277995	0.9	0.647	0.0125134	6	Qdpr
5.90875e-07	0.33633	0.987	0.737	0.014067	6	Mgst1
5.9954e-07	0.342071	0.756	0.465	0.0142733	6	Abhd17c
6.42518e-07	0.338413	0.983	0.705	0.0152964	6	Ear10
6.53254e-07	0.350187	0.356	0.128	0.015552	6	Awat1
7.20153e-07	0.254397	0.922	0.708	0.0171447	6	Ogdh
7.21764e-07	0.255912	0.998	0.749	0.017183	6	Tcf7l2
7.74463e-07	0.313187	0.939	0.7	0.0184377	6	Hspa9
9.12193e-07	0.368126	0.596	0.382	0.0217166	6	Hivep3
9.31807e-07	0.308939	0.307	0.147	0.0221835	6	Ghr
1.21526e-06	0.260911	0.683	0.407	0.0289317	6	Trim29
1.30434e-06	0.314456	0.989	0.854	0.0310524	6	Vdac2
1.31882e-06	0.252201	0.976	0.785	0.0313971	6	Gsap
1.40576e-06	0.26085	0.943	0.737	0.033467	6	Hexa
1.40612e-06	0.289115	0.95	0.743	0.0334755	6	Snx5
1.42802e-06	0.337726	0.89	0.596	0.0339969	6	Cd200r4
1.71529e-06	0.315789	0.883	0.657	0.0408359	6	Atp6v1d
1.94534e-06	0.395023	0.898	0.694	0.0463128	6	Ccny
2.01085e-06	0.28886	1	0.963	0.0478722	6	mt-Co2
2.16823e-06	0.261342	0.85	0.586	0.051619	6	Cttnbp2nl
2.62636e-06	0.286001	0.995	0.927	0.0625258	6	Aldoa
3.59393e-06	0.281975	0.999	0.799	0.0855607	6	Chil3
3.88143e-06	0.296258	0.965	0.781	0.0924052	6	Gsn
4.65387e-06	0.315243	0.974	0.747	0.110795	6	Tmem256
4.73616e-06	0.267306	0.997	0.954	0.112754	6	Gapdh
6.01006e-06	0.387308	0.96	0.756	0.143081	6	Creg1
7.7815e-06	0.258004	0.87	0.605	0.185254	6	Cyb561a3
8.62002e-06	0.28139	0.953	0.762	0.205217	6	Vcp
8.80119e-06	0.293846	0.743	0.509	0.20953	6	Cisd1
1.10543e-05	0.261502	0.993	0.887	0.26317	6	Eif4g2
1.36971e-05	0.280928	1	0.961	0.326087	6	mt-Co3
1.61556e-05	0.253236	0.997	0.934	0.384616	6	mt-Nd4
2.27344e-05	0.250301	0.843	0.615	0.541238	6	Trappc2l
2.6618e-05	0.309943	0.879	0.64	0.633694	6	Glul
3.7598e-05	0.259094	0.998	0.879	0.895096	6	Lyz2
3.78212e-05	0.303328	0.592	0.359	0.900409	6	4931406C07Rik
4.07084e-05	0.267736	0.959	0.725	0.969145	6	Lrp1
6.08888e-05	0.292011	0.993	0.853	1	6	Arhgdia
0.000111168	0.359641	0.686	0.522	1	6	Ccl9
0.000220792	0.305689	0.354	0.218	1	6	Ccdc162
0.000233374	0.287457	0.832	0.617	1	6	Psmb6
0.000415955	0.29434	0.627	0.362	1	6	Il11ra1
0.000474652	0.26498	0.767	0.506	1	6	Phgdh
0.000915818	0.258873	0.338	0.163	1	6	Rad51b
0.00135936	0.263266	0.531	0.273	1	6	Cln8

## Sheet: H
p_val	avg_log2FC	pct.1	pct.2	p_val_adj	cluster	gene
4.19895e-85	1.98802	0.935	0.079	9.99643e-81	7	Birc5
5.48913e-84	1.58692	0.908	0.061	1.3068e-79	7	Ccnb2
1.89081e-79	1.34963	0.874	0.068	4.50144e-75	7	Cdca3
3.14181e-79	1.6509	0.904	0.16	7.47971e-75	7	Cenpa
9.62863e-77	2.0621	0.982	0.272	2.29229e-72	7	Stmn1
5.81329e-76	1.63611	0.998	0.905	1.38397e-71	7	H2afz
2.59239e-72	1.72496	0.936	0.11	6.1717e-68	7	Pclaf
1.45869e-71	1.99563	0.907	0.187	3.47271e-67	7	Mki67
2.97801e-68	2.06681	0.845	0.077	7.08976e-64	7	Ube2c
1.14575e-63	1.1414	0.835	0.167	2.7277e-59	7	Pttg1
7.71521e-63	1.15311	0.769	0.094	1.83676e-58	7	Racgap1
2.39497e-60	1.70866	0.69	0.044	5.7017e-56	7	Cenpf
2.41176e-58	1.4265	0.968	0.659	5.74169e-54	7	Nucks1
8.53899e-56	1.12813	0.661	0.035	2.03288e-51	7	Hmmr
2.97432e-55	0.971064	1	0.947	7.08096e-51	7	Ptma
1.05508e-54	1.16017	0.671	0.05	2.51183e-50	7	Ccna2
2.86002e-53	0.942075	0.743	0.091	6.80884e-49	7	Tacc3
2.00466e-52	0.953714	0.728	0.072	4.7725e-48	7	Knstrn
5.87159e-52	1.36675	0.99	0.777	1.39785e-47	7	Tuba1b
3.33265e-49	1.25321	0.917	0.367	7.93403e-45	7	Selenoh
7.05342e-49	1.01169	0.872	0.343	1.67921e-44	7	Cks1b
3.13919e-48	1.14648	0.944	0.535	7.47347e-44	7	H2afv
4.71391e-48	1.17017	0.676	0.085	1.12224e-43	7	Tpx2
1.02782e-47	0.89107	0.657	0.071	2.44693e-43	7	Cdca8
3.49156e-47	0.775553	0.588	0.042	8.31236e-43	7	Cep55
8.15032e-47	1.21511	0.647	0.066	1.94035e-42	7	Cenpe
5.6558e-46	0.997958	0.974	0.724	1.34648e-41	7	Hmgn2
9.41906e-46	0.674072	0.56	0.031	2.2424e-41	7	Kif20a
2.46796e-45	1.0338	0.637	0.114	5.87548e-41	7	Kif23
3.15405e-45	0.575836	0.535	0.028	7.50884e-41	7	Cdkn3
4.99408e-45	0.830976	0.554	0.028	1.18894e-40	7	Cdc20
1.58581e-44	1.54829	0.947	0.658	3.77533e-40	7	Hmgb2
1.37536e-43	1.28037	0.978	0.785	3.27432e-39	7	Tubb5
1.14837e-42	0.710085	0.563	0.054	2.73392e-38	7	Cip2a
8.40621e-42	0.894836	0.519	0.039	2.00127e-37	7	Ccnb1
1.88199e-41	0.865663	0.818	0.355	4.48046e-37	7	Cks2
2.10189e-41	0.910805	0.536	0.028	5.00396e-37	7	Aspm
1.70622e-40	0.887527	0.931	0.573	4.06201e-36	7	Lsm5
1.86283e-40	0.73462	0.539	0.036	4.43484e-36	7	Ckap2
2.71998e-40	0.93276	0.981	0.78	6.47547e-36	7	Ran
4.05109e-40	1.06656	0.852	0.478	9.64443e-36	7	Tubb4b
1.3258e-39	0.729193	0.611	0.06	3.15633e-35	7	Kif15
4.60286e-39	0.801342	0.988	0.892	1.0958e-34	7	Hmgb1
5.66815e-38	1.44481	0.639	0.121	1.34942e-33	7	Top2a
7.31232e-38	1.0039	0.885	0.526	1.74084e-33	7	Rad21
3.3716e-37	0.558806	0.568	0.078	8.02677e-33	7	Ncapd2
4.67104e-36	0.741202	0.522	0.046	1.11203e-31	7	Ckap2l
5.6088e-36	0.628191	0.54	0.04	1.33529e-31	7	Bub1
4.35819e-35	0.807665	0.513	0.067	1.03756e-30	7	Kif20b
3.23134e-34	0.74465	0.978	0.827	7.69286e-30	7	Anp32b
6.84095e-34	0.544535	0.441	0.022	1.62862e-29	7	Nek2
2.98362e-33	0.501803	0.507	0.049	7.10309e-29	7	Spc24
4.48795e-33	0.909413	0.711	0.237	1.06845e-28	7	Smc2
5.35195e-33	0.695844	0.594	0.133	1.27414e-28	7	Diaph3
6.3898e-33	1.1459	0.528	0.06	1.52122e-28	7	Nusap1
9.17336e-33	0.879085	0.789	0.428	2.1839e-28	7	Tuba1c
1.12917e-32	0.693312	0.924	0.621	2.6882e-28	7	Hdgf
1.47657e-32	0.670844	0.494	0.056	3.51528e-28	7	Knl1
3.50128e-32	0.706712	0.687	0.239	8.3355e-28	7	Bub1b
5.52263e-32	0.820554	0.959	0.783	1.31477e-27	7	Jpt1
5.68384e-32	0.709156	0.914	0.595	1.35315e-27	7	Cbx3
6.42964e-31	0.747007	0.868	0.461	1.5307e-26	7	Anp32e
1.88305e-30	0.602001	0.503	0.067	4.48299e-26	7	Lockd
2.46094e-30	0.806674	0.489	0.102	5.85875e-26	7	Cdk1
2.95341e-30	0.600203	0.964	0.789	7.03118e-26	7	Calm3
3.51502e-30	0.692574	0.76	0.324	8.36821e-26	7	Rangap1
8.77499e-30	0.688507	0.737	0.278	2.08906e-25	7	Ccdc34
1.13611e-29	0.817736	0.48	0.053	2.70473e-25	7	Kif11
6.41091e-29	0.497548	0.455	0.06	1.52625e-24	7	Dlgap5
1.11105e-28	0.686104	0.964	0.703	2.64508e-24	7	Hmgn1
1.62176e-28	0.682109	0.865	0.518	3.86093e-24	7	Hp1bp3
1.90159e-28	0.460274	0.531	0.086	4.52712e-24	7	Cenpw
7.32909e-27	0.438087	0.374	0.027	1.74484e-22	7	Prr11
7.38534e-27	0.490262	0.524	0.085	1.75823e-22	7	Mad2l1
1.07588e-26	0.44826	0.409	0.038	2.56136e-22	7	Kif4
3.30746e-26	1.02864	0.86	0.519	7.87406e-22	7	Ube2s
7.31634e-26	0.421244	0.42	0.031	1.7418e-21	7	Nuf2
8.42264e-26	0.497325	0.99	0.929	2.00518e-21	7	Hnrnpa2b1
1.19169e-25	0.588297	0.581	0.178	2.83705e-21	7	Plk1
2.51526e-25	0.267656	0.679	0.246	5.98807e-21	7	Lmnb1
2.6279e-25	0.550795	0.423	0.029	6.25625e-21	7	Kif2c
5.35666e-25	0.524257	0.437	0.074	1.27526e-20	7	Spc25
1.35348e-24	0.665996	0.969	0.771	3.22223e-20	7	Ciao2a
2.00728e-24	0.835945	0.974	0.881	4.77873e-20	7	Arl6ip1
2.37988e-24	0.491379	0.575	0.221	5.66579e-20	7	Reep4
5.40564e-24	0.42515	0.419	0.046	1.28692e-19	7	Ncapg
1.04386e-23	0.931842	0.424	0.061	2.48511e-19	7	Prc1
2.73631e-23	0.518466	0.414	0.059	6.51434e-19	7	Ect2
4.76162e-23	0.445276	0.372	0.028	1.1336e-18	7	Depdc1a
7.03712e-23	0.320478	0.352	0.032	1.67533e-18	7	Shcbp1
8.45957e-23	0.733638	0.99	0.816	2.01397e-18	7	Tagln2
1.0431e-22	0.353317	0.318	0.018	2.4833e-18	7	Pimreg
1.9461e-22	0.572314	0.98	0.863	4.63307e-18	7	Hnrnpa3
2.26512e-22	0.281793	0.32	0.042	5.39256e-18	7	Melk
2.57061e-22	0.571273	0.808	0.453	6.11985e-18	7	Tuba4a
2.61865e-22	0.522029	0.964	0.805	6.23423e-18	7	Serinc3
3.98765e-22	0.666809	0.885	0.505	9.4934e-18	7	Phgdh
1.09038e-21	0.596199	0.99	0.812	2.59587e-17	7	Ptms
1.10324e-21	0.395068	0.401	0.058	2.62648e-17	7	Cit
1.13978e-21	0.606155	0.709	0.236	2.71347e-17	7	Rrm1
1.2373e-21	0.333132	0.303	0.025	2.94565e-17	7	Kif14
2.07544e-21	0.74823	0.785	0.454	4.941e-17	7	Ckap5
1.69496e-20	0.527151	0.55	0.159	4.0352e-16	7	Dbf4
2.55144e-20	0.387329	0.395	0.074	6.0742e-16	7	Gpsm2
3.85808e-20	0.386932	0.345	0.04	9.18494e-16	7	Sgo1
5.68535e-20	0.401256	0.325	0.041	1.35351e-15	7	Aurka
7.65075e-20	0.527272	0.947	0.737	1.82141e-15	7	M6pr
8.91841e-20	0.46347	0.994	0.93	2.12321e-15	7	Ybx1
2.32327e-19	0.350724	0.463	0.121	5.53102e-15	7	Cenpq
2.36129e-19	0.497559	0.715	0.379	5.62151e-15	7	Pcyox1
2.37532e-19	0.333544	0.632	0.302	5.65493e-15	7	Ddx39
5.23753e-19	0.701541	0.626	0.266	1.2469e-14	7	H2afx
6.35407e-19	0.376652	0.452	0.078	1.51271e-14	7	Tk1
6.38213e-19	0.391594	0.573	0.214	1.51939e-14	7	AI506816
1.01415e-18	0.548759	0.891	0.609	2.41438e-14	7	Dek
1.03557e-18	0.374583	0.458	0.092	2.46539e-14	7	Asf1b
1.16453e-18	0.409194	0.665	0.317	2.7724e-14	7	Snrnp25
1.51396e-18	0.397292	0.574	0.198	3.60428e-14	7	Hmgn5
1.95385e-18	0.450065	0.805	0.478	4.65153e-14	7	Xpo1
2.89502e-18	0.477705	0.809	0.461	6.89217e-14	7	Anapc5
3.40111e-18	0.539689	0.906	0.621	8.09703e-14	7	Hnrnpa1
4.21994e-18	0.506086	0.948	0.735	1.00464e-13	7	Snrpf
4.64458e-18	0.477905	0.906	0.651	1.10573e-13	7	Lsm4
5.178e-18	0.481763	0.72	0.348	1.23273e-13	7	Lsm2
5.5077e-18	0.485552	0.984	0.875	1.31122e-13	7	Ywhae
6.4352e-18	0.52092	0.521	0.205	1.53203e-13	7	Incenp
9.38015e-18	0.669992	0.606	0.257	2.23313e-13	7	Anln
1.27106e-17	0.535213	0.972	0.818	3.02601e-13	7	Snrpe
1.27647e-17	0.285968	0.355	0.078	3.0389e-13	7	Cep89
1.36169e-17	0.391008	0.569	0.182	3.24179e-13	7	Spn
1.82023e-17	0.458285	0.872	0.573	4.33342e-13	7	Mpp1
2.05765e-17	0.481279	0.997	0.96	4.89865e-13	7	Ppia
2.15968e-17	0.423997	0.989	0.886	5.14155e-13	7	Atp5g2
2.33538e-17	0.454039	0.464	0.19	5.55983e-13	7	G2e3
2.76839e-17	0.302139	0.312	0.03	6.59071e-13	7	Foxm1
2.9482e-17	0.559199	0.728	0.378	7.01877e-13	7	Tmpo
5.74431e-17	0.596453	0.983	0.861	1.36755e-12	7	Hint1
6.59319e-17	0.500644	0.722	0.334	1.56964e-12	7	Cmc2
1.33958e-16	0.470635	0.789	0.511	3.18913e-12	7	Cisd1
1.40114e-16	0.318786	0.565	0.239	3.33569e-12	7	Anapc15
2.56e-16	0.778126	0.951	0.652	6.0946e-12	7	Ctsk
4.45373e-16	0.505758	0.997	0.934	1.0603e-11	7	Txn1
4.58076e-16	0.379091	0.358	0.041	1.09054e-11	7	Kif22
6.10296e-16	0.351826	0.981	0.908	1.45293e-11	7	Rac1
6.82844e-16	0.610582	0.985	0.82	1.62565e-11	7	S100a10
6.88538e-16	0.489267	0.601	0.277	1.6392e-11	7	Arhgap11a
7.78683e-16	0.394614	0.951	0.79	1.85381e-11	7	Snrpb
8.13624e-16	0.356843	0.795	0.521	1.93699e-11	7	Nudt21
8.17471e-16	0.421135	0.342	0.042	1.94615e-11	7	Sgo2a
9.20201e-16	0.631705	0.985	0.862	2.19072e-11	7	Rbm3
9.65003e-16	0.530464	0.857	0.591	2.29738e-11	7	Ubald2
1.15731e-15	0.392876	0.859	0.589	2.7552e-11	7	Nhp2
1.67667e-15	0.412584	0.965	0.827	3.99164e-11	7	Prelid1
2.36216e-15	0.412669	0.348	0.079	5.62359e-11	7	Mis18bp1
2.83237e-15	0.497406	0.945	0.749	6.74303e-11	7	Metap2
3.25679e-15	0.552384	0.907	0.657	7.75344e-11	7	Snrpd1
5.42229e-15	0.376035	0.985	0.883	1.29088e-10	7	Serbp1
7.51493e-15	0.343615	0.384	0.122	1.78908e-10	7	Cdc25b
1.0793e-14	0.331407	0.703	0.431	2.5695e-10	7	Dse
1.27297e-14	0.338658	0.834	0.587	3.03057e-10	7	Gmfb
1.56611e-14	0.422816	0.942	0.788	3.72845e-10	7	Sfpq
1.78877e-14	0.505917	0.659	0.283	4.25851e-10	7	Nxt2
2.42081e-14	0.458355	0.868	0.59	5.76323e-10	7	Banf1
2.52892e-14	0.437302	0.979	0.889	6.0206e-10	7	Eif4g2
3.00219e-14	0.270667	0.338	0.079	7.14731e-10	7	Plk4
3.00268e-14	0.355108	0.907	0.709	7.14847e-10	7	Cwc15
3.29007e-14	0.37221	0.945	0.766	7.83266e-10	7	Hnrnpab
4.27688e-14	0.445151	0.709	0.353	1.0182e-09	7	Ncaph2
6.88416e-14	0.390443	0.83	0.54	1.63891e-09	7	Abhd5
7.48854e-14	0.456487	0.922	0.736	1.7828e-09	7	Mapre1
9.14221e-14	0.442611	0.981	0.889	2.17649e-09	7	Tma7
1.20627e-13	0.282558	0.303	0.048	2.87176e-09	7	Ndc80
2.30884e-13	0.468285	0.973	0.816	5.49665e-09	7	Nap1l1
2.96459e-13	0.396615	0.997	0.97	7.05781e-09	7	Actg1
3.65888e-13	0.461265	0.855	0.564	8.71069e-09	7	Alyref
4.25794e-13	0.392122	0.973	0.857	1.01369e-08	7	Snrpg
4.38418e-13	0.299657	0.766	0.529	1.04374e-08	7	Bzw2
4.99438e-13	0.523782	0.886	0.637	1.18901e-08	7	Mrpl51
6.76619e-13	0.799712	0.81	0.588	1.61083e-08	7	Smc4
7.46841e-13	0.533694	0.987	0.886	1.778e-08	7	Rps27l
7.55478e-13	0.352303	0.897	0.669	1.79857e-08	7	Tardbp
9.19235e-13	0.367584	0.965	0.824	2.18842e-08	7	Mtpn
9.3651e-13	0.352204	0.438	0.1	2.22955e-08	7	Emp1
1.10693e-12	0.311874	0.609	0.295	2.63528e-08	7	Ilf2
1.13161e-12	0.259147	0.593	0.306	2.69403e-08	7	Sun2
1.23842e-12	0.25915	0.432	0.202	2.9483e-08	7	Fzr1
1.26188e-12	0.353759	0.699	0.379	3.00416e-08	7	Odc1
2.20386e-12	0.31846	0.853	0.649	5.24673e-08	7	Psma4
2.27318e-12	0.473036	0.979	0.752	5.41175e-08	7	Hebp1
2.42065e-12	0.939148	0.985	0.777	5.76283e-08	7	Mt1
4.29559e-12	0.270974	0.85	0.628	1.02265e-07	7	Mrpl30
4.70871e-12	0.474383	0.903	0.673	1.121e-07	7	Ranbp1
4.98288e-12	0.382411	0.866	0.618	1.18627e-07	7	Kmt5a
9.41358e-12	0.291294	0.494	0.216	2.24109e-07	7	Nde1
1.34467e-11	0.530803	0.993	0.848	3.20125e-07	7	Vim
1.80909e-11	0.338197	0.712	0.426	4.30691e-07	7	Nudcd2
1.8466e-11	0.356838	0.653	0.317	4.3962e-07	7	Pih1d1
2.17463e-11	0.316642	0.999	0.988	5.17713e-07	7	Rpl41
2.23265e-11	0.297704	0.63	0.351	5.31527e-07	7	Ubl4a
2.25083e-11	0.354125	0.897	0.671	5.35854e-07	7	Sypl
2.87186e-11	0.290693	0.843	0.619	6.83705e-07	7	Tcp1
3.16961e-11	0.40672	0.945	0.816	7.54588e-07	7	Srsf3
3.2586e-11	0.432389	0.903	0.676	7.75775e-07	7	Sptbn1
4.10638e-11	0.347585	0.828	0.569	9.77607e-07	7	Anapc11
4.41161e-11	0.335018	0.851	0.587	1.05027e-06	7	Klf4
4.41917e-11	0.357108	0.972	0.874	1.05207e-06	7	Hnrnpu
5.19496e-11	0.286034	0.72	0.435	1.23676e-06	7	Dazap1
5.42439e-11	0.406921	0.749	0.414	1.29138e-06	7	Sae1
5.60811e-11	0.382904	0.959	0.785	1.33512e-06	7	Nme1
6.94105e-11	0.370262	0.898	0.694	1.65246e-06	7	Hnrnpul1
8.87474e-11	0.313971	0.668	0.377	2.11281e-06	7	Tmem109
1.03264e-10	0.304772	0.308	0.063	2.4584e-06	7	Aurkb
1.09932e-10	0.384038	0.805	0.526	2.61714e-06	7	Slc16a10
1.13276e-10	0.270653	0.75	0.546	2.69676e-06	7	Akirin2
1.41222e-10	0.296898	0.86	0.63	3.36207e-06	7	Gtf2h5
1.47693e-10	0.47126	0.996	0.886	3.51613e-06	7	Lgals3
1.83355e-10	0.334155	0.922	0.665	4.36513e-06	7	Tgfbi
2.05615e-10	0.415669	0.994	0.872	4.89507e-06	7	Prdx1
2.32017e-10	0.276002	0.981	0.93	5.52364e-06	7	Ptbp3
2.3364e-10	0.260905	0.785	0.564	5.56227e-06	7	Pdap1
2.67414e-10	0.319456	0.996	0.937	6.36634e-06	7	Gpx1
2.73566e-10	0.291118	0.801	0.567	6.51278e-06	7	Lsm6
2.86659e-10	0.344466	0.587	0.297	6.82448e-06	7	Tceal9
3.10361e-10	0.55016	0.905	0.618	7.38877e-06	7	Lmna
3.13865e-10	0.321983	0.969	0.869	7.47219e-06	7	Atp5f1
3.96669e-10	0.346303	0.979	0.882	9.44349e-06	7	Gnb1
4.27675e-10	0.281522	0.717	0.463	1.01817e-05	7	Rbbp7
4.36177e-10	0.425824	0.979	0.821	1.03841e-05	7	Atp5g3
5.39782e-10	0.254741	0.547	0.337	1.28506e-05	7	Cep128
5.59781e-10	0.386487	0.938	0.753	1.33267e-05	7	Srsf2
6.21979e-10	0.256394	0.749	0.508	1.48074e-05	7	Abce1
9.53636e-10	0.264828	0.983	0.863	2.27032e-05	7	Slc25a5
9.74411e-10	0.259145	0.68	0.416	2.31978e-05	7	Eif2a
1.0376e-09	0.346812	0.49	0.24	2.47021e-05	7	Gm42047
1.04267e-09	0.262659	0.758	0.519	2.48229e-05	7	Ak2
1.0712e-09	0.338506	0.977	0.874	2.55019e-05	7	Pcbp2
1.18017e-09	0.329063	0.981	0.869	2.80963e-05	7	Eif4a1
1.25787e-09	0.360079	0.739	0.43	2.99461e-05	7	Psmc1
1.32323e-09	0.350162	0.983	0.914	3.15022e-05	7	Clta
1.43966e-09	0.293824	0.797	0.548	3.42739e-05	7	Psmc3
1.64743e-09	0.270977	0.755	0.494	3.92204e-05	7	Snrpc
1.77578e-09	0.317029	0.939	0.748	4.2276e-05	7	Rtraf
1.7978e-09	0.256223	0.725	0.474	4.28003e-05	7	Bak1
1.92316e-09	0.288167	0.98	0.868	4.57848e-05	7	Atp5a1
1.94345e-09	0.368648	0.926	0.72	4.62676e-05	7	Vps35
2.16147e-09	0.270015	0.409	0.154	5.14582e-05	7	Myef2
2.66341e-09	0.277578	0.989	0.924	6.34077e-05	7	Rps17
2.91895e-09	0.331516	0.77	0.514	6.94915e-05	7	Snrpb2
3.45923e-09	0.298693	0.918	0.747	8.23539e-05	7	Usp25
3.55467e-09	0.256509	0.582	0.306	8.4626e-05	7	Impdh2
3.67015e-09	0.255791	0.888	0.711	8.73752e-05	7	Sarnp
4.05069e-09	0.310474	0.684	0.416	9.64348e-05	7	Dtymk
4.18668e-09	0.390631	0.938	0.776	9.96723e-05	7	Atp5o
4.21285e-09	0.321516	0.921	0.74	0.000100295	7	G3bp1
4.2223e-09	0.252022	0.706	0.471	0.00010052	7	Psmd6
4.45457e-09	0.351311	0.732	0.461	0.00010605	7	Ehmt2
4.50967e-09	0.290937	0.833	0.61	0.000107362	7	Srsf1
5.13332e-09	0.363699	0.923	0.726	0.000122209	7	Syncrip
5.53695e-09	0.275854	0.709	0.426	0.000131818	7	Med30
5.64085e-09	0.292262	0.986	0.807	0.000134292	7	Dstn
5.8187e-09	0.361684	0.947	0.736	0.000138526	7	Etfb
6.62188e-09	0.265704	0.855	0.668	0.000157647	7	Tomm5
6.75215e-09	0.29844	0.968	0.844	0.000160749	7	Baz1a
6.83252e-09	0.418531	0.972	0.812	0.000162662	7	Atpif1
8.72015e-09	0.251437	0.734	0.46	0.000207601	7	Rnaseh2c
1.05015e-08	0.289287	0.981	0.894	0.000250009	7	Gnb2
1.11503e-08	0.292465	0.899	0.687	0.000265454	7	Naa50
1.27852e-08	0.284453	0.776	0.545	0.000304378	7	Smc1a
1.2976e-08	0.271144	0.768	0.514	0.00030892	7	Eny2
1.43827e-08	0.315397	0.882	0.689	0.00034241	7	Dhx15
1.55222e-08	0.259912	0.81	0.599	0.000369538	7	Ndufb6
1.65105e-08	0.343631	0.934	0.722	0.000393066	7	Cd302
1.68933e-08	0.298039	0.813	0.569	0.000402179	7	Eif3l
1.82091e-08	0.397288	0.823	0.591	0.000433504	7	Cenpx
2.00937e-08	0.316456	0.87	0.667	0.000478371	7	AI662270
2.0143e-08	0.251515	0.697	0.443	0.000479544	7	Vps36
2.16466e-08	0.318012	0.971	0.746	0.000515339	7	Dab2
2.79701e-08	0.311115	0.8	0.563	0.000665884	7	Lrrc59
2.9281e-08	0.282672	0.942	0.789	0.000697092	7	Eif2s2
2.94609e-08	0.289675	0.697	0.417	0.000701375	7	Blmh
3.16475e-08	0.352811	0.663	0.367	0.000753432	7	Perp
3.17713e-08	0.276313	0.977	0.875	0.00075638	7	Gdi2
3.20656e-08	0.304315	0.926	0.752	0.000763386	7	Rassf3
3.29804e-08	0.253419	0.9	0.72	0.000785164	7	Sf3b5
3.47987e-08	0.250387	0.742	0.501	0.000828452	7	Vma21
3.55949e-08	0.260279	0.797	0.586	0.000847408	7	Mrpl12
3.8431e-08	0.289757	0.866	0.664	0.000914927	7	Tsn
3.91266e-08	0.311166	0.888	0.673	0.000931487	7	Nol7
4.3006e-08	0.289626	0.852	0.618	0.00102384	7	Arhgap9
4.73347e-08	0.327371	0.786	0.528	0.0011269	7	Mrpl42
5.78131e-08	0.284971	0.41	0.167	0.00137636	7	Arhgap19
5.91565e-08	0.287036	0.982	0.878	0.00140834	7	Ndufa2
6.37486e-08	0.36716	0.56	0.324	0.00151766	7	Gas2l3
6.5632e-08	0.260255	0.908	0.697	0.0015625	7	Ddhd1
6.66741e-08	0.290126	0.653	0.365	0.00158731	7	Snrpa
6.73645e-08	0.256613	0.995	0.949	0.00160375	7	Rps2
6.79072e-08	0.288273	1	0.997	0.00161667	7	Actb
7.19187e-08	0.298527	0.711	0.452	0.00171217	7	Trim25
8.16608e-08	0.269482	0.821	0.596	0.0019441	7	Bcar3
8.80642e-08	0.336187	0.93	0.748	0.00209655	7	Ndufc1
8.81766e-08	0.29491	0.866	0.629	0.00209922	7	Sh2d1b1
9.14459e-08	0.325347	0.982	0.806	0.00217705	7	Sh3bgrl
9.35879e-08	0.324037	0.99	0.903	0.00222805	7	Cox5a
1.12731e-07	0.291735	0.791	0.544	0.00268378	7	Psmd1
1.34926e-07	0.258044	0.926	0.681	0.00321218	7	Sort1
1.40678e-07	0.28237	0.98	0.908	0.00334911	7	Ywhaz
1.74619e-07	0.415857	0.961	0.781	0.00415716	7	Cd164
1.81383e-07	0.253037	0.953	0.766	0.0043182	7	Snx10
1.82568e-07	0.283323	0.932	0.784	0.00434639	7	Timm13
1.93671e-07	0.290015	0.779	0.555	0.00461072	7	Usp14
2.17346e-07	0.300096	0.938	0.736	0.00517435	7	Akr1b3
2.3695e-07	0.318336	0.852	0.664	0.00564107	7	Cacybp
2.39867e-07	0.261785	0.926	0.738	0.00571052	7	Snx2
2.75304e-07	0.271694	0.983	0.915	0.00655416	7	Eif5a
3.01086e-07	0.255179	0.845	0.621	0.00716795	7	Ewsr1
3.37283e-07	0.254022	0.895	0.723	0.00802971	7	Agps
3.43217e-07	0.267274	0.833	0.626	0.00817098	7	Srsf6
3.67415e-07	0.33179	0.953	0.789	0.00874706	7	Cmpk1
3.89144e-07	0.299043	0.713	0.463	0.00926435	7	Mrpl28
4.00153e-07	0.38064	0.952	0.803	0.00952645	7	Atp5k
4.45089e-07	0.42125	0.881	0.659	0.0105962	7	Ndufa5
4.68488e-07	0.268239	0.886	0.71	0.0111533	7	Hspd1
4.90451e-07	0.294139	0.922	0.726	0.0116762	7	Snx1
4.93612e-07	0.253753	0.92	0.753	0.0117514	7	Smarca5
5.27038e-07	0.256712	0.872	0.701	0.0125472	7	Stk38
5.27781e-07	0.277794	0.774	0.533	0.0125649	7	Pa2g4
5.96375e-07	0.291026	0.969	0.758	0.0141979	7	Mcemp1
5.98794e-07	0.287431	0.782	0.559	0.0142555	7	Dcun1d5
6.29508e-07	0.3565	0.898	0.655	0.0149867	7	Etfa
6.56294e-07	0.322285	0.976	0.9	0.0156244	7	Dynll1
6.59161e-07	0.301892	0.933	0.786	0.0156927	7	Hnrnpm
7.18936e-07	0.258106	0.861	0.658	0.0171157	7	Uqcrfs1
7.47392e-07	0.337163	0.841	0.604	0.0177932	7	Nln
7.65617e-07	0.321108	0.967	0.745	0.018227	7	Shtn1
8.06607e-07	0.301975	0.914	0.723	0.0192029	7	Mrps33
8.16763e-07	0.291314	0.858	0.655	0.0194447	7	Clic4
9.4807e-07	0.268607	0.73	0.472	0.0225707	7	Slirp
9.48824e-07	0.275454	0.733	0.481	0.0225887	7	Kpnb1
9.74284e-07	0.253317	0.95	0.804	0.0231948	7	Tomm20
1.06044e-06	0.371481	0.958	0.752	0.0252458	7	Tmem256
1.12351e-06	0.252733	0.544	0.326	0.0267473	7	Npl
1.15815e-06	0.344202	0.931	0.75	0.027572	7	Ddx3x
1.2134e-06	0.376068	0.93	0.673	0.0288873	7	Abcd2
1.31144e-06	0.253605	0.996	0.965	0.0312214	7	Cfl1
1.35384e-06	0.263729	0.452	0.234	0.0322309	7	Cenpc1
1.41271e-06	0.289733	0.849	0.618	0.0336324	7	Sept11
1.50832e-06	0.262736	0.971	0.801	0.0359087	7	Adipor2
1.52503e-06	0.254022	0.965	0.842	0.0363065	7	Csde1
1.55859e-06	0.283966	0.931	0.772	0.0371053	7	Chd4
1.5589e-06	0.310193	0.81	0.559	0.0371127	7	Mfsd1
1.67966e-06	0.316476	0.984	0.907	0.0399876	7	Cox7c
1.91513e-06	0.361403	0.866	0.649	0.0455935	7	Cct6a
1.95756e-06	0.306439	0.924	0.746	0.0466036	7	Ap2s1
2.22738e-06	0.303086	0.877	0.658	0.0530272	7	Psmd2
2.37799e-06	0.25355	0.968	0.865	0.0566129	7	Rab14
2.39116e-06	0.288639	0.944	0.79	0.0569264	7	Lamtor4
2.56834e-06	0.258513	0.865	0.664	0.0611446	7	Psmd13
2.79815e-06	0.286214	0.96	0.86	0.0666155	7	Cox5b
3.07181e-06	0.268731	0.912	0.755	0.0731305	7	Hnrnpa0
3.13988e-06	0.273901	0.961	0.819	0.0747511	7	Pomp
3.33772e-06	0.26519	0.44	0.18	0.0794612	7	Ptgr1
3.98975e-06	0.266471	1	0.999	0.0949839	7	Tmsb4x
4.14966e-06	0.2792	0.965	0.848	0.098791	7	Atp5b
4.35862e-06	0.266249	0.942	0.795	0.103766	7	Larp4b
4.41977e-06	0.276037	0.78	0.555	0.105221	7	Lima1
5.53351e-06	0.260968	0.933	0.767	0.131736	7	Caprin1
6.68848e-06	0.302395	0.533	0.295	0.159233	7	Cox6b2
7.07544e-06	0.295509	0.982	0.876	0.168445	7	Uqcrq
7.77309e-06	0.312714	0.907	0.713	0.185054	7	Snrpd2
8.06095e-06	0.285776	0.96	0.839	0.191907	7	Eif3a
8.06951e-06	0.255556	0.918	0.768	0.192111	7	Eif3c
1.0086e-05	0.282298	0.977	0.856	0.240118	7	Arhgdia
1.59465e-05	0.268932	0.981	0.825	0.379638	7	Ctsc
1.71658e-05	0.280205	0.902	0.705	0.408667	7	Hspa9
1.7433e-05	0.256336	0.968	0.739	0.415027	7	Klhdc4
1.99199e-05	0.266829	0.861	0.661	0.474234	7	Ndufv2
2.13595e-05	0.265935	0.963	0.844	0.508506	7	Ncl
2.19016e-05	0.327949	0.726	0.531	0.52141	7	Bub3
2.30264e-05	0.338429	0.967	0.824	0.548188	7	Aprt
2.85453e-05	0.266663	0.415	0.211	0.679577	7	Krt19
2.90896e-05	0.293472	0.977	0.9	0.692536	7	Atp5h
3.46349e-05	0.283122	0.87	0.657	0.824552	7	Plgrkt
4.21802e-05	0.269526	0.909	0.724	1	7	Psmb4
4.60949e-05	0.273208	0.91	0.68	1	7	F11r
5.08966e-05	0.262644	0.811	0.569	1	7	Ddb1
5.11356e-05	0.333176	0.957	0.831	1	7	Uqcr10
5.60666e-05	0.256034	0.963	0.829	1	7	Cltc
5.6296e-05	0.281587	0.935	0.723	1	7	Pnpla8
5.96449e-05	0.290781	0.912	0.739	1	7	Bola2
7.50071e-05	0.252634	0.417	0.255	1	7	Fabp4
8.11999e-05	0.259012	0.89	0.678	1	7	AI504432
8.25908e-05	0.252244	0.918	0.764	1	7	Ndufb8
8.91876e-05	0.255158	0.997	0.876	1	7	Tmsb10
9.50731e-05	0.293687	0.758	0.499	1	7	Commd1
9.61803e-05	0.277847	0.87	0.643	1	7	Gyg
0.000104825	0.286086	0.716	0.454	1	7	Hpf1
0.000132889	0.321387	0.941	0.822	1	7	Ndufa4
0.000132959	0.262278	0.938	0.741	1	7	Comt
0.000151282	0.349501	0.937	0.687	1	7	Wfdc21
0.000151433	0.267667	0.983	0.934	1	7	Cox6b1
0.000152448	0.282244	0.613	0.354	1	7	Mgst3
0.000156184	0.350442	0.961	0.716	1	7	Il18
0.00016518	0.251662	0.97	0.883	1	7	Atp5j2
0.000167376	0.551621	0.567	0.324	1	7	Marco
0.000168416	0.267109	0.898	0.724	1	7	Rexo2
0.000176611	0.34016	0.946	0.792	1	7	Uqcrb
0.000202587	0.275345	0.969	0.776	1	7	Anxa5
0.000231219	0.569586	0.555	0.318	1	7	Mt2
0.00027774	0.266072	0.976	0.795	1	7	Grn
0.000309735	0.31521	0.847	0.638	1	7	Cycs
0.000330797	0.290306	0.884	0.669	1	7	Luc7l3
0.000333305	0.255952	0.912	0.687	1	7	Cndp2
0.000335079	0.256523	0.805	0.621	1	7	Ndufb2
0.000361763	0.265444	0.864	0.663	1	7	Rbm7
0.000490806	0.292168	0.936	0.785	1	7	S100a13
0.000599473	0.274002	0.691	0.457	1	7	Adgrl2
0.000719604	0.294037	0.973	0.773	1	7	Sept9
0.00087584	0.262904	0.923	0.765	1	7	Ndufb10
0.00217441	0.254699	0.943	0.78	1	7	Atp6v0d1
0.00251546	0.276546	0.98	0.844	1	7	Rpl22l1
0.00508288	0.301955	0.987	0.828	1	7	Dbi
0.00644641	0.255432	0.701	0.451	1	7	Gpnmb

## Sheet: I
p_val	avg_log2FC	pct.1	pct.2	p_val_adj	cluster	gene
3.07889e-102	3.00393	0.995	0.111	7.32992e-98	8	Top2a
2.79059e-101	2.83153	0.994	0.111	6.64356e-97	8	Pclaf
4.85851e-101	3.2963	0.956	0.041	1.15667e-96	8	Hist1h1b
1.2321e-98	2.06139	0.95	0.047	2.93327e-94	8	Nusap1
2.016e-98	2.11787	0.962	0.05	4.7995e-94	8	Rrm2
5.83406e-96	1.47428	0.928	0.043	1.38891e-91	8	Ccna2
1.96579e-95	2.41366	0.985	0.187	4.67996e-91	8	Mki67
5.97661e-95	2.68483	0.997	0.274	1.42285e-90	8	Stmn1
8.74041e-94	1.66518	0.923	0.039	2.08083e-89	8	Kif11
6.65274e-89	1.97516	0.962	0.081	1.58382e-84	8	Birc5
1.63241e-88	1.48589	0.875	0.046	3.88629e-84	8	Prc1
2.40507e-88	1.42964	0.896	0.052	5.72574e-84	8	Kif15
6.18163e-88	1.70241	0.975	0.228	1.47166e-83	8	Rrm1
1.25167e-86	2.05561	0.997	0.786	2.97985e-82	8	Tubb5
1.85674e-85	1.92249	0.896	0.044	4.42035e-81	8	Hist1h2ap
8.15881e-85	2.14554	0.999	0.657	1.94237e-80	8	Hmgb2
3.65225e-84	1.58624	0.966	0.23	8.6949e-80	8	Smc2
4.52937e-84	1.56986	0.98	0.37	1.07831e-79	8	Tmpo
5.38755e-84	2.00848	0.997	0.778	1.28261e-79	8	Tuba1b
2.76484e-83	1.4074	0.91	0.092	6.58225e-79	8	Racgap1
2.81208e-83	1.40092	0.901	0.06	6.69472e-79	8	Spc25
7.29417e-83	1.22571	0.897	0.078	1.73652e-78	8	Asf1b
4.19953e-81	1.36937	0.875	0.081	9.99782e-77	8	Tpx2
1.99565e-80	1.36852	0.879	0.125	4.75105e-76	8	Diaph3
2.45244e-80	1.37938	0.903	0.089	5.83852e-76	8	Cdk1
1.18278e-78	1.55413	0.999	0.947	2.81585e-74	8	Ptma
1.34659e-78	1.05334	0.833	0.066	3.20582e-74	8	Tk1
3.96917e-78	1.74076	0.992	0.606	9.44941e-74	8	Dek
4.65847e-78	1.27896	0.864	0.045	1.10904e-73	8	Knl1
1.93306e-76	1.04545	0.826	0.053	4.60204e-72	8	Fbxo5
1.64953e-75	1.34938	0.892	0.107	3.92704e-71	8	Kif23
2.67453e-75	1.31402	0.918	0.248	6.36725e-71	8	Anln
4.0221e-75	1.15466	0.782	0.024	9.57542e-71	8	Neil3
1.29835e-74	0.946441	0.795	0.047	3.09099e-70	8	Aurkb
1.61869e-74	1.10294	0.822	0.015	3.85362e-70	8	Esco2
7.73647e-74	1.02217	0.847	0.09	1.84182e-69	8	Tacc3
1.105e-73	1.33255	0.869	0.071	2.63067e-69	8	Cdca3
1.72655e-73	1.169	0.812	0.062	4.11039e-69	8	Cenpe
7.02281e-73	1.16383	0.891	0.193	1.67192e-68	8	Incenp
5.38991e-72	1.17903	0.868	0.129	1.28317e-67	8	Ncapg2
1.26664e-71	1.84147	0.978	0.548	3.01549e-67	8	Pcna
3.49623e-71	1.49159	0.996	0.906	8.32347e-67	8	H2afz
4.56372e-71	1.01601	0.785	0.057	1.08648e-66	8	Brip1
9.57905e-71	1.34133	0.811	0.028	2.28048e-66	8	Hist1h2ak
1.1733e-70	1.80511	0.836	0.07	2.79329e-66	8	Hist1h2ae
1.40007e-70	1.15418	0.866	0.139	3.33316e-66	8	Lig1
3.54323e-70	1.30543	0.796	0.043	8.43537e-66	8	Cenpf
5.26054e-70	1.33886	0.94	0.288	1.25238e-65	8	Ezh2
1.0893e-69	0.939653	0.77	0.039	2.5933e-65	8	Ckap2l
2.63791e-69	1.54463	0.968	0.383	6.28007e-65	8	Atad2
1.66571e-68	1.20106	0.985	0.594	3.96555e-64	8	Cbx3
2.4167e-68	1.46794	0.985	0.583	5.75344e-64	8	Smc4
3.18611e-68	1.27517	0.938	0.311	7.58517e-64	8	Cbx5
7.54858e-68	0.986824	0.726	0.053	1.79709e-63	8	Cenpp
2.30699e-67	0.962706	0.771	0.053	5.49225e-63	8	Clspn
2.84529e-67	1.67076	0.842	0.081	6.77378e-63	8	Ube2c
1.37219e-66	1.03438	0.88	0.171	3.26678e-62	8	Mcm7
3.15798e-66	1.64083	0.896	0.213	7.5182e-62	8	Hist1h1e
4.06565e-66	0.885621	0.728	0.029	9.67909e-62	8	Kif4
7.04378e-66	0.929106	0.791	0.072	1.67691e-61	8	Ncapd2
1.15422e-65	0.939958	0.762	0.06	2.74786e-61	8	Kif20b
1.16333e-65	0.937991	0.796	0.068	2.76953e-61	8	Cdca8
1.763e-65	1.15044	0.997	0.816	4.19718e-61	8	Nap1l1
1.8477e-65	1.11788	0.793	0.074	4.39882e-61	8	Hist1h1d
2.08595e-65	1.25869	0.889	0.234	4.96603e-61	8	Pola1
2.31659e-65	1.33275	0.987	0.66	5.51511e-61	8	Nucks1
6.28755e-65	1.47682	0.871	0.196	1.49688e-60	8	Hist1h4d
1.08601e-64	0.820001	0.721	0.036	2.58546e-60	8	Bub1
2.51865e-64	0.882862	0.758	0.033	5.99615e-60	8	Rad51ap1
3.43041e-63	1.04244	0.91	0.267	8.16677e-59	8	Topbp1
1.18559e-62	1.10757	0.996	0.827	2.82253e-58	8	Anp32b
1.49887e-62	0.85363	0.717	0.023	3.56837e-58	8	E2f8
8.7051e-62	0.885821	0.763	0.036	2.07242e-57	8	Ncapg
4.6794e-61	0.875022	0.752	0.039	1.11402e-56	8	Rad51
4.98516e-61	1.17276	0.805	0.112	1.18682e-56	8	Slfn9
9.70557e-61	1.07009	0.815	0.063	2.31061e-56	8	Uhrf1
1.08879e-60	0.806156	0.715	0.049	2.59208e-56	8	Cit
1.61894e-60	0.84156	0.705	0.037	3.85421e-56	8	Hmmr
2.98448e-60	0.781677	0.721	0.029	7.10515e-56	8	Melk
3.21015e-60	0.734513	0.714	0.046	7.6424e-56	8	Cenph
7.40239e-60	0.750176	0.686	0.014	1.76229e-55	8	Pbk
1.2813e-59	0.689267	0.664	0.03	3.05038e-55	8	Sgo1
4.04051e-58	0.822638	0.712	0.034	9.61925e-54	8	Ndc80
5.33119e-58	0.954772	0.727	0.061	1.2692e-53	8	Lockd
5.50222e-58	0.987296	0.992	0.892	1.30991e-53	8	Hmgb1
5.69206e-58	1.01622	0.885	0.275	1.35511e-53	8	Ccdc34
2.09489e-57	1.28946	0.976	0.536	4.9873e-53	8	H2afv
2.80971e-57	1.2119	0.969	0.428	6.68908e-53	8	Dnmt1
3.95471e-57	0.851825	0.735	0.066	9.41497e-53	8	Mis18bp1
4.78827e-57	0.737218	0.722	0.087	1.13994e-52	8	Chaf1a
5.9186e-57	0.770406	0.673	0.031	1.40904e-52	8	Iqgap3
9.10388e-57	0.708922	0.654	0.033	2.16736e-52	8	Sgo2a
9.8615e-57	0.754835	0.704	0.033	2.34773e-52	8	Ccnf
1.26815e-56	0.809726	0.743	0.104	3.01907e-52	8	Tyms
3.49294e-56	1.1543	0.992	0.765	8.31564e-52	8	Hnrnpab
4.046e-56	1.16204	0.884	0.258	9.63231e-52	8	H2afx
4.37306e-56	0.876915	0.933	0.238	1.0411e-51	8	Lmnb1
5.14641e-56	0.969841	0.808	0.113	1.22521e-51	8	Mcm5
7.09972e-56	0.745569	0.705	0.044	1.69023e-51	8	Spc24
1.49048e-55	1.17749	0.961	0.517	3.54838e-51	8	Ube2s
7.91068e-55	1.01683	0.937	0.408	1.88329e-50	8	Dtymk
2.76783e-54	0.578231	0.6	0.025	6.58938e-50	8	Kntc1
3.5716e-54	0.655477	0.666	0.041	8.50291e-50	8	Cep55
3.97952e-54	0.737588	0.67	0.051	9.47405e-50	8	Ect2
8.38895e-54	0.750311	0.638	0.037	1.99716e-49	8	Ccnb1
1.27916e-53	1.0755	0.854	0.217	3.04529e-49	8	Dut
2.38658e-53	1.01735	0.922	0.374	5.68172e-49	8	Dck
2.46242e-53	0.584008	0.586	0.021	5.86229e-49	8	Foxm1
6.99745e-53	0.64428	0.629	0.023	1.66588e-48	8	Cdca2
1.54247e-52	0.932344	0.896	0.321	3.67215e-48	8	Rangap1
2.08455e-51	0.99769	0.822	0.187	4.96269e-47	8	Mcm6
4.87514e-51	0.924487	0.941	0.456	1.16063e-46	8	Rbbp7
5.09063e-51	1.12223	0.78	0.151	1.21193e-46	8	Rad51b
8.26127e-51	0.702375	0.64	0.037	1.96676e-46	8	Brca1
8.53556e-51	0.719716	0.702	0.108	2.03206e-46	8	Mcm2
4.65685e-50	1.04536	0.923	0.399	1.10866e-45	8	Nsd2
1.00089e-49	0.60788	0.612	0.027	2.38281e-45	8	Ttk
1.83187e-49	0.928979	0.841	0.236	4.36114e-45	8	Bub1b
1.91226e-49	0.562809	0.584	0.063	4.55252e-45	8	Brca2
2.07885e-49	0.800646	0.844	0.305	4.94912e-45	8	Rbl1
2.08661e-49	0.98242	0.873	0.248	4.96759e-45	8	Mcm3
2.67981e-49	0.938903	0.872	0.295	6.37984e-45	8	Gmnn
4.07126e-49	0.599486	0.626	0.055	9.69245e-45	8	Ube2t
4.70353e-49	0.671203	0.678	0.068	1.11977e-44	8	Plk4
6.52785e-49	0.914284	0.893	0.341	1.55408e-44	8	Nasp
3.41358e-48	0.724237	0.739	0.154	8.1267e-44	8	Dbf4
3.83026e-48	0.584112	0.595	0.025	9.11869e-44	8	Kif2c
4.82006e-48	0.702775	0.582	0.013	1.14751e-43	8	Hist1h2ab
6.99177e-48	0.979167	0.596	0.047	1.66453e-43	8	Ccne2
1.04199e-47	0.81122	0.616	0.009	2.48067e-43	8	Hist1h3c
1.09103e-47	0.636283	0.588	0.022	2.59743e-43	8	Depdc1a
1.57783e-47	0.643211	0.689	0.081	3.75634e-43	8	Mad2l1
1.87466e-47	0.564004	0.584	0.025	4.463e-43	8	Shcbp1
2.50474e-47	0.614103	0.638	0.046	5.96303e-43	8	Cdkn2c
2.77737e-47	0.880805	0.902	0.344	6.61208e-43	8	Cks1b
3.64069e-47	1.00984	0.955	0.525	8.66738e-43	8	Rad21
4.24816e-47	0.586222	0.598	0.035	1.01136e-42	8	Rad54l
7.25161e-47	0.597479	0.546	0.014	1.72639e-42	8	E2f7
2.80535e-46	0.854453	0.852	0.327	6.67869e-42	8	Cep128
2.92454e-46	0.605228	0.594	0.027	6.96246e-42	8	Nuf2
2.97614e-46	0.955846	0.925	0.432	7.0853e-42	8	Slbp
3.22121e-46	0.567079	0.595	0.028	7.66873e-42	8	Kifc1
3.74512e-46	0.62906	0.565	0.038	8.91601e-42	8	Ckap2
4.59235e-46	1.10573	0.978	0.671	1.0933e-41	8	Ranbp1
6.28999e-46	0.497273	0.544	0.027	1.49746e-41	8	Bard1
1.03225e-45	0.598947	0.613	0.034	2.45748e-41	8	Kif22
1.05343e-45	0.635292	0.628	0.028	2.5079e-41	8	Stil
1.10833e-45	0.536401	0.559	0.018	2.6386e-41	8	Ska1
2.41951e-45	0.937543	0.987	0.703	5.76014e-41	8	Hmgn1
2.73513e-45	0.736154	0.905	0.354	6.51151e-41	8	Cks2
3.72116e-45	0.520205	0.579	0.035	8.85897e-41	8	Zwilch
6.18202e-45	0.669412	0.74	0.135	1.47175e-40	8	Nrm
8.78759e-45	0.534367	0.547	0.022	2.09206e-40	8	Spag5
9.39529e-45	0.652394	0.737	0.17	2.23674e-40	8	Fen1
1.82822e-44	0.636095	0.616	0.034	4.35245e-40	8	Mastl
3.68469e-44	0.799804	0.915	0.41	8.77214e-40	8	Sae1
4.14761e-44	0.624548	0.556	0.038	9.87421e-40	8	Efcab11
4.62483e-44	0.535366	0.544	0.018	1.10103e-39	8	Kif14
2.29099e-43	0.890022	0.926	0.397	5.45415e-39	8	Usp1
2.72299e-43	0.640217	0.781	0.272	6.48262e-39	8	Arhgap11a
4.86273e-43	0.910254	0.958	0.562	1.15767e-38	8	Alyref
5.7739e-43	0.591049	0.645	0.078	1.37459e-38	8	Knstrn
7.2659e-43	0.653071	0.769	0.196	1.72979e-38	8	Dnajc9
1.82861e-42	0.66924	0.715	0.15	4.35336e-38	8	Ncapd3
2.91253e-42	0.471154	0.535	0.042	6.93387e-38	8	Fignl1
5.49677e-42	0.816513	0.88	0.371	1.30862e-37	8	Selenoh
6.58915e-42	0.622586	0.598	0.064	1.56868e-37	8	Dhfr
1.38637e-41	0.552211	0.567	0.025	3.30053e-37	8	Ncaph
1.51615e-41	0.710215	0.913	0.436	3.6095e-37	8	Ssrp1
1.65749e-41	0.490673	0.635	0.127	3.94599e-37	8	Haus4
1.79365e-41	0.568105	0.542	0.041	4.27013e-37	8	Dtl
5.11942e-41	0.49887	0.572	0.056	1.21878e-36	8	Cip2a
6.17528e-41	0.642087	0.563	0.029	1.47015e-36	8	Aspm
6.36174e-41	0.572695	0.683	0.143	1.51454e-36	8	Orc6
1.05163e-40	0.470875	0.552	0.053	2.50362e-36	8	Trip13
1.28018e-40	0.5229	0.57	0.032	3.04772e-36	8	Mcm10
1.79204e-40	0.403188	0.484	0.028	4.26631e-36	8	Cenpi
1.83774e-40	0.757728	0.649	0.099	4.37511e-36	8	Hells
1.86062e-40	0.523798	0.62	0.084	4.42957e-36	8	Rad18
1.95075e-40	0.815281	0.98	0.752	4.64415e-36	8	Smarca5
2.63582e-40	0.523823	0.558	0.029	6.2751e-36	8	Gen1
2.82905e-40	0.602912	0.689	0.115	6.73512e-36	8	Cenpq
4.46535e-40	0.628837	0.796	0.29	1.06307e-35	8	Rpa1
4.76605e-40	0.516221	0.537	0.035	1.13465e-35	8	Aurka
5.58928e-40	0.751051	0.883	0.389	1.33064e-35	8	Eri1
1.91083e-39	0.554165	0.607	0.09	4.54912e-35	8	Atad5
1.93033e-39	0.730666	0.679	0.073	4.59554e-35	8	Ccnb2
3.63412e-39	0.525541	0.561	0.043	8.65174e-35	8	Cenpk
4.44135e-39	0.667865	0.702	0.179	1.05735e-34	8	Ulbp1
4.8476e-39	0.488884	0.556	0.027	1.15407e-34	8	Cdca5
4.8976e-39	0.513214	0.6	0.079	1.16597e-34	8	Blm
5.63183e-39	0.684167	0.739	0.22	1.34077e-34	8	Prim2
7.00922e-39	1.00962	0.987	0.781	1.66869e-34	8	Ran
7.68361e-39	0.734954	0.953	0.597	1.82924e-34	8	Fam111a
8.79292e-39	0.885941	0.931	0.461	2.09333e-34	8	Anp32e
1.51657e-38	0.620353	0.761	0.239	3.6105e-34	8	Tfdp1
1.60587e-38	0.576462	0.608	0.056	3.82309e-34	8	Dlgap5
1.71152e-38	0.867757	0.973	0.656	4.07462e-34	8	Snrpd1
2.00423e-38	0.753766	0.766	0.195	4.77147e-34	8	Syce2
2.27315e-38	0.670917	0.873	0.349	5.4117e-34	8	Ncaph2
2.47735e-38	0.474856	0.525	0.018	5.89782e-34	8	Lrr1
3.16573e-38	0.697415	0.723	0.19	7.53666e-34	8	Cdt1
3.19704e-38	0.476779	0.524	0.027	7.61118e-34	8	Fancd2
3.43272e-38	0.529736	0.561	0.033	8.17228e-34	8	Kif20a
1.26988e-37	0.632148	0.663	0.082	3.0232e-33	8	Wdhd1
1.29806e-37	0.506913	0.5	0.028	3.0903e-33	8	Hist1h3e
2.33226e-37	0.64527	0.67	0.13	5.5524e-33	8	Mms22l
3.50078e-37	0.468811	0.537	0.043	8.3343e-33	8	Cdc45
5.74331e-37	0.597418	0.727	0.198	1.36731e-32	8	Cdk2
7.06985e-37	0.460715	0.477	0.015	1.68312e-32	8	Depdc1b
8.47301e-37	0.639129	0.728	0.165	2.01717e-32	8	Tipin
8.90425e-37	0.426344	0.511	0.055	2.11984e-32	8	Slc43a3
9.90219e-37	0.557515	0.665	0.126	2.35742e-32	8	Rfc3
1.20541e-36	0.585542	0.805	0.307	2.86972e-32	8	Rfc2
1.64216e-36	0.424642	0.536	0.066	3.9095e-32	8	Ska2
1.82956e-36	0.538467	0.784	0.342	4.35564e-32	8	Ipo5
3.04126e-36	0.488051	0.535	0.029	7.24032e-32	8	Ercc6l
5.9854e-36	0.502139	0.519	0.042	1.42494e-31	8	Hist2h2ac
8.12273e-36	0.713882	0.926	0.524	1.93378e-31	8	Baz1b
8.24103e-36	0.502921	0.453	0.007	1.96194e-31	8	Hist1h1a
1.03811e-35	0.422387	0.456	0.021	2.47142e-31	8	Mybl2
1.18147e-35	0.513278	0.583	0.086	2.81272e-31	8	Cenpw
1.69637e-35	0.786189	0.907	0.449	4.03855e-31	8	Hpf1
1.74852e-35	0.628092	0.753	0.214	4.16269e-31	8	Hjurp
2.25873e-35	0.513464	0.523	0.035	5.37735e-31	8	Hist2h2aa1
5.10601e-35	0.689807	0.835	0.332	1.21559e-30	8	Hat1
6.26104e-35	0.411506	0.493	0.049	1.49057e-30	8	Kif18a
6.5498e-35	0.554794	0.577	0.066	1.55931e-30	8	Hist1h4h
8.8517e-35	0.641172	0.997	0.931	2.10732e-30	8	Ybx1
9.06061e-35	0.625397	0.694	0.143	2.15706e-30	8	Rpa2
1.15736e-34	0.399109	0.494	0.056	2.75533e-30	8	Spdl1
1.28929e-34	0.406095	0.46	0.029	3.06942e-30	8	Cenpm
1.29196e-34	0.793792	0.991	0.817	3.07576e-30	8	Tagln2
1.83911e-34	0.757649	0.976	0.725	4.37836e-30	8	Hmgn2
2.12271e-34	0.485836	0.61	0.094	5.05354e-30	8	Rfc5
3.25372e-34	0.396933	0.504	0.061	7.74612e-30	8	Wee1
3.61711e-34	0.394488	0.501	0.059	8.61125e-30	8	Ndc1
5.10452e-34	0.744204	0.976	0.685	1.21523e-29	8	Naa50
5.99523e-34	0.481172	0.552	0.053	1.42728e-29	8	Espl1
8.23352e-34	0.445592	0.48	0.025	1.96015e-29	8	Prr11
8.58448e-34	0.600108	0.669	0.15	2.04371e-29	8	Wdr76
8.79927e-34	0.498938	0.648	0.177	2.09484e-29	8	Pttg1
1.36207e-33	0.628052	0.968	0.689	3.24268e-29	8	Actn4
1.67117e-33	0.731804	0.846	0.345	3.97854e-29	8	Lsm2
2.05278e-33	0.416066	0.499	0.043	4.88704e-29	8	Pkmyt1
2.14593e-33	0.714876	0.992	0.863	5.10883e-29	8	Hnrnpa3
2.44084e-33	0.393005	0.442	0.024	5.8109e-29	8	Nek2
2.50241e-33	0.595224	0.814	0.329	5.95749e-29	8	Rfwd3
2.59639e-33	0.639155	0.723	0.182	6.18124e-29	8	Mcm4
2.60107e-33	0.748817	0.971	0.677	6.19236e-29	8	Smc6
2.68189e-33	0.860361	0.878	0.452	6.38477e-29	8	Ckap5
3.11317e-33	0.785185	0.899	0.478	7.41151e-29	8	Tubb4b
4.22764e-33	0.700133	0.852	0.392	1.00647e-28	8	Siva1
8.36703e-33	0.427146	0.521	0.061	1.99194e-28	8	Prim1
9.61356e-33	0.674322	0.756	0.235	2.2887e-28	8	Cntln
1.05753e-32	0.370949	0.394	0.005	2.51765e-28	8	Hist1h2af
1.12552e-32	0.40817	0.458	0.029	2.67953e-28	8	Tcf19
1.41587e-32	0.774219	0.903	0.447	3.37076e-28	8	Paics
1.58629e-32	0.667711	0.963	0.585	3.77647e-28	8	Gatm
2.26147e-32	0.638328	0.936	0.559	5.38388e-28	8	Rbbp4
2.33574e-32	0.402037	0.609	0.171	5.5607e-28	8	Cdk5rap2
4.30894e-32	0.847486	0.722	0.169	1.02583e-27	8	Cenpa
8.4132e-32	0.404473	0.472	0.065	2.00293e-27	8	Bora
1.03173e-31	0.398476	0.474	0.045	2.45623e-27	8	Cenps
1.38976e-31	0.533904	0.641	0.114	3.30859e-27	8	Polh
1.54867e-31	0.678091	0.843	0.331	3.68693e-27	8	Cmc2
2.62509e-31	0.407039	0.44	0.01	6.24955e-27	8	Mxd3
2.85801e-31	0.576779	0.923	0.57	6.80407e-27	8	Smchd1
3.00208e-31	0.386367	0.429	0.018	7.14704e-27	8	Rad54b
3.47387e-31	0.435461	0.542	0.062	8.27025e-27	8	Trim59
3.8606e-31	0.612366	0.695	0.176	9.19093e-27	8	Plk1
6.7025e-31	0.341464	0.61	0.145	1.59566e-26	8	Cdkn2d
1.32082e-30	0.365983	0.543	0.123	3.14448e-26	8	Mis18a
1.91868e-30	0.311815	0.386	0.015	4.5678e-26	8	Kif18b
2.17088e-30	0.559453	0.659	0.189	5.1682e-26	8	E2f1
2.5388e-30	0.361588	0.397	0.021	6.04413e-26	8	Polq
2.98065e-30	0.322408	0.397	0.016	7.09603e-26	8	Ska3
3.27309e-30	0.713303	0.92	0.505	7.79224e-26	8	Phgdh
4.4573e-30	0.611497	0.898	0.477	1.06115e-25	8	Kpnb1
4.69398e-30	0.622605	0.947	0.622	1.11749e-25	8	Hdgf
5.38146e-30	0.320939	0.394	0.019	1.28116e-25	8	Fanci
5.99146e-30	0.440786	0.67	0.223	1.42639e-25	8	Jpt2
1.25517e-29	0.472777	0.625	0.15	2.98817e-25	8	Mthfd2
1.8212e-29	0.478676	0.703	0.229	4.33574e-25	8	Csrp1
2.13837e-29	0.527261	0.776	0.3	5.09082e-25	8	Cse1l
2.40652e-29	0.349538	0.398	0.02	5.72921e-25	8	Hist2h2bb
3.48921e-29	0.598949	0.912	0.52	8.30676e-25	8	Smarcc1
5.43352e-29	0.445674	0.668	0.215	1.29356e-24	8	E2f2
6.56137e-29	0.658922	0.94	0.574	1.56207e-24	8	Lsm5
7.91607e-29	0.423631	0.573	0.119	1.88458e-24	8	Rcc1
2.81128e-28	0.62523	0.861	0.452	6.69282e-24	8	Rfc1
3.16731e-28	0.52248	0.983	0.789	7.54042e-24	8	Snrpb
3.92443e-28	0.34937	0.419	0.049	9.34288e-24	8	Zgrf1
4.10408e-28	0.64155	0.81	0.326	9.77059e-24	8	Dctpp1
4.11099e-28	0.484526	0.747	0.313	9.78704e-24	8	A430005L14Rik
4.33226e-28	0.641662	0.796	0.291	1.03138e-23	8	Tceal9
4.55474e-28	0.59164	0.832	0.373	1.08435e-23	8	Tmem109
7.71149e-28	0.473885	0.454	0.043	1.83587e-23	8	Ccne1
1.44033e-27	0.393112	0.384	0.035	3.42899e-23	8	Cdc6
1.66718e-27	0.767191	0.866	0.427	3.96906e-23	8	Tuba1c
1.75204e-27	0.331354	0.412	0.024	4.17108e-23	8	Mtfr2
1.88404e-27	0.413972	0.668	0.229	4.48533e-23	8	Nup62
2.80224e-27	0.433394	0.554	0.094	6.6713e-23	8	Chek2
2.99549e-27	0.546921	0.993	0.873	7.13137e-23	8	Hnrnpu
3.09874e-27	0.29185	0.544	0.176	7.37717e-23	8	Nedd1
5.12265e-27	0.558313	0.735	0.251	1.21955e-22	8	Trim37
5.85614e-27	0.500522	0.591	0.12	1.39417e-22	8	Zfp367
6.11683e-27	0.368143	0.469	0.073	1.45623e-22	8	Gpsm2
6.28662e-27	0.386422	0.453	0.034	1.49665e-22	8	Pole
6.66928e-27	0.417785	0.706	0.305	1.58776e-22	8	Rnaseh2b
7.9337e-27	0.413861	0.539	0.087	1.88878e-22	8	Gins2
7.99136e-27	0.50229	0.615	0.186	1.9025e-22	8	G2e3
8.04034e-27	0.347845	0.4	0.036	1.91416e-22	8	Cdc20
9.0096e-27	0.507906	0.88	0.477	2.14492e-22	8	Xpo1
9.86394e-27	0.527287	0.766	0.3	2.34831e-22	8	Impdh2
2.10768e-26	0.56254	0.993	0.884	5.01775e-22	8	Serbp1
2.59612e-26	0.552731	0.935	0.623	6.18058e-22	8	Supt16
3.17883e-26	0.568982	0.757	0.296	7.56784e-22	8	Syne2
7.37236e-26	0.311258	0.435	0.083	1.75514e-21	8	Psat1
7.80984e-26	0.353803	0.435	0.054	1.85929e-21	8	Chaf1b
9.076e-26	0.435632	0.884	0.558	2.16072e-21	8	Rdx
1.10632e-25	0.359431	0.405	0.02	2.63382e-21	8	Parpbp
1.35192e-25	0.330837	0.376	0.018	3.2185e-21	8	Pimreg
1.5013e-25	0.577074	0.919	0.59	3.57414e-21	8	Ubald2
1.7237e-25	0.578361	0.902	0.526	4.10361e-21	8	Bub3
1.93105e-25	0.552392	0.868	0.461	4.59724e-21	8	Anapc5
2.12874e-25	0.272691	0.35	0.016	5.06789e-21	8	Ticrr
2.91496e-25	0.3862	0.556	0.163	6.93964e-21	8	Arhgap19
3.1661e-25	0.27001	0.352	0.029	7.53752e-21	8	Chek1
5.21894e-25	0.640007	0.987	0.815	1.24247e-20	8	Srsf3
8.04965e-25	0.277521	0.367	0.032	1.91638e-20	8	Mcm8
8.6713e-25	0.313427	0.419	0.057	2.06438e-20	8	Shmt1
8.89078e-25	0.565071	0.915	0.554	2.11663e-20	8	Suz12
9.92932e-25	0.382895	0.865	0.507	2.36387e-20	8	Vrk1
1.14356e-24	0.366871	0.624	0.243	2.72248e-20	8	Rnf168
1.14516e-24	0.332965	0.535	0.145	2.72627e-20	8	Metrn
1.46439e-24	0.331973	0.393	0.018	3.48627e-20	8	Oip5
1.48063e-24	0.579807	0.984	0.818	3.52493e-20	8	Snrpe
1.66321e-24	0.327585	0.779	0.388	3.95962e-20	8	Uchl5
1.79563e-24	0.269617	0.339	0.031	4.27485e-20	8	Ccdc18
1.96097e-24	0.702302	0.981	0.784	4.66848e-20	8	Hsp90aa1
2.44881e-24	0.256157	0.362	0.053	5.82989e-20	8	Hyls1
2.54202e-24	0.311465	0.346	0.019	6.0518e-20	8	Exo1
2.96614e-24	0.433167	0.659	0.235	7.06148e-20	8	Cep192
4.32486e-24	0.514166	0.874	0.479	1.02962e-19	8	Pgp
5.92432e-24	0.522438	0.948	0.681	1.4104e-19	8	Hnrnpd
7.5057e-24	0.437942	0.721	0.296	1.78688e-19	8	Pold3
1.35554e-23	0.529584	0.985	0.862	3.22714e-19	8	Sumo2
1.47732e-23	0.394612	0.537	0.118	3.51705e-19	8	Cdc25b
1.6831e-23	0.303975	0.607	0.228	4.00696e-19	8	Pole3
1.99929e-23	0.420464	0.651	0.228	4.7597e-19	8	Cln6
2.13476e-23	0.25338	0.307	0.007	5.08222e-19	8	Hist1h2bj
2.82725e-23	0.445177	0.566	0.092	6.73084e-19	8	Rfc4
2.88876e-23	0.287468	0.483	0.133	6.87726e-19	8	Pola2
2.89647e-23	0.303729	0.747	0.359	6.89562e-19	8	Nsmce4a
6.28794e-23	0.636263	0.903	0.497	1.49697e-18	8	Smc3
9.4549e-23	0.512211	0.997	0.929	2.25093e-18	8	Hnrnpa2b1
9.55264e-23	0.393252	0.938	0.662	2.2742e-18	8	Tsn
1.06785e-22	0.380554	0.798	0.425	2.54222e-18	8	Lsm8
1.28012e-22	0.39194	0.451	0.062	3.04758e-18	8	Kif24
1.28056e-22	0.687843	0.98	0.798	3.04864e-18	8	Set
2.65782e-22	0.324361	0.593	0.232	6.32747e-18	8	Nup160
2.68838e-22	0.470919	0.705	0.23	6.40024e-18	8	Lin54
3.01651e-22	0.423315	0.835	0.446	7.18141e-18	8	Cnot6
4.06186e-22	0.446251	0.644	0.228	9.67007e-18	8	Cenpc1
6.11115e-22	0.318264	0.421	0.072	1.45488e-17	8	Kpna2
6.72584e-22	0.461545	0.619	0.179	1.60122e-17	8	Lonrf3
6.7791e-22	0.357932	0.663	0.28	1.6139e-17	8	Mmgt1
7.82988e-22	0.661857	0.98	0.752	1.86406e-17	8	Srsf2
9.04297e-22	0.56424	0.94	0.643	2.15286e-17	8	Cbfb
9.84168e-22	0.434942	0.64	0.219	2.34301e-17	8	Cdca7l
1.00498e-21	0.322884	0.407	0.051	2.39255e-17	8	Dnph1
1.21372e-21	0.604889	0.989	0.877	2.8895e-17	8	1810037I17Rik
1.26715e-21	0.362563	0.547	0.149	3.01669e-17	8	Paxip1
1.30546e-21	0.261126	0.496	0.124	3.10791e-17	8	Ctc1
1.3195e-21	0.511846	0.956	0.691	3.14134e-17	8	Zfp91
1.38782e-21	0.474523	0.888	0.568	3.30398e-17	8	Anapc11
1.77629e-21	0.264858	0.456	0.119	4.22882e-17	8	Zw10
1.79928e-21	0.42719	0.857	0.484	4.28355e-17	8	Khsrp
1.88869e-21	0.429631	0.885	0.545	4.49641e-17	8	Acat1
2.00593e-21	0.333405	0.65	0.238	4.77552e-17	8	Cep57
2.71648e-21	0.614534	0.911	0.529	6.46713e-17	8	Pa2g4
2.79175e-21	0.427698	0.613	0.163	6.64631e-17	8	Ttf2
3.77884e-21	0.439989	0.911	0.637	8.9963e-17	8	Mrpl51
4.19651e-21	0.411822	0.624	0.251	9.99064e-17	8	Mast2
5.07556e-21	0.48728	0.712	0.292	1.20834e-16	8	Rif1
5.78051e-21	0.356419	0.593	0.202	1.37617e-16	8	Ctdspl
7.0598e-21	0.303003	0.591	0.213	1.68073e-16	8	Ubr7
8.70337e-21	0.295137	0.583	0.196	2.07201e-16	8	Nsmce1
8.77847e-21	0.464819	0.911	0.606	2.08989e-16	8	Nono
9.51843e-21	0.514029	0.904	0.542	2.26605e-16	8	Smc1a
9.65089e-21	0.37995	0.616	0.214	2.29759e-16	8	AI506816
1.04292e-20	0.323135	0.513	0.126	2.48289e-16	8	Nup85
1.05304e-20	0.42453	0.714	0.288	2.50698e-16	8	Haus8
1.07232e-20	0.386282	0.679	0.266	2.55286e-16	8	Naa40
1.09388e-20	0.576871	0.985	0.862	2.60421e-16	8	Hint1
1.31035e-20	0.528566	0.919	0.592	3.11956e-16	8	Pds5a
1.32783e-20	0.538266	0.978	0.785	3.16117e-16	8	Ptges3
1.36449e-20	0.352617	0.465	0.057	3.24843e-16	8	Hirip3
1.51052e-20	0.450823	0.728	0.319	3.59609e-16	8	Gas2l3
1.63136e-20	0.336458	0.702	0.293	3.88378e-16	8	Ilf2
1.63612e-20	0.438392	0.651	0.173	3.8951e-16	8	Sass6
1.78213e-20	0.257172	0.349	0.037	4.24273e-16	8	Cdc7
2.19084e-20	0.337923	0.635	0.241	5.21574e-16	8	Timm50
2.41573e-20	0.36331	0.962	0.75	5.75113e-16	8	Metap2
2.69681e-20	0.290681	0.687	0.326	6.42029e-16	8	Maz
3.35185e-20	0.366747	0.479	0.07	7.97975e-16	8	Gins1
3.90177e-20	0.354798	0.777	0.409	9.28893e-16	8	Taf1
6.36982e-20	0.390264	0.867	0.526	1.51646e-15	8	Kpna3
7.23541e-20	0.392583	0.679	0.268	1.72253e-15	8	Timm8a1
7.58746e-20	0.410741	0.761	0.368	1.80635e-15	8	Pds5b
7.63006e-20	0.260316	0.316	0.011	1.81649e-15	8	Gtse1
8.34636e-20	0.431612	0.572	0.136	1.98702e-15	8	Cgas
8.75175e-20	0.496874	0.817	0.36	2.08353e-15	8	Eif1ad
9.13578e-20	0.353537	0.647	0.279	2.17496e-15	8	Fuom
1.1149e-19	0.397134	0.998	0.988	2.65425e-15	8	Rpl41
1.13872e-19	0.497082	0.986	0.844	2.71094e-15	8	Ncl
1.63075e-19	0.253765	0.321	0.017	3.88234e-15	8	Traip
2.10868e-19	0.392334	0.755	0.356	5.02013e-15	8	Cdk4
2.17175e-19	0.47283	0.996	0.938	5.17029e-15	8	Hnrnpf
2.34892e-19	0.376814	0.582	0.163	5.59208e-15	8	Ppil1
2.72069e-19	0.335893	0.789	0.425	6.47714e-15	8	Nudcd2
3.29613e-19	0.452254	0.905	0.59	7.84709e-15	8	Banf1
3.87612e-19	0.369817	0.634	0.242	9.22788e-15	8	Rbbp8
5.19497e-19	0.480098	0.969	0.725	1.23677e-14	8	Syncrip
5.43775e-19	0.441133	0.859	0.526	1.29457e-14	8	Mrpl18
7.34116e-19	0.494446	0.985	0.821	1.74771e-14	8	Atp5g3
7.84553e-19	0.325772	0.565	0.179	1.86778e-14	8	Nup155
8.20152e-19	0.412219	0.726	0.314	1.95254e-14	8	Brip1os
8.20832e-19	0.34178	0.396	0.071	1.95415e-14	8	Rnf227
8.4897e-19	0.262899	0.388	0.063	2.02114e-14	8	Cenpl
8.78423e-19	0.338338	0.703	0.35	2.09126e-14	8	Nudt5
9.04411e-19	0.411313	0.78	0.411	2.15313e-14	8	Dpy30
9.30963e-19	0.339322	0.564	0.207	2.21634e-14	8	Tfdp2
1.03528e-18	0.341853	0.537	0.17	2.46469e-14	8	BC052040
1.23372e-18	0.438584	0.896	0.554	2.93711e-14	8	Raly
1.34513e-18	0.596893	0.975	0.783	3.20235e-14	8	Jpt1
1.75618e-18	0.389626	0.786	0.421	4.18094e-14	8	Uba2
1.84166e-18	0.421258	0.747	0.357	4.38445e-14	8	Dynll2
2.0635e-18	0.364347	0.647	0.203	4.91257e-14	8	Pmf1
2.359e-18	0.5008	0.964	0.703	5.61606e-14	8	H2afy
2.41869e-18	0.360414	0.614	0.212	5.75817e-14	8	Gins4
2.56941e-18	0.385684	0.848	0.517	6.11699e-14	8	Ak2
2.59248e-18	0.358682	0.992	0.918	6.17191e-14	8	Calm2
2.63878e-18	0.343584	0.743	0.356	6.28215e-14	8	Ctdspl2
3.37314e-18	0.365935	0.722	0.261	8.03044e-14	8	Psip1
4.75934e-18	0.345562	0.742	0.395	1.13305e-13	8	Dna2
4.90315e-18	0.368168	0.686	0.292	1.16729e-13	8	Nup50
4.91583e-18	0.333265	0.702	0.328	1.17031e-13	8	Usp37
5.22603e-18	0.33838	0.796	0.428	1.24416e-13	8	Rnps1
5.5745e-18	0.274856	0.588	0.24	1.32712e-13	8	Anapc15
5.69906e-18	0.332459	0.525	0.136	1.35677e-13	8	Haus6
8.44693e-18	0.499293	0.978	0.747	2.01096e-13	8	Actn1
9.42808e-18	0.353798	0.63	0.263	2.24454e-13	8	Sept10
9.4738e-18	0.42639	0.724	0.306	2.25543e-13	8	Bckdk
9.68659e-18	0.355994	0.866	0.549	2.30609e-13	8	Agap1
1.02098e-17	0.324644	0.81	0.474	2.43065e-13	8	Cbx1
1.13582e-17	0.395524	0.936	0.644	2.70404e-13	8	Cpd
1.60541e-17	0.575956	0.891	0.524	3.822e-13	8	Ybx3
1.71379e-17	0.302498	0.589	0.226	4.08002e-13	8	Sclt1
1.95371e-17	0.492931	0.955	0.736	4.65119e-13	8	Mapre1
2.313e-17	0.341833	0.642	0.268	5.50657e-13	8	Srbd1
2.36151e-17	0.268043	0.679	0.343	5.62206e-13	8	Golt1b
3.78076e-17	0.387718	0.88	0.566	9.00086e-13	8	Lsm6
5.44669e-17	0.356596	0.533	0.183	1.29669e-12	8	Samd1
5.55188e-17	0.380065	0.953	0.747	1.32174e-12	8	Fus
6.03546e-17	0.452541	0.992	0.874	1.43686e-12	8	Pcbp2
6.21674e-17	0.312141	0.651	0.313	1.48002e-12	8	Dpy19l1
6.98937e-17	0.292906	0.47	0.136	1.66396e-12	8	Tbc1d31
7.95031e-17	0.369352	0.679	0.255	1.89273e-12	8	Nxt1
1.00341e-16	0.398428	0.96	0.738	2.38882e-12	8	Tra2b
1.07334e-16	0.384588	0.629	0.212	2.55529e-12	8	Nup205
1.09424e-16	0.264012	0.567	0.225	2.60506e-12	8	Tssc4
1.3253e-16	0.298242	0.532	0.18	3.15515e-12	8	Zranb3
1.47692e-16	0.37818	0.985	0.824	3.5161e-12	8	Mtpn
1.53272e-16	0.475174	0.944	0.693	3.64894e-12	8	Hnrnpul1
2.1852e-16	0.270616	0.625	0.285	5.2023e-12	8	Prps1
2.24412e-16	0.451465	0.948	0.668	5.34259e-12	8	Tardbp
3.04502e-16	0.334689	0.652	0.285	7.24929e-12	8	Smc5
3.13666e-16	0.40099	0.908	0.614	7.46745e-12	8	Gspt1
3.25909e-16	0.315058	0.875	0.571	7.75891e-12	8	Hnrnpr
3.31473e-16	0.289066	0.442	0.123	7.89139e-12	8	Alms1
4.37216e-16	0.329289	0.738	0.386	1.04088e-11	8	Cryl1
4.43635e-16	0.423733	0.98	0.751	1.05616e-11	8	Mapk3
4.64042e-16	0.251595	0.476	0.167	1.10475e-11	8	Alad
5.09208e-16	0.252307	0.449	0.153	1.21227e-11	8	Hook1
5.56571e-16	0.41512	0.977	0.785	1.32503e-11	8	Nme1
5.79662e-16	0.298764	0.563	0.2	1.38e-11	8	Hmgn5
6.18387e-16	0.44727	0.993	0.795	1.47219e-11	8	Grn
6.4172e-16	0.341691	0.823	0.492	1.52774e-11	8	Pank2
7.04334e-16	0.393715	0.756	0.383	1.67681e-11	8	Slc29a1
7.36099e-16	0.301757	0.822	0.513	1.75243e-11	8	Eny2
8.54785e-16	0.400001	0.872	0.522	2.03499e-11	8	Stub1
1.07773e-15	0.356802	0.954	0.708	2.56576e-11	8	Hprt
1.14198e-15	0.372104	0.911	0.618	2.71872e-11	8	Kmt5a
1.15654e-15	0.382118	0.699	0.291	2.75338e-11	8	Nelfe
1.22924e-15	0.323168	0.487	0.1	2.92645e-11	8	Tubg1
1.23486e-15	0.319044	0.71	0.33	2.93984e-11	8	Lsm3
1.37416e-15	0.364974	0.989	0.863	3.27146e-11	8	Slc25a5
1.62691e-15	0.320509	0.586	0.207	3.87318e-11	8	Dgcr8
1.89344e-15	0.268188	0.746	0.407	4.5077e-11	8	Nop58
2.28832e-15	0.319292	0.884	0.59	5.44781e-11	8	Coro1c
2.54115e-15	0.2538	0.668	0.332	6.04972e-11	8	Hspa14
2.87583e-15	0.404166	0.948	0.704	6.84648e-11	8	Hspa9
2.92368e-15	0.374255	0.865	0.567	6.96041e-11	8	Ctcf
3.23297e-15	0.26151	0.759	0.457	7.69673e-11	8	Ipo7
3.45889e-15	0.299996	0.489	0.152	8.23457e-11	8	Myef2
3.48553e-15	0.382519	0.878	0.584	8.29801e-11	8	Mrpl12
3.83539e-15	0.300962	0.555	0.212	9.13091e-11	8	Pkp4
3.92733e-15	0.287443	0.685	0.332	9.34979e-11	8	Casp8ap2
4.85893e-15	0.345503	0.959	0.754	1.15677e-10	8	Hnrnpa0
6.33908e-15	0.412627	0.865	0.52	1.50914e-10	8	Nudt21
7.59595e-15	0.261328	0.73	0.406	1.80837e-10	8	Mtf2
8.21461e-15	0.401875	0.831	0.454	1.95565e-10	8	Tuba4a
8.27597e-15	0.36897	0.806	0.461	1.97026e-10	8	Tsen34
8.32973e-15	0.277353	0.712	0.361	1.98306e-10	8	Pbdc1
1.01081e-14	0.354238	0.706	0.317	2.40643e-10	8	Snrnp25
1.23572e-14	0.348873	0.878	0.545	2.94188e-10	8	Pkig
1.89713e-14	0.281568	0.488	0.142	4.51651e-10	8	Cdca4
2.33025e-14	0.254684	0.426	0.129	5.54764e-10	8	Smyd4
2.57823e-14	0.254142	0.654	0.312	6.13799e-10	8	Actl6a
2.58617e-14	0.302497	0.884	0.603	6.15689e-10	8	Mrpl14
2.61242e-14	0.337839	0.805	0.479	6.21939e-10	8	Tcerg1
2.91168e-14	0.252038	0.579	0.264	6.93183e-10	8	Cinp
3.06164e-14	0.329826	0.872	0.555	7.28886e-10	8	Eif3b
3.238e-14	0.321573	0.509	0.152	7.70871e-10	8	Mbnl3
3.25381e-14	0.405413	0.927	0.633	7.74635e-10	8	Mpp6
3.36599e-14	0.276445	0.701	0.373	8.01341e-10	8	Srsf4
3.49451e-14	0.272204	0.733	0.429	8.31937e-10	8	Nans
3.60733e-14	0.306634	0.95	0.72	8.58797e-10	8	Vps35
3.88147e-14	0.360902	0.993	0.868	9.24062e-10	8	Atp5a1
3.95664e-14	0.40817	0.954	0.736	9.41958e-10	8	Snrpf
4.27806e-14	0.273572	0.559	0.214	1.01848e-09	8	Pcnt
4.65603e-14	0.347994	0.798	0.456	1.10846e-09	8	Nudc
4.68549e-14	0.284996	0.611	0.241	1.11547e-09	8	Rpa3
5.78203e-14	0.28585	0.736	0.408	1.37653e-09	8	Rpia
6.79832e-14	0.309802	0.732	0.373	1.61848e-09	8	Fmr1
8.27944e-14	0.339472	0.702	0.317	1.97109e-09	8	Ilf3
8.88615e-14	0.251733	0.556	0.236	2.11553e-09	8	Rnaseh2a
9.93034e-14	0.32565	0.982	0.857	2.36412e-09	8	Snrpg
1.07784e-13	0.347711	0.647	0.267	2.56602e-09	8	Ipo9
1.0959e-13	0.311938	0.828	0.497	2.609e-09	8	Azin1
1.13399e-13	0.25447	0.525	0.194	2.6997e-09	8	Vars
1.25189e-13	0.265257	0.419	0.088	2.98037e-09	8	Lin9
1.34712e-13	0.303245	0.892	0.62	3.20708e-09	8	Yeats4
1.76832e-13	0.313226	0.954	0.788	4.20985e-09	8	Sfpq
1.7966e-13	0.44598	0.986	0.812	4.27716e-09	8	Atpif1
2.13773e-13	0.377085	0.973	0.772	5.08929e-09	8	Sf3b2
2.21788e-13	0.255945	0.459	0.151	5.2801e-09	8	Jade1
2.30039e-13	0.27605	0.591	0.265	5.47655e-09	8	Casp7
2.63855e-13	0.268824	0.668	0.327	6.28159e-09	8	Ccdc25
2.69467e-13	0.324178	0.906	0.646	6.4152e-09	8	Tmco1
2.87051e-13	0.255352	0.654	0.324	6.83381e-09	8	Oser1
3.06019e-13	0.435569	0.961	0.739	7.28539e-09	8	G3bp1
3.43112e-13	0.325177	0.91	0.672	8.16846e-09	8	Ndufab1
3.5453e-13	0.455821	0.923	0.608	8.44031e-09	8	Srsf1
3.70763e-13	0.314718	0.764	0.45	8.82674e-09	8	Me2
4.11707e-13	0.338792	0.523	0.157	9.80151e-09	8	Cep57l1
4.53248e-13	0.266656	0.716	0.393	1.07905e-08	8	Med14
4.6184e-13	0.311481	0.847	0.547	1.0995e-08	8	Psmc3
4.64191e-13	0.296196	0.994	0.924	1.1051e-08	8	Rps17
4.69822e-13	0.275803	0.616	0.269	1.11851e-08	8	Mre11a
4.87134e-13	0.266004	0.978	0.7	1.15972e-08	8	Car4
6.56646e-13	0.353955	0.854	0.506	1.56328e-08	8	Sumo3
8.29784e-13	0.33956	0.997	0.918	1.97547e-08	8	Pabpc1
8.55346e-13	0.341304	0.903	0.659	2.03632e-08	8	Ndufa5
8.81363e-13	0.377047	0.978	0.758	2.09826e-08	8	Lmo4
9.56289e-13	0.52879	0.992	0.863	2.27664e-08	8	Rbm3
1.01172e-12	0.34469	0.99	0.875	2.4086e-08	8	Ywhae
1.03957e-12	0.454908	0.912	0.588	2.47492e-08	8	Nhp2
1.24381e-12	0.347872	0.942	0.713	2.96113e-08	8	Pbrm1
1.25982e-12	0.253671	0.604	0.286	2.99925e-08	8	Ddx19a
1.37975e-12	0.330224	0.649	0.322	3.28477e-08	8	Sfmbt1
1.44308e-12	0.295394	0.577	0.231	3.43553e-08	8	Sephs1
1.54403e-12	0.369567	0.952	0.738	3.67587e-08	8	Bola2
1.58773e-12	0.443979	0.978	0.772	3.77991e-08	8	Ciao2a
1.60911e-12	0.304709	0.905	0.62	3.8308e-08	8	Srsf7
2.07768e-12	0.362	0.866	0.54	4.94634e-08	8	Numa1
2.14605e-12	0.348047	0.688	0.321	5.10909e-08	8	Arl6ip6
2.45928e-12	0.261326	0.465	0.172	5.85481e-08	8	Cdc25a
2.46781e-12	0.279745	0.619	0.287	5.8751e-08	8	Cltb
2.53434e-12	0.290647	0.568	0.207	6.0335e-08	8	Cnot9
2.74653e-12	0.390289	0.532	0.24	6.53867e-08	8	Gm42047
2.7654e-12	0.327357	0.858	0.558	6.58358e-08	8	Mfsd1
2.7659e-12	0.332609	0.924	0.686	6.58478e-08	8	Cdv3
3.04362e-12	0.417292	0.965	0.751	7.24594e-08	8	Ppp1cc
3.04755e-12	0.269372	0.84	0.569	7.25529e-08	8	Eif3l
3.67566e-12	0.313373	0.999	0.97	8.75065e-08	8	Rplp1
4.77719e-12	0.465188	0.954	0.665	1.13731e-07	8	Tgfbi
4.86971e-12	0.305291	0.68	0.317	1.15933e-07	8	Trim28
5.65547e-12	0.328166	0.865	0.555	1.3464e-07	8	Matr3
6.09897e-12	0.309423	0.856	0.55	1.45198e-07	8	Calu
6.3298e-12	0.2762	0.749	0.433	1.50693e-07	8	Sod1
6.68887e-12	0.25026	0.507	0.184	1.59242e-07	8	Ints7
6.82903e-12	0.309808	0.766	0.437	1.62579e-07	8	Ptbp1
7.1274e-12	0.29694	0.803	0.474	1.69682e-07	8	Slamf9
8.37876e-12	0.271558	0.926	0.688	1.99473e-07	8	Dhx15
8.49329e-12	0.301825	0.796	0.462	2.022e-07	8	Pole4
8.77289e-12	0.342791	0.875	0.559	2.08856e-07	8	Txnrd1
8.97145e-12	0.359223	0.895	0.555	2.13583e-07	8	Tpm4
9.0436e-12	0.376662	0.997	0.873	2.15301e-07	8	Prdx1
9.1571e-12	0.260602	0.523	0.2	2.18003e-07	8	Fzr1
9.80691e-12	0.340465	0.989	0.856	2.33473e-07	8	Arhgdia
9.96604e-12	0.299656	0.956	0.776	2.37262e-07	8	Atp5o
1.17686e-11	0.325405	0.81	0.47	2.80176e-07	8	Idh2
1.19868e-11	0.345812	0.809	0.461	2.8537e-07	8	Mrpl28
1.20801e-11	0.381003	0.954	0.653	2.8759e-07	8	Ctsk
1.37341e-11	0.287647	0.661	0.317	3.26969e-07	8	Odf2
1.40202e-11	0.255764	0.605	0.283	3.33779e-07	8	Erg28
1.48556e-11	0.294765	0.796	0.484	3.53666e-07	8	Bola3
1.5734e-11	0.361645	0.936	0.656	3.74578e-07	8	Psmd2
1.58373e-11	0.274863	0.867	0.587	3.77039e-07	8	Immt
1.71436e-11	0.301461	0.898	0.66	4.08138e-07	8	Hnrnpul2
1.79614e-11	0.2873	0.82	0.495	4.27607e-07	8	Acadl
2.00844e-11	0.31849	0.992	0.886	4.78148e-07	8	Atp5g2
2.20901e-11	0.393451	0.909	0.622	5.25898e-07	8	Hnrnpa1
2.23471e-11	0.275459	0.843	0.548	5.32018e-07	8	Ctbp1
2.94668e-11	0.269698	0.917	0.655	7.01517e-07	8	Etfa
3.83203e-11	0.278949	0.943	0.748	9.12291e-07	8	Ssb
3.9377e-11	0.41628	0.952	0.699	9.37447e-07	8	Ddx39b
4.45714e-11	0.25443	0.481	0.141	1.06111e-06	8	Nup133
4.75892e-11	0.292586	0.918	0.673	1.13296e-06	8	Nol7
4.83405e-11	0.333389	0.975	0.831	1.15084e-06	8	Uqcr10
5.24992e-11	0.298904	0.577	0.214	1.24985e-06	8	Rbm15
6.14052e-11	0.272001	0.656	0.327	1.46187e-06	8	C330007P06Rik
6.4401e-11	0.251995	0.528	0.202	1.53319e-06	8	Slf1
6.49562e-11	0.326183	0.896	0.626	1.54641e-06	8	Snu13
6.5002e-11	0.34777	0.933	0.662	1.5475e-06	8	Psmd13
6.67908e-11	0.3759	0.689	0.344	1.59009e-06	8	Pbx3
7.15798e-11	0.327123	0.896	0.62	1.7041e-06	8	Cenpb
7.8702e-11	0.38517	0.922	0.709	1.87366e-06	8	Hspd1
8.70363e-11	0.262217	0.877	0.615	2.07207e-06	8	Eea1
9.16521e-11	0.282674	0.566	0.226	2.18196e-06	8	Nup93
9.1966e-11	0.267739	0.614	0.29	2.18944e-06	8	Nop56
1.33297e-10	0.256798	0.629	0.296	3.1734e-06	8	Senp1
1.6378e-10	0.324669	0.992	0.892	3.89911e-06	8	Npm1
1.71922e-10	0.290971	0.929	0.67	4.09296e-06	8	Ywhaq
2.16645e-10	0.328457	0.914	0.649	5.15767e-06	8	Cct6a
2.16709e-10	0.285222	0.616	0.286	5.15918e-06	8	Nxt2
2.25524e-10	0.304861	0.821	0.511	5.36906e-06	8	Cisd1
2.40331e-10	0.25928	0.976	0.848	5.72155e-06	8	Atp5b
2.53133e-10	0.274338	0.822	0.512	6.02633e-06	8	Slc25a39
2.85751e-10	0.409424	0.98	0.817	6.80286e-06	8	Ywhah
3.06543e-10	0.339161	0.994	0.903	7.29787e-06	8	Gpx4
3.18326e-10	0.35804	0.927	0.683	7.57838e-06	8	Mat2a
3.22306e-10	0.362936	0.782	0.41	7.67314e-06	8	Pwwp3a
3.27641e-10	0.294239	0.973	0.776	7.80016e-06	8	Flna
3.34316e-10	0.295885	0.95	0.738	7.95906e-06	8	M6pr
3.54273e-10	0.292808	0.84	0.542	8.43418e-06	8	Ap1s1
3.5857e-10	0.299709	0.919	0.676	8.53648e-06	8	Sptbn1
3.72911e-10	0.290821	0.672	0.326	8.87789e-06	8	Ube2e3
4.84877e-10	0.355618	0.989	0.856	1.15435e-05	8	mt-Nd3
5.38294e-10	0.612064	0.987	0.778	1.28152e-05	8	Mt1
5.3999e-10	0.288178	0.669	0.34	1.28555e-05	8	Prkar2a
6.94793e-10	0.297967	0.862	0.557	1.65409e-05	8	Dnajc2
7.94027e-10	0.317627	0.842	0.527	1.89034e-05	8	Mrpl42
8.11472e-10	0.254372	0.969	0.806	1.93187e-05	8	Serinc3
8.40851e-10	0.316232	0.926	0.653	2.00181e-05	8	Clic4
1.03495e-09	0.342728	0.833	0.518	2.4639e-05	8	Tmem245
1.03856e-09	0.264468	0.537	0.224	2.47249e-05	8	Reep4
1.04449e-09	0.252742	0.994	0.854	2.48661e-05	8	Canx
1.18718e-09	0.289719	0.984	0.881	2.82631e-05	8	Arl6ip1
1.25626e-09	0.262816	0.812	0.548	2.99079e-05	8	Taf15
1.33062e-09	0.358016	0.994	0.904	3.16781e-05	8	Cox5a
1.411e-09	0.265555	0.609	0.257	3.35917e-05	8	Larp7
1.43247e-09	0.293056	0.937	0.713	3.41029e-05	8	Snrpd2
1.86057e-09	0.268404	0.794	0.489	4.42946e-05	8	Hist1h1c
2.56258e-09	0.32417	0.655	0.286	6.10073e-05	8	Mis12
2.66673e-09	0.346908	0.902	0.628	6.34869e-05	8	Vdac1
3.05538e-09	0.266766	0.81	0.524	7.27395e-05	8	Dock1
4.04424e-09	0.30145	0.969	0.779	9.62813e-05	8	Pgk1
4.12996e-09	0.261159	0.953	0.73	9.8322e-05	8	Tkt
5.17383e-09	0.286476	0.999	0.876	0.000123173	8	Tmsb10
5.61341e-09	0.329414	0.979	0.781	0.000133639	8	Cd164
5.68634e-09	0.269339	0.863	0.591	0.000135375	8	Hnrnpl
5.75594e-09	0.286088	0.659	0.33	0.000137032	8	Lyar
6.42432e-09	0.259534	0.902	0.657	0.000152944	8	Cnot1
7.16771e-09	0.25314	0.998	0.947	0.000170642	8	Rpsa
7.4738e-09	0.340387	0.993	0.889	0.000177929	8	Eif4g2
9.48162e-09	0.283999	0.869	0.638	0.000225729	8	Cycs
1.03808e-08	0.321892	0.889	0.619	0.000247135	8	Tcp1
1.20117e-08	0.293014	0.896	0.618	0.000285963	8	Sept11
1.34911e-08	0.251432	0.845	0.543	0.000321183	8	Prrc2a
1.39941e-08	0.393494	0.996	0.919	0.000333159	8	mt-Nd1
2.55322e-08	0.323097	0.988	0.869	0.000607846	8	Eif4a1
2.59167e-08	0.269965	0.67	0.357	0.000617	8	Pgm2l1
2.61428e-08	0.31824	0.875	0.577	0.000622382	8	Mtch1
2.94009e-08	0.278307	0.894	0.641	0.000699947	8	Ivns1abp
3.33347e-08	0.290455	0.808	0.496	0.000793599	8	Isoc1
3.4644e-08	0.264701	0.71	0.38	0.000824769	8	Aida
3.79302e-08	0.25501	0.987	0.878	0.000903005	8	Ndufa2
3.94663e-08	0.254226	0.474	0.174	0.000939575	8	Platr25
5.49132e-08	0.335864	0.962	0.79	0.00130732	8	Calm3
5.6211e-08	0.347145	0.983	0.711	0.00133822	8	Ear10
5.87673e-08	0.374255	0.991	0.788	0.00139907	8	Spp1
6.19783e-08	0.254596	0.965	0.715	0.00147552	8	Ccdc88a
6.40634e-08	0.254937	0.907	0.652	0.00152516	8	Lsm4
7.24313e-08	0.30411	0.756	0.417	0.00172437	8	Msl3
7.38282e-08	0.377707	0.957	0.723	0.00175763	8	Rexo2
7.6013e-08	0.292988	0.946	0.719	0.00180964	8	Tpi1
8.5576e-08	0.299389	0.997	0.96	0.00203731	8	Ppia
1.03175e-07	0.319927	0.997	0.959	0.00245629	8	Hspa8
1.20236e-07	0.326176	0.996	0.849	0.00286245	8	Vim
1.39442e-07	0.253886	0.976	0.837	0.0033197	8	Gm10076
1.42153e-07	0.336407	0.937	0.671	0.00338424	8	Sypl
1.44953e-07	0.26184	0.993	0.897	0.00345089	8	Hnrnpk
1.57151e-07	0.251495	0.914	0.737	0.0037413	8	Stag1
1.83714e-07	0.325886	0.677	0.391	0.00437368	8	Taco1
1.9042e-07	0.273195	0.993	0.908	0.00453334	8	Ywhaz
1.90603e-07	0.321068	0.978	0.752	0.00453768	8	Tmem256
2.37034e-07	0.253451	0.922	0.652	0.00564307	8	Qdpr
3.35369e-07	0.259588	0.997	0.949	0.00798412	8	Rps2
3.94634e-07	0.299341	0.954	0.746	0.00939505	8	Ap2s1
4.00855e-07	0.609248	0.563	0.326	0.00954314	8	Marco
4.11054e-07	0.257245	0.877	0.614	0.00978596	8	Thrap3
5.68568e-07	0.334525	0.851	0.591	0.0135359	8	Cenpx
6.91224e-07	0.253699	0.782	0.479	0.016456	8	Mrps17
1.20363e-06	0.263318	0.961	0.783	0.0286549	8	Bag1
1.93586e-06	0.264162	0.995	0.907	0.0460871	8	Cox7c
2.0482e-06	0.281135	0.976	0.779	0.0487615	8	Gltp
2.06902e-06	0.255908	0.959	0.767	0.0492572	8	Caprin1
2.20923e-06	0.250035	0.976	0.828	0.052595	8	Pcbp1
3.08684e-06	0.258475	0.908	0.645	0.0734885	8	Sulf2
3.38132e-06	0.264876	0.744	0.413	0.080499	8	Rcc2
4.61521e-06	0.325315	0.986	0.887	0.109874	8	Rps27l
5.56908e-06	0.273448	0.985	0.824	0.132583	8	Aprt
6.73989e-06	0.252404	0.994	0.93	0.160457	8	Ptbp3
1.64137e-05	0.252453	0.859	0.573	0.390762	8	Smarcc2
4.2196e-05	0.58973	0.548	0.319	1	8	Mt2
4.79341e-05	0.261188	0.891	0.62	1	8	Lmna
7.75375e-05	0.253957	0.84	0.572	1	8	Uhrf2
9.27962e-05	0.262657	1	0.997	1	8	Actb
0.000372645	0.257878	0.998	0.97	1	8	Actg1
0.000510162	0.265487	1	1	1	8	Gm42418
0.00206901	0.293505	0.985	0.753	1	8	Hebp1

## Sheet: J
p_val	avg_log2FC	pct.1	pct.2	p_val_adj	cluster	gene
5.06836e-105	3.24867	0.983	0.044	1.20663e-100	9	Skap1
6.45793e-104	3.41448	0.976	0.043	1.53744e-99	9	Trbc2
2.35752e-101	2.57972	0.962	0.053	5.61255e-97	9	Cd3d
2.64418e-101	2.67671	0.973	0.043	6.29501e-97	9	Cd3g
2.83036e-98	2.40635	0.941	0.038	6.73823e-94	9	Cd3e
8.86564e-96	2.50339	0.908	0.029	2.11064e-91	9	Trac
1.21494e-92	2.98691	0.888	0.033	2.89242e-88	9	Ms4a4b
8.57253e-92	2.42294	0.892	0.069	2.04086e-87	9	Ms4a6b
1.23945e-90	2.26394	0.897	0.033	2.95076e-86	9	Bcl11b
1.74719e-90	2.87615	0.937	0.084	4.15952e-86	9	Inpp4b
1.80411e-90	2.07849	0.887	0.03	4.29503e-86	9	Lck
1.10321e-89	2.14335	0.876	0.048	2.62641e-85	9	Gimap3
2.48631e-88	3.05918	0.883	0.074	5.91915e-84	9	Il7r
9.86202e-88	2.16591	0.899	0.06	2.34785e-83	9	Lat
3.63263e-87	2.50768	0.857	0.019	8.64819e-83	9	Themis
3.63281e-87	1.41828	0.999	0.969	8.64864e-83	9	Rpl19
9.12755e-87	2.39999	0.939	0.078	2.173e-82	9	Ets1
1.43666e-85	2.08749	0.85	0.032	3.42025e-81	9	Itk
5.50185e-85	2.13415	0.91	0.125	1.30982e-80	9	Ablim1
5.49197e-84	1.16617	0.999	0.995	1.30747e-79	9	Tpt1
1.49317e-83	2.28659	0.852	0.038	3.55479e-79	9	Prkcq
5.9142e-82	1.42286	0.998	0.964	1.40799e-77	9	Rpl18
1.1781e-81	1.4821	0.999	0.969	2.80471e-77	9	Rps24
1.26879e-81	2.15535	0.806	0.021	3.02062e-77	9	Tcf7
2.58097e-81	1.63078	0.997	0.966	6.14452e-77	9	Rpl21
1.24266e-80	1.5616	0.996	0.903	2.95841e-76	9	H2-K1
2.25274e-80	1.51092	0.997	0.955	5.3631e-76	9	Rps15a
3.43814e-80	1.53619	0.999	0.972	8.18519e-76	9	Rpl9
6.29563e-80	3.143	0.78	0.016	1.4988e-75	9	Gm2682
7.68644e-80	1.40618	0.998	0.974	1.82991e-75	9	Rpl27a
1.03948e-79	1.27473	0.999	0.969	2.47468e-75	9	Rpl30
1.61132e-79	1.52172	0.998	0.971	3.83606e-75	9	Rpl18a
2.39495e-79	1.58358	0.999	0.955	5.70167e-75	9	Rps7
4.5789e-78	1.24857	0.999	0.97	1.0901e-73	9	Rps13
6.83287e-78	1.36802	0.998	0.961	1.6267e-73	9	Rps3
8.67724e-78	1.66415	0.997	0.925	2.06579e-73	9	Rpl12
9.95287e-78	1.94487	0.803	0.035	2.36948e-73	9	Cd247
1.99928e-77	2.01509	0.834	0.149	4.75969e-73	9	Mllt3
1.04128e-76	1.2183	0.998	0.962	2.47898e-72	9	Rps23
1.35138e-76	1.61165	0.998	0.986	3.21723e-72	9	Rps27
1.52565e-76	2.08744	0.899	0.335	3.63212e-72	9	Pdcd4
1.76263e-76	1.99475	0.884	0.156	4.19629e-72	9	H2-Q7
1.99842e-76	2.00303	0.948	0.195	4.75765e-72	9	Fyb
2.53586e-76	1.2351	0.999	0.982	6.03712e-72	9	Rps16
3.41221e-76	1.1884	1	0.976	8.12345e-72	9	Rps21
3.88831e-76	1.39364	0.999	0.963	9.25689e-72	9	Rps11
6.20371e-76	1.24137	0.999	0.96	1.47692e-71	9	Rpl11
1.4136e-75	1.44163	0.997	0.948	3.36535e-71	9	Rps5
4.76625e-74	1.05354	0.999	0.971	1.1347e-69	9	Rpl34
6.96048e-74	1.51694	0.998	0.876	1.65708e-69	9	Tmsb10
7.3552e-74	1.4176	0.999	0.92	1.75105e-69	9	Rps4x
2.12706e-72	1.31899	0.998	0.969	5.06389e-68	9	Rpl13
6.10058e-72	2.18202	0.899	0.286	1.45236e-67	9	Grap2
1.15617e-71	1.69233	0.815	0.056	2.75249e-67	9	Gimap1
3.4782e-71	1.17389	0.997	0.976	8.28055e-67	9	Rps10
1.01139e-69	1.65768	0.692	0.012	2.40781e-65	9	Cd28
1.57522e-69	1.72003	0.768	0.061	3.75013e-65	9	Itgb7
1.76276e-69	2.2071	0.96	0.172	4.1966e-65	9	Ltb
1.81269e-69	1.23428	0.999	0.938	4.31546e-65	9	Rps18
5.55514e-69	1.83209	0.715	0.03	1.32251e-64	9	Sntb1
8.10246e-69	1.253	0.999	0.936	1.92895e-64	9	Rpl15
3.96298e-68	1.60811	0.79	0.065	9.43466e-64	9	Ptprcap
5.19445e-68	1.66102	0.808	0.245	1.23664e-63	9	Rabgap1l
9.68267e-68	2.5328	0.786	0.086	2.30515e-63	9	Bcl2
1.21188e-67	1.60951	0.703	0.046	2.88513e-63	9	Tnik
2.10666e-67	1.12583	0.997	0.937	5.01533e-63	9	Rpl13a
2.1383e-67	1.77957	0.723	0.033	5.09065e-63	9	Camk4
3.90946e-67	1.12917	0.996	0.935	9.30725e-63	9	Rpl7
4.80594e-67	1.00278	0.999	0.967	1.14415e-62	9	Eef1a1
7.57139e-67	1.80569	0.876	0.162	1.80252e-62	9	Limd2
1.82291e-66	1.07281	0.999	0.97	4.33979e-62	9	Rps3a1
5.85606e-66	1.1552	0.999	0.948	1.39415e-61	9	Rpsa
6.25484e-66	2.12497	0.987	0.677	1.48909e-61	9	Arhgap15
7.48323e-66	1.67653	0.723	0.041	1.78153e-61	9	Gimap4
8.84424e-66	1.24329	0.998	0.966	2.10555e-61	9	Rpl8
3.10302e-65	1.08621	0.997	0.959	7.38736e-61	9	Rplp0
4.02848e-65	1.32564	0.999	0.955	9.5906e-61	9	Rps19
1.66158e-64	1.02467	0.997	0.956	3.95573e-60	9	Rpl27
5.94985e-64	2.85069	0.64	0.029	1.41648e-59	9	Trbc1
1.05011e-63	2.16415	0.697	0.023	2.5e-59	9	Icos
1.47872e-63	1.24604	0.994	0.907	3.52039e-59	9	Rpl5
3.47798e-63	0.869052	0.997	0.967	8.28003e-59	9	Rps14
4.65184e-63	1.4782	0.66	0.012	1.10746e-58	9	Cd4
1.46724e-62	1.00712	0.997	0.949	3.49306e-58	9	Rpl24
3.05211e-62	1.66541	0.836	0.249	7.26616e-58	9	Utrn
3.57504e-62	2.13627	0.712	0.05	8.51111e-58	9	Satb1
5.43434e-62	1.54123	0.668	0.029	1.29375e-57	9	Thy1
6.57392e-61	1.06649	0.998	0.941	1.56505e-56	9	Rpl6
4.71108e-60	1.04065	0.983	0.872	1.12157e-55	9	Rpl4
5.2603e-60	1.61049	0.967	0.714	1.25232e-55	9	Shisa5
5.43548e-60	1.44339	0.95	0.639	1.29403e-55	9	Ptpn18
1.57435e-59	1.58833	0.726	0.08	3.74805e-55	9	Ptpn22
1.65766e-59	0.918871	0.997	0.956	3.9464e-55	9	Rpl36
2.62144e-59	0.993542	0.997	0.966	6.24086e-55	9	Rpl17
3.01874e-59	2.55993	0.666	0.049	7.18672e-55	9	St6galnac3
1.27666e-58	1.5105	0.607	0.034	3.03935e-54	9	Cd226
1.47278e-58	1.60982	0.645	0.013	3.50625e-54	9	Cd5
1.54929e-58	1.85413	0.659	0.056	3.68839e-54	9	Tnfsf8
1.72857e-58	1.02538	0.997	0.9	4.11521e-54	9	Rpl3
2.07397e-58	1.63136	0.873	0.369	4.9375e-54	9	Pitpnc1
2.47768e-58	0.969263	0.999	0.981	5.89861e-54	9	Rpl23
2.22285e-57	2.18125	0.681	0.051	5.29193e-53	9	Il18r1
5.31674e-57	1.6808	0.745	0.138	1.26576e-52	9	Dgka
7.65406e-57	0.949742	0.998	0.935	1.8222e-52	9	Rpl22
3.70007e-56	1.10869	0.99	0.903	8.80877e-52	9	Eef1b2
4.90695e-56	1.58308	0.77	0.076	1.1682e-51	9	Sept1
1.33934e-55	1.73665	0.942	0.589	3.18856e-51	9	Rapgef6
8.47428e-55	0.942263	0.999	0.976	2.01747e-50	9	Rps8
3.83275e-54	2.12627	0.687	0.047	9.12463e-50	9	Ly6a
7.08243e-54	0.999215	0.996	0.915	1.68611e-49	9	Rpl10a
9.35709e-54	1.29097	0.54	0.014	2.22764e-49	9	Cd6
1.20367e-53	0.894218	0.998	0.967	2.86558e-49	9	Rpl39
1.33869e-53	1.50993	0.772	0.209	3.18703e-49	9	Cd2
3.99647e-53	1.38548	0.61	0.038	9.51439e-49	9	Nxpe3
1.06754e-52	1.2432	0.931	0.702	2.5415e-48	9	Uba52
1.38543e-52	1.29702	0.627	0.069	3.2983e-48	9	Sesn3
1.59425e-52	0.849658	0.997	0.979	3.79543e-48	9	Rpl37
1.7374e-52	2.38477	0.589	0.017	4.13624e-48	9	Lef1
4.56512e-52	1.50809	0.782	0.226	1.08682e-47	9	Ifi203
1.67003e-51	1.17329	0.997	0.949	3.97584e-47	9	H2-D1
3.48088e-51	1.30578	0.728	0.133	8.28694e-47	9	4930523C07Rik
8.70187e-51	1.3484	0.76	0.324	2.07165e-46	9	Rinl
1.01541e-50	1.42393	0.692	0.064	2.41739e-46	9	Stat4
1.17703e-50	1.08588	0.924	0.751	2.80216e-46	9	Tle5
1.58647e-50	1.58664	0.659	0.052	3.77691e-46	9	Gimap6
5.30682e-50	1.26703	0.71	0.184	1.26339e-45	9	Il2rg
1.04065e-49	1.6743	0.854	0.176	2.47748e-45	9	Ripor2
1.56279e-49	1.59349	0.623	0.034	3.72054e-45	9	S1pr1
1.8733e-49	1.4912	0.814	0.32	4.45977e-45	9	Hivep2
2.35816e-49	1.30176	0.738	0.149	5.61407e-45	9	Tut4
2.43146e-49	1.54103	0.752	0.295	5.78857e-45	9	Slc9a9
2.54147e-49	1.56157	0.731	0.164	6.05048e-45	9	Iqgap2
3.98356e-49	0.705522	0.999	0.996	9.48366e-45	9	Fau
5.51621e-49	1.05059	0.999	0.949	1.31324e-44	9	Rps20
6.99209e-49	1.47741	0.782	0.32	1.66461e-44	9	Fyn
8.33442e-49	1.55739	0.544	0.005	1.98418e-44	9	Trat1
1.17388e-48	1.20761	0.61	0.056	2.79466e-44	9	Il27ra
1.84624e-48	1.39961	0.796	0.329	4.39535e-44	9	Mndal
3.55189e-48	1.22831	0.841	0.525	8.45598e-44	9	Hcst
5.57816e-48	0.955968	0.994	0.917	1.32799e-43	9	Rpl14
3.61937e-47	0.993229	0.99	0.886	8.61664e-43	9	Rpl29
6.24888e-47	1.34444	0.738	0.199	1.48767e-42	9	Cnn2
9.6131e-46	1.4736	0.896	0.541	2.28859e-41	9	Emb
9.91085e-46	0.862191	0.998	0.912	2.35948e-41	9	Rack1
1.29027e-45	0.899626	0.994	0.96	3.07174e-41	9	Rpl10
1.74145e-45	0.901799	0.473	0.041	4.14586e-41	9	Smco4
3.897e-45	1.05196	0.505	0.021	9.2776e-41	9	Cd96
4.79932e-45	2.11648	0.521	0.03	1.14257e-40	9	Ctla2a
6.28087e-45	0.887598	0.995	0.922	1.49529e-40	9	Rps6
7.24196e-45	1.26378	0.698	0.144	1.72409e-40	9	Slco3a1
1.89011e-44	1.29827	0.577	0.055	4.49979e-40	9	Ppp1r16b
1.91185e-44	1.2013	0.93	0.727	4.55155e-40	9	Ly6e
2.82234e-44	1.08296	0.501	0.029	6.71915e-40	9	Pkp3
3.8791e-44	0.743587	0.998	0.962	9.23497e-40	9	Rpl32
4.58376e-44	0.823235	1	0.991	1.09126e-39	9	Rps29
4.92204e-44	1.34028	0.615	0.084	1.17179e-39	9	Gpr183
5.61707e-44	0.889047	0.997	0.949	1.33726e-39	9	Rps2
8.5228e-44	0.946224	0.465	0.014	2.02902e-39	9	Ubash3a
1.27032e-43	1.09511	0.915	0.702	3.02425e-39	9	Psmb8
1.55647e-43	1.37189	0.573	0.033	3.70549e-39	9	Fam169b
3.0213e-43	0.696464	1	0.983	7.19281e-39	9	Rps27a
3.48954e-43	1.17096	0.618	0.108	8.30754e-39	9	Rasgrp1
4.11697e-43	1.56981	0.566	0.064	9.80128e-39	9	Maf
5.18392e-43	1.25058	0.914	0.583	1.23413e-38	9	Arhgap45
5.66694e-43	1.51531	0.607	0.087	1.34913e-38	9	Socs1
6.14822e-43	1.24162	0.791	0.397	1.46371e-38	9	Sp100
4.29703e-42	1.22515	0.672	0.124	1.02299e-37	9	Arl4c
6.43117e-42	1.50604	0.833	0.512	1.53107e-37	9	Crlf3
6.60059e-42	1.13565	0.556	0.067	1.5714e-37	9	Arap2
6.96215e-42	1.24575	0.568	0.048	1.65748e-37	9	Tespa1
7.24725e-42	0.643278	0.998	0.969	1.72535e-37	9	Rpl38
8.56449e-42	1.01409	0.572	0.051	2.03895e-37	9	Tbc1d10c
9.21416e-42	1.05149	0.46	0.004	2.19362e-37	9	Cd40lg
1.07179e-41	0.774202	0.997	0.961	2.55162e-37	9	Ppia
1.59647e-41	1.12119	0.657	0.15	3.80071e-37	9	Traf3ip3
1.46769e-40	1.48197	0.588	0.089	3.49414e-36	9	Adam19
1.48402e-40	1.0898	0.533	0.051	3.533e-36	9	Kbtbd11
1.82582e-40	0.859957	0.99	0.896	4.34672e-36	9	Rpl36a
2.6908e-40	1.3642	0.556	0.036	6.40599e-36	9	Gm8369
2.96323e-40	1.07076	0.551	0.061	7.05456e-36	9	Msi2
4.52007e-40	1.03221	0.459	0.014	1.07609e-35	9	St8sia1
8.20772e-40	1.00755	0.529	0.04	1.95401e-35	9	Gimap9
8.52899e-40	0.938679	0.93	0.812	2.0305e-35	9	Eif3h
1.08037e-39	1.55503	0.5	0.029	2.57204e-35	9	Cxcr6
4.59285e-39	1.39402	0.747	0.267	1.09342e-34	9	Chd3
5.5173e-39	1.72249	0.524	0.085	1.3135e-34	9	Tmem176a
1.10214e-38	1.11521	0.832	0.636	2.62386e-34	9	AW112010
1.29679e-38	1.11657	0.988	0.937	3.08727e-34	9	Cd52
1.60652e-38	0.743943	0.998	0.97	3.82465e-34	9	Rps28
1.61154e-38	1.43762	0.53	0.041	3.8366e-34	9	Scml4
2.28804e-38	1.03468	0.602	0.177	5.44714e-34	9	Lrba
2.71432e-38	0.928988	0.572	0.106	6.46198e-34	9	Rcsd1
3.60457e-38	0.737137	0.998	0.962	8.5814e-34	9	Rpl28
4.89445e-38	1.56358	0.526	0.04	1.16522e-33	9	Tox
5.23803e-38	0.817177	0.978	0.892	1.24702e-33	9	Npm1
6.6774e-38	1.27386	0.47	0.031	1.58969e-33	9	Gramd3
9.20819e-38	0.993787	0.572	0.119	2.19219e-33	9	Sept6
9.5071e-38	1.02879	0.878	0.72	2.26336e-33	9	Gas5
1.21814e-37	1.12434	0.59	0.126	2.90003e-33	9	Fam102a
1.95056e-37	1.23467	0.801	0.458	4.64369e-33	9	Saraf
2.46608e-37	1.18322	0.414	0.017	5.871e-33	9	Nebl
2.74403e-37	1.78737	0.643	0.139	6.53271e-33	9	Bach2
3.37964e-37	1.47396	0.499	0.095	8.04591e-33	9	Rgs1
5.57766e-37	1.20587	0.647	0.148	1.32787e-32	9	Akt3
7.17303e-37	0.992824	0.523	0.036	1.70768e-32	9	Gimap8
9.53792e-37	0.703195	0.992	0.909	2.27069e-32	9	Rpl7a
1.59424e-36	1.14417	0.418	0.02	3.79541e-32	9	Tnfrsf4
2.02061e-36	1.39191	0.743	0.27	4.81048e-32	9	Zeb1
2.32216e-36	1.09609	0.385	0.011	5.52837e-32	9	Ar
2.46246e-36	1.60953	0.532	0.089	5.86237e-32	9	Tmem176b
2.49316e-36	1.12693	0.541	0.054	5.93546e-32	9	Pecam1
5.20973e-36	1.16091	0.439	0.025	1.24028e-31	9	Plcb4
8.77258e-36	1.49492	0.391	0.017	2.08849e-31	9	Krt83
9.23677e-36	1.43287	0.786	0.543	2.199e-31	9	Znrf1
1.47517e-35	1.14658	0.884	0.721	3.51193e-31	9	Ndfip1
1.61909e-35	0.939273	0.973	0.877	3.85456e-31	9	Coro1a
2.56192e-35	1.06932	0.953	0.601	6.09917e-31	9	Mir142hg
3.37411e-35	1.10533	0.438	0.03	8.03274e-31	9	Gimap7
5.18409e-35	1.07534	0.766	0.458	1.23418e-30	9	Rgs10
6.53403e-35	0.954244	0.927	0.788	1.55556e-30	9	Nsa2
2.31083e-34	1.07375	0.567	0.152	5.5014e-30	9	Nlrc5
2.92906e-34	1.02654	0.442	0.012	6.97322e-30	9	Sh2d1a
1.05575e-33	0.87239	0.922	0.765	2.51341e-29	9	Eef1d
1.07234e-33	0.732398	0.996	0.968	2.55291e-29	9	Rps26
3.75621e-33	0.994359	0.957	0.912	8.94241e-29	9	Dock2
4.23613e-33	0.724564	0.997	0.938	1.00849e-28	9	Rps15
4.36439e-33	1.02309	0.429	0.04	1.03903e-28	9	Atp2b4
4.47122e-33	1.05946	0.718	0.396	1.06446e-28	9	Srpk1
5.09481e-33	1.19876	0.433	0.026	1.21292e-28	9	Txk
7.02463e-33	0.836363	0.944	0.83	1.67235e-28	9	Rac2
9.07614e-33	1.1106	0.523	0.084	2.16076e-28	9	Tnfrsf18
9.98232e-33	0.845264	0.457	0.02	2.37649e-28	9	Zap70
1.28399e-32	1.25967	0.458	0.052	3.0568e-28	9	Gm20275
1.39497e-32	1.00122	0.525	0.059	3.32101e-28	9	Ikzf3
1.57425e-32	0.726109	0.361	0.017	3.74781e-28	9	Acsbg1
2.1811e-32	0.90554	0.985	0.883	5.19256e-28	9	Mbnl1
4.24971e-32	0.756798	0.959	0.859	1.01173e-27	9	Snrpg
5.12695e-32	0.867387	0.453	0.058	1.22057e-27	9	Gpr132
5.37452e-32	1.40604	0.833	0.705	1.27951e-27	9	Ifngr1
5.46558e-32	0.810222	0.789	0.608	1.30119e-27	9	Park7
6.10814e-32	1.0287	0.612	0.127	1.45416e-27	9	Smad7
1.02958e-31	0.859976	0.417	0.025	2.45113e-27	9	Il2rb
1.12656e-31	1.10523	0.888	0.711	2.68199e-27	9	Nsd3
2.54576e-31	0.957989	0.505	0.072	6.06069e-27	9	Kcnn4
3.78965e-31	0.925434	0.875	0.704	9.02203e-27	9	Selenow
4.19177e-31	1.2105	0.64	0.203	9.97935e-27	9	Arhgef18
4.22079e-31	0.899113	0.382	0.011	1.00484e-26	9	Tgfbr3
4.79109e-31	1.10919	0.946	0.823	1.14062e-26	9	S100a10
5.85249e-31	1.03832	0.388	0.024	1.3933e-26	9	Ccr6
9.27961e-31	0.80026	0.442	0.05	2.2092e-26	9	Traf1
1.0453e-30	0.801547	0.369	0.017	2.48855e-26	9	Rnf125
1.77234e-30	1.15007	0.454	0.046	4.21941e-26	9	BE692007
2.78733e-30	0.948491	0.416	0.063	6.6358e-26	9	Gprin3
3.8201e-30	0.783827	0.992	0.955	9.09452e-26	9	Ubb
6.67345e-30	0.901991	0.526	0.186	1.58875e-25	9	Spn
8.21481e-30	0.905038	0.899	0.769	1.9557e-25	9	Ankrd44
8.78537e-30	0.760108	0.371	0.018	2.09153e-25	9	Gata3
1.19164e-29	0.899307	0.788	0.553	2.83694e-25	9	Sec11a
1.53583e-29	1.49439	0.606	0.236	3.65635e-25	9	Slamf6
2.188e-29	0.665972	0.985	0.924	5.20898e-25	9	Rpl23a
2.25394e-29	0.9495	0.42	0.053	5.36595e-25	9	Ust
2.7257e-29	0.731552	0.343	0.014	6.48908e-25	9	Slamf1
3.17968e-29	0.952313	0.87	0.749	7.56988e-25	9	Clint1
8.87237e-29	0.674314	0.353	0.02	2.11224e-24	9	Jakmip1
1.01192e-28	1.13616	0.765	0.515	2.40908e-24	9	Prkch
2.43554e-28	0.501756	0.998	0.977	5.79829e-24	9	Rplp2
2.77784e-28	0.95035	0.585	0.177	6.61321e-24	9	Cyfip2
2.93408e-28	1.11388	0.835	0.609	6.98516e-24	9	Emp3
3.89612e-28	0.862129	0.451	0.053	9.27549e-24	9	Ctse
4.07447e-28	0.888084	0.526	0.173	9.70008e-24	9	Klk8
4.92949e-28	0.810576	0.499	0.156	1.17356e-23	9	Rasal3
6.80823e-28	0.910378	0.679	0.451	1.62083e-23	9	Stim1
6.98591e-28	0.937598	0.436	0.061	1.66314e-23	9	Vps37b
8.66718e-28	1.00855	0.846	0.69	2.0634e-23	9	Mbd2
9.51017e-28	0.993347	0.565	0.196	2.26409e-23	9	Sipa1l1
1.05357e-27	0.595976	0.997	0.958	2.50824e-23	9	Rpl26
1.19622e-27	0.800191	0.886	0.758	2.84784e-23	9	Ppib
1.47882e-27	0.785022	0.436	0.044	3.52063e-23	9	Grap
1.64724e-27	0.765906	0.391	0.019	3.9216e-23	9	Sh2d2a
2.36116e-27	1.00193	0.385	0.038	5.62122e-23	9	Ssbp2
2.48433e-27	0.824805	0.401	0.051	5.91445e-23	9	P2ry10
4.30001e-27	0.857154	0.365	0.009	1.0237e-22	9	Trib2
4.31411e-27	0.928507	0.479	0.096	1.02706e-22	9	Ass1
5.57328e-27	0.619614	0.316	0.011	1.32683e-22	9	Tnfrsf25
6.54566e-27	0.920282	0.358	0.023	1.55833e-22	9	Ccr7
6.8693e-27	0.943788	0.571	0.279	1.63538e-22	9	Foxo1
7.1403e-27	0.803918	0.618	0.235	1.69989e-22	9	Sema4d
7.34022e-27	1.19389	0.681	0.417	1.74749e-22	9	Thada
1.87352e-26	0.718267	0.365	0.052	4.46028e-22	9	Tiam1
2.96129e-26	1.10245	0.444	0.058	7.04993e-22	9	Aff3
4.0862e-26	0.944233	0.858	0.687	9.72802e-22	9	Zbtb20
4.88147e-26	0.802036	0.938	0.837	1.16213e-21	9	Eif3f
5.05505e-26	0.859955	0.882	0.728	1.20346e-21	9	Tnrc6b
7.85027e-26	0.844828	0.822	0.667	1.86891e-21	9	Ppp1r12a
9.08433e-26	1.14551	0.594	0.296	2.16271e-21	9	Prelid2
1.34798e-25	0.938502	0.509	0.193	3.20914e-21	9	Znrf3
1.59353e-25	1.52903	0.727	0.332	3.79372e-21	9	Klf2
1.96439e-25	0.926027	0.747	0.505	4.67662e-21	9	Arhgef1
2.20033e-25	0.604234	0.992	0.932	5.23832e-21	9	Naca
3.09602e-25	0.834312	0.596	0.325	7.37071e-21	9	Sgms1
3.49816e-25	0.671423	0.3	0.009	8.32806e-21	9	Ccr4
3.82831e-25	0.654583	0.372	0.03	9.11406e-21	9	Stk26
4.15136e-25	0.859445	0.679	0.373	9.88315e-21	9	H2-T23
4.23134e-25	0.768688	0.955	0.845	1.00735e-20	9	Rpl22l1
4.52422e-25	0.875415	0.396	0.019	1.07708e-20	9	Cpm
4.67637e-25	0.608496	0.977	0.937	1.1133e-20	9	Rbm39
4.87293e-25	0.890468	0.652	0.345	1.1601e-20	9	Fkbp3
7.70113e-25	0.595637	0.999	0.973	1.83341e-20	9	Rps12
1.53023e-24	0.880831	0.884	0.751	3.64302e-20	9	Ccnd3
1.81826e-24	0.908293	0.676	0.47	4.32873e-20	9	Aak1
2.15414e-24	1.24282	0.819	0.635	5.12836e-20	9	Foxp1
2.2542e-24	1.16727	0.334	0.029	5.36659e-20	9	Ctla4
2.46647e-24	1.22668	0.594	0.398	5.87193e-20	9	Rora
3.44045e-24	1.0164	0.579	0.247	8.19068e-20	9	Tasp1
7.77631e-24	1.12741	0.815	0.608	1.85131e-19	9	Peli1
8.99085e-24	0.754858	0.656	0.354	2.14045e-19	9	Tes
1.30819e-23	0.682269	0.356	0.013	3.11442e-19	9	Faah
1.35002e-23	0.78319	0.643	0.402	3.21399e-19	9	Gm11808
1.66002e-23	0.674254	0.598	0.277	3.952e-19	9	Tspan13
2.24215e-23	0.762841	0.414	0.086	5.33788e-19	9	Ifi209
2.64954e-23	0.957111	0.718	0.535	6.30776e-19	9	Lncpint
2.65039e-23	1.4375	0.735	0.421	6.30979e-19	9	Ifi27l2a
2.84675e-23	0.988479	0.514	0.145	6.77727e-19	9	Ifi47
2.85288e-23	0.874202	0.784	0.593	6.79185e-19	9	Ankrd12
3.68784e-23	0.579013	0.341	0.084	8.77964e-19	9	Nfatc2
3.7545e-23	0.82153	0.355	0.025	8.93835e-19	9	Fam189b
3.76526e-23	0.745846	0.908	0.823	8.96396e-19	9	Jak1
4.76995e-23	0.520642	0.497	0.181	1.13558e-18	9	Fchsd2
5.0381e-23	0.477427	0.999	0.989	1.19942e-18	9	Rps9
7.01845e-23	0.785198	0.811	0.603	1.67088e-18	9	Leprotl1
1.15752e-22	0.633871	0.456	0.051	2.75571e-18	9	Ralgps2
1.30145e-22	0.724428	0.799	0.693	3.09836e-18	9	Krtcap2
1.84091e-22	0.889803	0.889	0.817	4.38265e-18	9	Ncor1
1.85701e-22	1.60239	0.556	0.275	4.421e-18	9	S100a4
2.01464e-22	0.808422	0.759	0.648	4.79625e-18	9	Usp3
2.10242e-22	0.709672	0.829	0.716	5.00523e-18	9	Grcc10
2.22111e-22	0.876733	0.875	0.776	5.28779e-18	9	Prrc2c
2.67711e-22	0.621537	0.311	0.011	6.37339e-18	9	Sit1
2.90631e-22	0.593049	0.838	0.703	6.91905e-18	9	Selplg
3.36263e-22	0.769093	0.874	0.759	8.00541e-18	9	Eef1g
3.64671e-22	0.937582	0.649	0.264	8.68171e-18	9	Psip1
4.18537e-22	0.726582	0.305	0.027	9.9641e-18	9	Ifi206
6.40744e-22	0.478205	0.998	0.983	1.52542e-17	9	Rpl35a
7.4522e-22	0.557427	0.3	0.032	1.77415e-17	9	Heg1
1.05726e-21	0.713713	0.796	0.701	2.51703e-17	9	Phf20l1
1.0908e-21	0.965252	0.5	0.21	2.59688e-17	9	Tmem71
1.2893e-21	0.701739	0.353	0.067	3.06944e-17	9	Tent5c
1.36386e-21	0.715624	0.831	0.726	3.24695e-17	9	Sh3kbp1
1.72839e-21	0.924957	0.757	0.55	4.11478e-17	9	Zc3hav1
1.85442e-21	0.488623	0.999	0.97	4.41482e-17	9	Rplp1
2.16461e-21	0.861671	0.563	0.35	5.15328e-17	9	Gtf2i
2.25263e-21	0.67355	0.857	0.739	5.36283e-17	9	Snrpf
2.98375e-21	0.620373	0.721	0.621	7.10342e-17	9	AC149090.1
3.24397e-21	0.594121	0.341	0.077	7.72292e-17	9	H2-Q6
3.99723e-21	0.65279	0.311	0.019	9.5162e-17	9	Mboat1
4.20731e-21	0.511129	0.955	0.877	1.00163e-16	9	Eef2
4.37804e-21	0.878634	0.809	0.735	1.04228e-16	9	Atp2b1
4.71338e-21	0.66152	0.362	0.062	1.12212e-16	9	Abhd8
5.20133e-21	0.776761	0.491	0.156	1.23828e-16	9	Lbh
6.58278e-21	0.89228	0.674	0.462	1.56716e-16	9	Kmt2a
6.93747e-21	0.710579	0.89	0.805	1.6516e-16	9	Ankrd11
7.31552e-21	0.990762	0.678	0.51	1.74161e-16	9	Ttc39b
7.53759e-21	0.770505	0.3	0.046	1.79447e-16	9	Rflnb
8.2116e-21	0.591333	1	0.989	1.95494e-16	9	Malat1
8.52374e-21	0.612546	0.852	0.756	2.02925e-16	9	Eif3e
1.87989e-20	0.528386	0.339	0.072	4.47546e-16	9	St3gal6
2.05324e-20	0.763004	0.64	0.318	4.88814e-16	9	Rhoh
2.14295e-20	0.793286	0.705	0.568	5.10172e-16	9	Foxn3
2.93241e-20	0.5417	0.951	0.894	6.98119e-16	9	Hmgb1
3.75459e-20	0.536468	0.351	0.046	8.93855e-16	9	Btla
4.12422e-20	0.925508	0.748	0.564	9.81854e-16	9	Nfatc3
4.47171e-20	1.00631	0.308	0.015	1.06458e-15	9	Sidt1
4.72406e-20	0.668911	0.396	0.121	1.12466e-15	9	Fam78a
5.33316e-20	0.745618	0.866	0.695	1.26967e-15	9	Rabac1
6.29792e-20	0.742483	0.675	0.546	1.49935e-15	9	Cd48
6.41838e-20	0.685836	0.46	0.104	1.52802e-15	9	Runx3
8.48937e-20	0.580687	0.909	0.824	2.02107e-15	9	Ndufa4
1.01624e-19	0.88021	0.722	0.603	2.41935e-15	9	Fryl
1.09325e-19	0.995492	0.618	0.33	2.6027e-15	9	St6gal1
1.71937e-19	0.703893	0.758	0.595	4.0933e-15	9	Gabarapl2
2.09984e-19	0.39805	0.999	0.976	4.99908e-15	9	Rpl37a
2.30158e-19	0.835364	0.883	0.79	5.47936e-15	9	Ikzf1
3.43115e-19	0.731315	0.816	0.624	8.16854e-15	9	Srsf7
3.53545e-19	0.35613	0.603	0.165	8.41685e-15	9	Adgre5
4.40611e-19	0.843574	0.573	0.319	1.04896e-14	9	Tecpr1
4.46018e-19	0.74612	0.737	0.578	1.06183e-14	9	Sdf4
4.62284e-19	0.545208	0.306	0.042	1.10056e-14	9	Smad3
5.7628e-19	0.612098	0.302	0.038	1.37195e-14	9	Gbp4
6.56283e-19	0.768493	0.6	0.413	1.56241e-14	9	Kat2b
1.10167e-18	0.629158	0.955	0.9	2.62276e-14	9	Akap13
1.21519e-18	0.611733	0.921	0.853	2.89301e-14	9	Clic1
1.31505e-18	0.900449	0.376	0.071	3.13075e-14	9	Cmah
2.064e-18	0.66931	0.347	0.148	4.91377e-14	9	Itga6
2.52565e-18	0.852012	0.885	0.801	6.01282e-14	9	Elmo1
3.36196e-18	0.614863	0.78	0.664	8.00381e-14	9	Tsc22d4
3.9873e-18	0.59661	0.914	0.856	9.49256e-14	9	Srrm2
4.17013e-18	0.727951	0.57	0.392	9.92782e-14	9	Anxa6
5.64783e-18	0.72118	0.703	0.531	1.34458e-13	9	Arl6ip5
6.09289e-18	0.808512	0.593	0.354	1.45053e-13	9	Ubac2
7.14379e-18	0.568776	0.614	0.283	1.70072e-13	9	Cd37
1.30969e-17	0.670391	0.811	0.705	3.11797e-13	9	Psme1
1.43438e-17	0.47487	0.309	0.06	3.41482e-13	9	4930444A19Rik
1.871e-17	0.742817	0.533	0.266	4.45429e-13	9	Ccdc88c
2.11447e-17	0.527755	0.735	0.581	5.03392e-13	9	Prdx6
2.13096e-17	0.795421	0.859	0.792	5.07317e-13	9	Spcs2
2.21647e-17	0.79414	0.836	0.732	5.27674e-13	9	Atp1b3
2.34371e-17	0.613903	0.868	0.814	5.57968e-13	9	Tpr
2.48654e-17	0.311591	0.999	0.964	5.91971e-13	9	mt-Atp6
2.62948e-17	0.581299	0.442	0.266	6.26001e-13	9	Madd
3.08044e-17	0.606842	0.355	0.085	7.33359e-13	9	Xlr4b
3.2143e-17	0.704448	0.402	0.135	7.65229e-13	9	Plekha5
3.27663e-17	0.758452	0.801	0.679	7.80068e-13	9	Elf1
3.61386e-17	0.957858	0.683	0.514	8.60352e-13	9	Prkca
5.07557e-17	0.786926	0.633	0.479	1.20834e-12	9	Stat5b
5.85745e-17	0.680289	0.409	0.126	1.39448e-12	9	Prkd2
6.6966e-17	0.546017	0.522	0.261	1.59426e-12	9	Man1a
7.9902e-17	0.568529	0.454	0.257	1.90223e-12	9	Nmi
8.90701e-17	0.583028	0.855	0.774	2.12049e-12	9	Tspo
1.12173e-16	0.668091	0.689	0.568	2.67051e-12	9	Arhgef3
1.14447e-16	0.877707	0.615	0.488	2.72465e-12	9	Gng2
1.31942e-16	0.689704	0.515	0.299	3.14114e-12	9	Cd82
1.54478e-16	0.703257	0.56	0.378	3.67765e-12	9	Gm47283
1.69318e-16	0.621387	0.616	0.496	4.03096e-12	9	4932438A13Rik
1.7299e-16	0.545087	0.852	0.792	4.11838e-12	9	Psmb1
1.86226e-16	0.503437	0.792	0.694	4.43348e-12	9	Ndufb11
2.78908e-16	0.478272	0.479	0.233	6.63997e-12	9	Lbr
3.03915e-16	0.819168	0.595	0.427	7.23531e-12	9	Cblb
4.30139e-16	0.564396	0.809	0.647	1.02403e-11	9	Supt4a
5.0146e-16	0.574546	0.685	0.544	1.19383e-11	9	Fam107b
5.56821e-16	0.563015	0.341	0.136	1.32562e-11	9	Rarg
7.99665e-16	0.561303	0.407	0.129	1.90376e-11	9	Stap1
9.58047e-16	0.790315	0.448	0.192	2.28082e-11	9	Shld1
1.20657e-15	0.698866	0.523	0.368	2.87249e-11	9	Lrrc8c
1.56556e-15	0.476437	0.898	0.835	3.72712e-11	9	Son
1.91966e-15	0.643806	0.476	0.26	4.57014e-11	9	Pcgf5
2.14441e-15	0.421797	0.904	0.865	5.10521e-11	9	Sumo2
2.62838e-15	0.645881	0.646	0.508	6.25739e-11	9	Nt5c
2.83498e-15	0.654711	0.376	0.087	6.74923e-11	9	H2-Q4
3.19262e-15	0.679473	0.826	0.718	7.60068e-11	9	Anp32a
3.28339e-15	0.514695	0.993	0.929	7.81677e-11	9	Hsp90ab1
3.51574e-15	0.928776	0.589	0.364	8.36993e-11	9	Ahcyl2
5.51286e-15	0.832131	0.695	0.567	1.31245e-10	9	Arid5b
6.08292e-15	0.499674	0.74	0.666	1.44816e-10	9	Nop10
6.14218e-15	0.807383	0.642	0.422	1.46227e-10	9	Rps27rt
7.36293e-15	0.668304	0.66	0.501	1.75289e-10	9	Pnn
7.41989e-15	0.803721	0.46	0.271	1.76645e-10	9	Fut8
8.29581e-15	0.463068	0.411	0.12	1.97498e-10	9	Spata13
9.12436e-15	0.487346	0.352	0.146	2.17224e-10	9	Arl2bp
9.67926e-15	0.473786	0.425	0.117	2.30434e-10	9	Pstpip1
1.01639e-14	0.692045	0.489	0.252	2.41971e-10	9	D16Ertd472e
1.28711e-14	0.563196	0.315	0.095	3.06422e-10	9	Cdyl2
1.37616e-14	0.629633	0.325	0.04	3.27623e-10	9	Ddit4
1.68567e-14	0.754407	0.579	0.346	4.01308e-10	9	Pacs1
2.00006e-14	0.514416	0.31	0.106	4.76155e-10	9	Nck2
2.00481e-14	0.614154	0.898	0.762	4.77286e-10	9	Ndufa13
2.12048e-14	0.482934	0.976	0.93	5.04823e-10	9	Btf3
2.66772e-14	0.58345	0.712	0.648	6.35104e-10	9	Fkbp1a
2.98793e-14	0.815735	0.526	0.303	7.11337e-10	9	Nt5e
3.36046e-14	0.604197	0.452	0.249	8.00025e-10	9	Ssbp3
3.37918e-14	0.704587	0.54	0.404	8.04482e-10	9	Pde7a
3.584e-14	0.564831	0.319	0.042	8.53243e-10	9	Zfp831
4.32939e-14	0.52165	0.744	0.711	1.0307e-09	9	H2afy
7.64086e-14	0.689799	0.652	0.453	1.81906e-09	9	Cdkn1b
8.85474e-14	0.549793	0.472	0.324	2.10805e-09	9	Tap2
1.03758e-13	0.548745	0.314	0.095	2.47016e-09	9	Cdon
1.08517e-13	0.485756	0.315	0.078	2.58347e-09	9	Bex3
1.21525e-13	0.72746	0.689	0.544	2.89314e-09	9	Cyld
1.57309e-13	0.494565	0.4	0.245	3.74506e-09	9	Rnf145
1.63919e-13	0.631194	0.693	0.583	3.90242e-09	9	Emg1
1.64611e-13	0.72506	0.707	0.547	3.9189e-09	9	Senp6
1.65221e-13	0.913273	0.654	0.589	3.93341e-09	9	Id2
1.95088e-13	0.532719	0.419	0.174	4.64446e-09	9	Tuba1a
2.01165e-13	0.581762	0.535	0.382	4.78913e-09	9	Pop5
2.11101e-13	0.572273	0.746	0.643	5.02567e-09	9	Zfp292
2.58547e-13	0.539699	0.436	0.302	6.15523e-09	9	Rif1
3.15147e-13	0.72199	0.421	0.138	7.50271e-09	9	Stk39
3.46692e-13	1.16074	0.716	0.754	8.25371e-09	9	Lgals1
3.48436e-13	0.777515	0.94	0.853	8.29521e-09	9	Crip1
3.59241e-13	0.491213	0.42	0.233	8.55246e-09	9	Dut
6.68985e-13	0.555724	0.89	0.783	1.59265e-08	9	Dnaja1
6.99673e-13	0.719374	0.597	0.427	1.66571e-08	9	Vps13a
7.15404e-13	0.571289	0.768	0.701	1.70316e-08	9	Stk4
7.33622e-13	0.691548	0.397	0.239	1.74653e-08	9	Aven
9.05165e-13	0.582587	0.597	0.472	2.15493e-08	9	Psmb9
9.18139e-13	0.57518	0.711	0.635	2.18581e-08	9	Eif3i
1.17603e-12	0.674065	0.523	0.354	2.79979e-08	9	Rnf138
1.34711e-12	0.687332	0.642	0.491	3.20707e-08	9	Cdk17
1.46907e-12	0.590431	0.35	0.07	3.49742e-08	9	Hsd11b1
1.63398e-12	0.563554	0.302	0.078	3.89001e-08	9	Igtp
1.67768e-12	0.487655	0.852	0.794	3.99406e-08	9	Kansl1
1.74339e-12	0.474995	0.789	0.73	4.15049e-08	9	Sumo1
2.54622e-12	0.739706	0.54	0.411	6.06179e-08	9	Lpxn
2.81808e-12	0.433334	0.99	0.925	6.709e-08	9	Rpl36al
3.3856e-12	0.444364	0.847	0.782	8.0601e-08	9	Hspe1
3.54335e-12	0.578885	0.586	0.451	8.43565e-08	9	Krit1
3.55755e-12	0.641445	0.472	0.287	8.46945e-08	9	Sms
3.72628e-12	0.414863	0.959	0.901	8.87115e-08	9	Atp5h
4.55034e-12	0.336763	0.786	0.665	1.0833e-07	9	Hmgb2
5.38737e-12	0.578919	0.431	0.274	1.28257e-07	9	Gm12185
5.88988e-12	0.590385	0.523	0.387	1.4022e-07	9	Tbc1d1
6.36222e-12	0.611551	0.685	0.581	1.51465e-07	9	Tnrc6c
6.68439e-12	0.529077	0.526	0.366	1.59135e-07	9	Etnk1
6.88855e-12	0.525195	0.985	0.954	1.63996e-07	9	Ptprc
7.34295e-12	0.360537	0.535	0.484	1.74814e-07	9	Imp3
7.37755e-12	0.534501	0.811	0.728	1.75637e-07	9	Dad1
8.19653e-12	0.455068	0.39	0.232	1.95135e-07	9	Mettl23
8.3497e-12	0.401208	0.991	0.923	1.98781e-07	9	Rpl35
8.38292e-12	0.58583	0.747	0.67	1.99572e-07	9	Setd5
9.5122e-12	0.484042	0.35	0.183	2.26457e-07	9	Herc3
9.70689e-12	0.499636	0.661	0.555	2.31092e-07	9	Ddx24
1.08882e-11	0.540271	0.545	0.428	2.59214e-07	9	Lrch3
1.15927e-11	0.311853	0.638	0.609	2.75987e-07	9	Syf2
1.24653e-11	0.490037	0.968	0.962	2.96762e-07	9	Ddx5
1.57211e-11	0.48755	0.465	0.32	3.74271e-07	9	Snrnp48
1.64272e-11	0.467221	0.5	0.409	3.91082e-07	9	Kif2a
1.68913e-11	0.604324	0.603	0.497	4.02131e-07	9	Ccm2
1.73324e-11	0.569603	0.526	0.376	4.12633e-07	9	Mta3
2.00146e-11	0.375538	0.604	0.393	4.76488e-07	9	Pde4b
2.20205e-11	0.508719	0.652	0.58	5.24241e-07	9	Smchd1
2.28974e-11	0.678705	0.596	0.486	5.45119e-07	9	Nlk
2.39239e-11	0.528284	0.656	0.615	5.69556e-07	9	Top2b
2.47256e-11	0.512086	0.32	0.114	5.88642e-07	9	Zfp1
2.76699e-11	0.538517	0.596	0.505	6.58737e-07	9	Pura
3.00459e-11	0.542057	0.623	0.556	7.15304e-07	9	Creb1
3.66384e-11	0.395706	0.961	0.9	8.7225e-07	9	Rpl31
3.79479e-11	0.605021	0.409	0.205	9.03425e-07	9	Ipcef1
3.85756e-11	0.479433	0.36	0.111	9.18369e-07	9	5330438D12Rik
4.08632e-11	0.54196	0.359	0.085	9.72829e-07	9	Arid5a
4.32373e-11	0.594478	0.428	0.19	1.02935e-06	9	Gramd1b
4.41784e-11	0.502867	0.474	0.276	1.05175e-06	9	Samd9l
4.61742e-11	0.548714	0.39	0.154	1.09927e-06	9	Abtb2
4.98834e-11	0.684755	0.768	0.672	1.18757e-06	9	Maml2
5.33054e-11	0.582391	0.42	0.208	1.26904e-06	9	Cnp
6.55031e-11	0.449894	0.754	0.64	1.55943e-06	9	Tmem59
7.36716e-11	0.620248	0.358	0.222	1.7539e-06	9	Phf6
7.8635e-11	0.562729	0.478	0.347	1.87206e-06	9	Itpr1
8.0979e-11	0.307449	0.77	0.719	1.92787e-06	9	Kpna4
8.39632e-11	0.659214	0.684	0.565	1.99891e-06	9	Arid4b
9.05426e-11	0.513816	0.472	0.28	2.15555e-06	9	AI467606
9.74274e-11	0.398224	0.426	0.32	2.31945e-06	9	Grk6
9.78982e-11	0.477779	0.98	0.964	2.33066e-06	9	Itm2b
1.20553e-10	0.612302	0.713	0.65	2.86999e-06	9	Ldlrad4
1.26362e-10	0.452688	0.839	0.803	3.0083e-06	9	Set
1.35285e-10	0.552318	0.476	0.351	3.22074e-06	9	Zfp280d
1.45592e-10	0.544878	0.348	0.18	3.46612e-06	9	Trim24
1.46498e-10	0.553136	0.603	0.587	3.48768e-06	9	Sptssa
1.52578e-10	0.394867	0.397	0.285	3.63242e-06	9	Sh3gl1
1.53373e-10	0.546779	0.498	0.37	3.65136e-06	9	Ifi27
1.65286e-10	0.67652	0.778	0.655	3.93496e-06	9	Gm26740
2.11546e-10	0.463355	0.383	0.21	5.03628e-06	9	Dnajc9
2.15915e-10	0.555252	0.651	0.558	5.14029e-06	9	Sugt1
2.19306e-10	0.524474	0.696	0.563	5.22102e-06	9	1810026B05Rik
2.55965e-10	0.669196	0.549	0.424	6.09376e-06	9	Phc3
2.88166e-10	0.460979	0.623	0.561	6.86037e-06	9	N4bp2l2
2.91409e-10	0.529703	0.317	0.111	6.93757e-06	9	Kif21b
3.03937e-10	0.263171	0.406	0.206	7.23584e-06	9	Igf1r
3.34037e-10	0.438831	0.489	0.401	7.95241e-06	9	Suclg1
4.47755e-10	0.502006	0.345	0.212	1.06597e-05	9	Cox10
4.52108e-10	0.540467	0.705	0.655	1.07633e-05	9	Ppm1h
5.40833e-10	0.549472	0.461	0.232	1.28756e-05	9	Acap1
5.621e-10	0.456415	0.634	0.579	1.33819e-05	9	Wdr33
5.93872e-10	0.456862	0.31	0.161	1.41383e-05	9	Acot7
6.86826e-10	0.509602	0.409	0.174	1.63513e-05	9	Strbp
7.00125e-10	0.505516	0.373	0.192	1.66679e-05	9	Glcci1
8.40185e-10	0.363148	0.766	0.758	2.00023e-05	9	Birc6
8.66054e-10	0.348806	0.658	0.639	2.06182e-05	9	Pebp1
8.68643e-10	0.545712	0.345	0.2	2.06798e-05	9	Gm26510
9.44277e-10	0.426823	0.457	0.378	2.24804e-05	9	Ralgapa2
9.66553e-10	0.460334	0.363	0.202	2.30107e-05	9	Sp4
1.05789e-09	0.459563	0.664	0.622	2.51852e-05	9	Thrap3
1.2526e-09	0.430034	0.584	0.529	2.98206e-05	9	Hp1bp3
1.43969e-09	0.529712	0.646	0.517	3.42748e-05	9	Pnisr
1.52196e-09	0.689048	0.321	0.138	3.62334e-05	9	4933406I18Rik
1.55948e-09	0.585774	0.404	0.216	3.71265e-05	9	Arntl
1.62367e-09	0.579401	0.53	0.394	3.86546e-05	9	Traf3
1.74293e-09	0.492107	0.694	0.662	4.14939e-05	9	Xrn2
1.95473e-09	0.429003	0.328	0.191	4.65362e-05	9	Ppp1r13b
1.95638e-09	0.620835	0.485	0.297	4.65755e-05	9	Sfi1
2.1054e-09	0.429442	0.978	0.951	5.01232e-05	9	Arhgdib
2.51359e-09	0.479665	0.411	0.2	5.9841e-05	9	St8sia4
3.09025e-09	0.581493	0.683	0.603	7.35695e-05	9	Pik3cd
3.3729e-09	0.433029	0.35	0.221	8.02986e-05	9	Pdlim1
3.53692e-09	0.577321	0.385	0.162	8.42035e-05	9	Ppp3cc
3.54751e-09	0.503004	0.717	0.646	8.44556e-05	9	Dusp11
3.79412e-09	0.595559	0.598	0.503	9.03265e-05	9	Setx
3.94838e-09	0.437022	0.425	0.336	9.3999e-05	9	Maz
4.01775e-09	0.504583	0.635	0.538	9.56506e-05	9	Rsbn1l
4.27039e-09	0.471826	0.682	0.637	0.000101665	9	Fubp1
4.80975e-09	0.445388	0.551	0.513	0.000114506	9	Snhg8
4.91012e-09	0.465222	0.74	0.707	0.000116895	9	Fam172a
4.92387e-09	0.433822	0.595	0.574	0.000117223	9	Cog5
4.97598e-09	0.428888	0.663	0.533	0.000118463	9	Nfkbia
4.99513e-09	0.649285	0.719	0.608	0.000118919	9	Cdc42se2
5.08163e-09	0.290193	0.354	0.298	0.000120978	9	Dpysl2
5.12508e-09	0.453002	0.317	0.129	0.000122013	9	Mcu
5.32326e-09	0.605927	0.481	0.25	0.000126731	9	Zdhhc18
5.71337e-09	0.429668	0.593	0.524	0.000136018	9	Ttc14
6.35861e-09	0.342069	0.788	0.76	0.000151379	9	Psma3
6.7343e-09	0.446179	0.659	0.613	0.000160323	9	Bptf
6.7423e-09	0.499196	0.33	0.176	0.000160514	9	Crem
7.89237e-09	0.33666	0.362	0.324	0.000187894	9	Erap1
8.16172e-09	0.558251	0.351	0.159	0.000194306	9	Rfx3
8.35912e-09	0.364934	0.332	0.235	0.000199006	9	Tap1
8.98136e-09	0.463741	0.414	0.26	0.000213819	9	Exosc8
9.42306e-09	0.481125	0.596	0.566	0.000224335	9	Tbl1x
1.00721e-08	0.457428	0.45	0.317	0.000239786	9	Suco
1.05544e-08	0.63408	0.672	0.62	0.000251269	9	Ube2h
1.09265e-08	0.416617	0.952	0.933	0.000260127	9	Myl12b
1.11297e-08	0.471257	0.439	0.312	0.000264965	9	Clip1
1.11996e-08	0.286349	0.843	0.852	0.000266628	9	Pafah1b1
1.15705e-08	0.325584	0.518	0.487	0.000275459	9	Arpc5l
1.18557e-08	0.529815	0.558	0.452	0.000282248	9	Ppdpf
1.1976e-08	0.643377	0.713	0.728	0.000285112	9	Nr3c1
1.37957e-08	0.382589	0.616	0.606	0.000328434	9	Arglu1
1.43292e-08	0.41138	0.691	0.702	0.000341134	9	Rwdd1
1.43992e-08	0.345243	0.869	0.822	0.000342801	9	Snrpe
1.52989e-08	0.557928	0.578	0.514	0.00036422	9	Pced1b
1.56444e-08	0.401931	0.736	0.73	0.000372446	9	Psme2
1.74735e-08	0.454056	0.675	0.578	0.000415992	9	Trmt112
1.77954e-08	0.506884	0.652	0.574	0.000423655	9	Ctcf
1.83633e-08	0.655922	0.647	0.543	0.000437174	9	9930111J21Rik2
1.95023e-08	0.422671	0.44	0.323	0.000464291	9	Rasa2
2.00077e-08	0.42526	0.666	0.606	0.000476322	9	Cbx3
2.18857e-08	0.562501	0.722	0.724	0.000521032	9	Nfkb1
2.39727e-08	0.380793	0.415	0.313	0.000570718	9	Akna
2.41695e-08	0.460765	0.894	0.849	0.000575404	9	Sub1
2.43157e-08	0.409531	0.72	0.727	0.000578884	9	Zfand6
2.43188e-08	0.555698	0.658	0.571	0.000578957	9	Ncoa2
2.50674e-08	0.373285	0.612	0.509	0.000596779	9	Gm8797
2.54934e-08	0.385496	0.428	0.365	0.000606922	9	Zfp654
2.57126e-08	0.473135	0.722	0.704	0.000612139	9	Rap1gds1
2.61598e-08	0.411331	0.676	0.667	0.000622787	9	Acin1
2.76727e-08	0.329399	0.648	0.623	0.000658805	9	Zc3h15
3.44055e-08	0.47887	0.53	0.451	0.000819091	9	Crtc3
3.8387e-08	0.585994	0.714	0.639	0.00091388	9	2410006H16Rik
3.87733e-08	0.486428	0.748	0.692	0.000923077	9	Snrpd3
4.21372e-08	1.09505	0.488	0.424	0.00100316	9	Itga4
4.55885e-08	0.434672	0.341	0.218	0.00108533	9	Dph5
4.66839e-08	0.383274	0.734	0.72	0.0011114	9	Paip2
4.75833e-08	0.390473	0.773	0.742	0.00113282	9	Sri
5.00385e-08	0.505159	0.661	0.613	0.00119127	9	Rtf1
5.28865e-08	0.39127	0.351	0.236	0.00125907	9	Pdrg1
6.21497e-08	0.380812	0.878	0.836	0.0014796	9	Gmfg
6.61259e-08	0.44832	0.71	0.655	0.00157426	9	Eif3m
6.76077e-08	0.352376	0.791	0.786	0.00160954	9	Sept7
7.05765e-08	0.376507	0.393	0.321	0.00168021	9	Tcof1
7.08728e-08	0.345809	0.311	0.223	0.00168727	9	Tmem223
7.26695e-08	0.288025	0.804	0.784	0.00173004	9	Edf1
7.8914e-08	0.440986	0.367	0.29	0.0018787	9	Rnf19a
7.98319e-08	0.400616	0.725	0.636	0.00190056	9	Psenen
8.31063e-08	0.414838	0.316	0.133	0.00197851	9	Hk1
8.64388e-08	0.377851	0.833	0.844	0.00205785	9	Rock1
1.05084e-07	0.27458	0.673	0.684	0.00250175	9	Ndufs4
1.11881e-07	0.278106	0.993	0.965	0.00266356	9	Rps25
1.24373e-07	0.393681	0.379	0.268	0.00296095	9	Mif4gd
1.34197e-07	0.51848	0.556	0.441	0.00319482	9	Tsc22d3
1.34347e-07	0.398039	0.624	0.62	0.00319841	9	Prpf4b
1.40253e-07	0.309882	0.841	0.837	0.00333901	9	Nipbl
1.4135e-07	0.657192	0.633	0.531	0.00336511	9	Itpkb
1.41856e-07	0.371833	0.741	0.725	0.00337716	9	Psma2
1.60233e-07	0.438548	0.402	0.278	0.00381468	9	Slc44a2
1.68129e-07	0.396596	0.625	0.585	0.00400264	9	Gpatch8
1.71254e-07	0.420369	0.316	0.145	0.00407706	9	Zhx2
1.8429e-07	0.381496	0.479	0.457	0.00438739	9	Ptpra
1.92024e-07	0.396042	0.628	0.619	0.00457151	9	Sltm
1.93574e-07	0.448857	0.521	0.444	0.00460842	9	Rngtt
1.95241e-07	0.4812	0.348	0.21	0.0046481	9	A930015D03Rik
2.17171e-07	0.389572	0.389	0.3	0.0051702	9	Sp110
2.20016e-07	0.496571	0.445	0.286	0.00523791	9	Rpp21
2.22701e-07	0.332924	0.364	0.215	0.00530185	9	Dennd1c
2.29017e-07	0.404517	0.393	0.277	0.00545222	9	Bin1
2.29753e-07	0.286409	0.929	0.914	0.00546973	9	Elob
2.79383e-07	0.309045	0.465	0.478	0.00665127	9	Uri1
3.09706e-07	0.384026	0.335	0.24	0.00737316	9	Terf1
3.27717e-07	0.412828	0.713	0.68	0.00780196	9	Nol7
3.35315e-07	0.394525	0.529	0.507	0.00798285	9	Cct3
3.79037e-07	0.461627	0.627	0.576	0.00902373	9	Nudcd3
4.07598e-07	0.385683	0.566	0.494	0.00970369	9	U2af1
4.73157e-07	0.26175	0.612	0.628	0.0112644	9	Timm23
4.86593e-07	0.586661	0.645	0.597	0.0115843	9	S100a6
5.09711e-07	0.374105	0.766	0.742	0.0121347	9	Stag1
5.23894e-07	0.535776	0.511	0.444	0.0124724	9	Elk3
5.28184e-07	0.486106	0.485	0.396	0.0125745	9	Scaper
5.50229e-07	0.311528	0.334	0.284	0.0130993	9	Zfp182
5.79928e-07	0.520399	0.426	0.314	0.0138063	9	Rev3l
5.94572e-07	0.401067	0.58	0.532	0.014155	9	Ahnak
6.5585e-07	0.273809	0.587	0.458	0.0156138	9	Btg2
7.58586e-07	0.526693	0.474	0.353	0.0180596	9	Dtnb
8.02666e-07	0.480625	0.389	0.313	0.0191091	9	Ncoa7
8.29018e-07	0.358265	0.541	0.53	0.0197364	9	Nap1l4
8.36452e-07	0.4022	0.752	0.769	0.0199134	9	Fnbp1
8.37499e-07	0.413427	0.402	0.295	0.0199383	9	Stim2
8.88231e-07	0.555952	0.543	0.457	0.0211461	9	Rasa3
9.17197e-07	0.392313	0.317	0.156	0.0218357	9	Cdkn2d
9.71749e-07	0.323674	0.962	0.912	0.0231344	9	Uqcrh
9.8901e-07	0.364483	0.754	0.735	0.0235454	9	Ube2i
1.03281e-06	0.29746	0.582	0.591	0.0245881	9	Mrpl23
1.08755e-06	0.392365	0.74	0.724	0.0258913	9	Exoc4
1.09918e-06	0.447905	0.6	0.563	0.0261681	9	Cdc37
1.11884e-06	0.535595	0.377	0.182	0.0266361	9	Thap3
1.25329e-06	0.580191	0.499	0.453	0.029837	9	Mapkapk3
1.25874e-06	0.307098	0.6	0.635	0.0299668	9	Znrf2
1.27759e-06	0.474705	0.372	0.243	0.0304156	9	Batf
1.28493e-06	0.382861	0.434	0.369	0.0305903	9	Lsm7
1.39909e-06	0.322425	0.424	0.415	0.0333082	9	Rprd2
1.45313e-06	0.524662	0.369	0.264	0.0345946	9	Tbc1d4
1.50473e-06	0.390037	0.441	0.327	0.0358231	9	Tpst2
1.62267e-06	0.281402	0.973	0.94	0.0386309	9	Pfdn5
1.75335e-06	0.496411	0.486	0.394	0.0417421	9	Helz
1.76124e-06	0.466022	0.53	0.478	0.0419299	9	Rapgef2
1.85069e-06	0.292541	0.582	0.563	0.0440593	9	Atf7ip
1.85243e-06	0.437916	0.442	0.34	0.0441009	9	Epsti1
1.85986e-06	0.348585	0.537	0.514	0.0442776	9	Mrps16
1.93558e-06	0.408365	0.537	0.444	0.0460804	9	Mbp
2.02079e-06	0.409303	0.645	0.619	0.0481089	9	Cnot4
2.13693e-06	0.506567	0.456	0.357	0.0508738	9	H2-T22
2.39629e-06	0.400097	0.327	0.225	0.0570486	9	Mrps5
2.47524e-06	0.451556	0.344	0.218	0.0589282	9	Trp53inp1
2.55868e-06	0.399151	0.703	0.678	0.0609144	9	Ywhaq
2.59766e-06	0.621273	0.606	0.577	0.0618424	9	Pde3b
2.69777e-06	0.566909	0.549	0.592	0.0642257	9	Stat1
2.73169e-06	0.466702	0.579	0.545	0.0650333	9	Bod1l
2.75429e-06	0.481521	0.672	0.719	0.0655714	9	Etv6
2.77776e-06	0.365206	0.342	0.206	0.0661302	9	Orai2
3.21345e-06	0.421472	0.46	0.378	0.0765025	9	Def6
3.50214e-06	0.250514	0.915	0.886	0.0833754	9	Serbp1
3.52793e-06	0.43677	0.636	0.619	0.0839894	9	Zdhhc20
3.58208e-06	0.394771	0.643	0.644	0.0852785	9	Tcf12
3.83573e-06	0.32933	0.67	0.67	0.0913172	9	Dnajc8
3.93227e-06	0.36855	0.567	0.531	0.0936156	9	Mat2b
3.96181e-06	0.652222	0.668	0.687	0.0943187	9	Tnfaip8
4.23359e-06	0.481291	0.703	0.653	0.100789	9	Dock11
4.61469e-06	0.39125	0.336	0.238	0.109862	9	Ccser2
4.82581e-06	0.418761	0.494	0.437	0.114888	9	Plaat3
5.0218e-06	0.303031	0.606	0.612	0.119554	9	Gpbp1
5.06888e-06	0.497842	0.458	0.313	0.120675	9	Ciao2b
5.1333e-06	0.395936	0.332	0.217	0.122208	9	Crbn
5.19709e-06	0.465662	0.636	0.533	0.123727	9	Vps28
6.01751e-06	0.299679	0.745	0.792	0.143259	9	S100a13
6.20002e-06	0.494366	0.533	0.452	0.147604	9	Thoc7
6.30517e-06	0.3684	0.747	0.736	0.150107	9	Psmb3
6.63182e-06	0.321936	0.458	0.442	0.157884	9	Hnrnpdl
6.76767e-06	0.329874	0.58	0.572	0.161118	9	Cct7
6.77084e-06	0.396705	0.387	0.322	0.161193	9	Wdr82
6.81247e-06	0.415181	0.67	0.636	0.162185	9	Chd2
6.97106e-06	0.332467	0.491	0.478	0.16596	9	Smarce1
6.99351e-06	0.415118	0.3	0.149	0.166494	9	Zfp329
7.17437e-06	0.293318	0.799	0.722	0.1708	9	Ccnd2
7.23595e-06	0.263568	0.427	0.417	0.172266	9	Cntrl
7.35161e-06	0.294797	0.503	0.528	0.17502	9	Rfx7
7.5163e-06	0.405704	0.469	0.393	0.178941	9	Idnk
7.8582e-06	0.374145	0.519	0.493	0.18708	9	Mrtfa
8.398e-06	0.35216	0.516	0.472	0.199931	9	Pole4
8.77218e-06	0.408655	0.704	0.666	0.208839	9	Srsf11
8.85216e-06	0.397772	0.312	0.201	0.210743	9	Scai
9.0561e-06	0.316021	0.302	0.151	0.215599	9	Rassf2
9.06057e-06	0.371344	0.811	0.774	0.215705	9	Tgfbr2
9.67203e-06	0.369498	0.383	0.273	0.230262	9	Rnf167
9.79883e-06	0.37906	0.484	0.461	0.233281	9	Chordc1
1.0266e-05	0.250717	0.448	0.449	0.244404	9	Dnajc15
1.09773e-05	0.310739	0.564	0.556	0.261336	9	Taf15
1.10947e-05	0.335206	0.557	0.53	0.264131	9	Eif4a2
1.12339e-05	0.332063	0.412	0.385	0.267445	9	Mphosph8
1.1564e-05	0.478034	0.747	0.73	0.275303	9	Rexo2
1.17991e-05	0.387628	0.686	0.66	0.280901	9	Lsm4
1.26625e-05	0.406345	0.4	0.338	0.301457	9	Golm1
1.46069e-05	0.304818	0.367	0.323	0.347746	9	Brd8
1.48794e-05	0.369713	0.493	0.442	0.354234	9	Epc1
1.48892e-05	0.297075	0.519	0.482	0.354468	9	Polr2j
1.64614e-05	0.364433	0.311	0.16	0.391898	9	Rhof
1.70075e-05	0.427336	0.591	0.558	0.404898	9	Aimp1
1.726e-05	0.417068	0.619	0.582	0.410908	9	Pabpn1
1.82046e-05	0.440333	0.404	0.338	0.433396	9	Snhg1
1.86245e-05	0.261285	0.744	0.75	0.443393	9	Sec62
1.89607e-05	0.339652	0.593	0.622	0.451398	9	Tpp2
1.94433e-05	0.274881	0.808	0.78	0.462887	9	Pnrc1
1.96808e-05	0.289683	0.426	0.3	0.468542	9	Rgcc
2.03186e-05	0.257487	0.353	0.363	0.483725	9	Wrn
2.0611e-05	0.323646	0.348	0.255	0.490686	9	Arhgap4
2.22342e-05	0.293409	0.733	0.725	0.52933	9	Pdcd10
2.29676e-05	0.372903	0.447	0.346	0.546789	9	5031425E22Rik
2.34527e-05	0.431092	0.475	0.386	0.558339	9	Rictor
2.35068e-05	0.487335	0.45	0.361	0.559626	9	Rbl2
2.54751e-05	0.377737	0.432	0.332	0.606486	9	Irf1
2.74748e-05	0.377151	0.481	0.424	0.654092	9	Zmynd11
2.80186e-05	0.448953	0.386	0.299	0.66704	9	Sh3bp5
2.82755e-05	0.383117	0.333	0.232	0.673154	9	Ankrd10
2.84236e-05	0.379463	0.513	0.399	0.67668	9	Vav3
2.92574e-05	0.354185	0.372	0.216	0.696532	9	Gm37240
2.93172e-05	0.373206	0.364	0.245	0.697953	9	Cdk5rap1
2.98937e-05	0.325482	0.563	0.541	0.71168	9	Pkn2
3.03209e-05	0.369089	0.506	0.428	0.721849	9	Slc9a3r1
3.12317e-05	0.404156	0.409	0.347	0.743534	9	Med10
3.12537e-05	0.289707	0.463	0.44	0.744057	9	Erh
3.4254e-05	0.316007	0.417	0.408	0.815485	9	Gon4l
3.89415e-05	0.311745	0.526	0.531	0.927081	9	Dpm3
3.91849e-05	0.266249	0.681	0.653	0.932876	9	Retreg1
4.04119e-05	0.273679	0.668	0.664	0.962086	9	Tmed9
4.04218e-05	0.359993	0.394	0.388	0.962322	9	Ttc3
4.11204e-05	0.410322	0.696	0.653	0.978954	9	Ogt
4.19381e-05	0.392152	0.536	0.554	0.99842	9	Rb1
4.39515e-05	0.441991	0.66	0.654	1	9	Smap1
4.57806e-05	0.256857	0.628	0.629	1	9	Rer1
4.63197e-05	0.334958	0.542	0.476	1	9	Dpm1
4.67713e-05	0.276866	0.668	0.684	1	9	Cct2
4.68316e-05	0.272241	0.763	0.766	1	9	Cnbp
5.35328e-05	0.29727	0.39	0.381	1	9	Pds5b
5.55399e-05	0.438627	0.451	0.366	1	9	Trp53
5.61728e-05	0.479201	0.552	0.539	1	9	Epb41
6.04485e-05	0.32472	0.404	0.387	1	9	Taf1d
6.09103e-05	0.365003	0.608	0.68	1	9	Nek7
6.36825e-05	0.432215	0.439	0.357	1	9	Fam133b
6.40166e-05	0.388898	0.465	0.406	1	9	Rbm33
6.45849e-05	0.371724	0.593	0.642	1	9	Tab2
6.55062e-05	0.364601	0.611	0.565	1	9	Phf21a
6.81034e-05	0.450211	0.411	0.342	1	9	Rnf19b
6.88175e-05	0.378131	0.378	0.256	1	9	Gramd1a
7.03885e-05	0.371006	0.725	0.716	1	9	Usp34
7.28755e-05	0.374071	0.475	0.429	1	9	Ddx18
7.46363e-05	0.325114	0.618	0.635	1	9	Usp15
7.72371e-05	0.462713	0.498	0.452	1	9	Ankib1
7.76313e-05	0.289513	0.445	0.448	1	9	Acbd6
7.7904e-05	0.268145	0.603	0.6	1	9	Sys1
7.80639e-05	0.400468	0.498	0.455	1	9	Dhx36
7.92442e-05	0.425374	0.408	0.297	1	9	Wasl
8.15954e-05	0.35315	0.503	0.465	1	9	Nup153
8.18568e-05	0.274435	0.349	0.277	1	9	Ifi35
8.23649e-05	0.343509	0.486	0.43	1	9	Gps2
8.38786e-05	0.328781	0.65	0.672	1	9	Ash1l
8.43842e-05	0.332595	0.387	0.356	1	9	Il16
8.44683e-05	0.490061	0.458	0.376	1	9	Prkacb
8.58732e-05	0.367056	0.454	0.404	1	9	Cish
8.75805e-05	0.269102	0.308	0.216	1	9	Rab27a
9.00288e-05	0.292449	0.575	0.602	1	9	Thoc2
9.02485e-05	0.31076	0.414	0.376	1	9	Mrpl21
9.84879e-05	0.326584	0.442	0.37	1	9	Nsmce4a
0.000101122	0.404376	0.379	0.281	1	9	Mrpl58
0.0001032	0.260378	0.356	0.351	1	9	Dok2
0.000103537	0.38551	0.791	0.77	1	9	Klf13
0.000107163	0.300886	0.786	0.766	1	9	Zcchc7
0.000109686	0.296018	0.632	0.645	1	9	Ythdc1
0.000111093	0.298043	0.715	0.737	1	9	Crebbp
0.000112203	0.275357	0.345	0.301	1	9	Crebzf
0.000116945	0.341708	0.301	0.183	1	9	Saysd1
0.000117397	0.257194	0.902	0.9	1	9	Pak2
0.000122297	0.325754	0.836	0.817	1	9	Ssh2
0.000127833	0.339738	0.468	0.447	1	9	Supt20
0.000128802	0.484094	0.461	0.376	1	9	Chd6
0.000129146	0.55512	0.379	0.281	1	9	Sesn1
0.000130093	0.290035	0.42	0.382	1	9	Gadd45gip1
0.000130533	0.296392	0.6	0.622	1	9	Chchd3
0.000132335	0.288728	0.504	0.423	1	9	Kras
0.000135903	0.275847	0.558	0.587	1	9	Skp1a
0.000139083	0.342682	0.307	0.235	1	9	Igflr1
0.000142309	0.295392	0.433	0.416	1	9	Ssbp1
0.000144809	0.458202	0.431	0.308	1	9	Ggps1
0.000146422	0.39526	0.486	0.46	1	9	Cab39l
0.000149892	0.255274	0.833	0.822	1	9	Tagln2
0.000188361	0.251841	0.478	0.47	1	9	Rnaseh2c
0.000195176	0.33832	0.421	0.35	1	9	Actr10
0.000211943	0.387272	0.783	0.754	1	9	Ssb
0.000213229	0.339599	0.671	0.709	1	9	Stk38
0.000230747	0.349791	0.306	0.142	1	9	Kdm5b
0.000231594	0.373388	0.301	0.209	1	9	Erich1
0.000231861	0.351953	0.323	0.217	1	9	Exosc1
0.000235414	0.523413	0.56	0.48	1	9	Smg6
0.000242317	0.275994	0.843	0.821	1	9	Eif3k
0.000243444	0.322648	0.512	0.467	1	9	Nudc
0.000257379	0.280374	0.309	0.267	1	9	Rai1
0.000258286	0.514627	0.619	0.537	1	9	Arid4a
0.000266271	0.321652	0.436	0.367	1	9	Sap30l
0.000272381	0.495732	0.529	0.479	1	9	Exoc6b
0.000277285	0.510347	0.302	0.217	1	9	Cysltr1
0.000280826	0.35798	0.426	0.395	1	9	Wdr43
0.000282579	0.38615	0.491	0.437	1	9	Akap9
0.000283614	0.254442	0.846	0.849	1	9	Ncl
0.000290562	0.398967	0.334	0.265	1	9	Ptger4
0.000315436	0.314852	0.53	0.543	1	9	Prrc2b
0.000328773	0.352941	0.519	0.468	1	9	Atad2b
0.000335126	0.339776	0.316	0.236	1	9	Frmd8
0.000346538	0.312309	0.788	0.796	1	9	Kmt2e
0.00035149	0.477101	0.628	0.559	1	9	Clk1
0.000372821	0.388656	0.637	0.623	1	9	Gm2000
0.000378308	0.41849	0.616	0.615	1	9	Smyd3
0.000398	0.297143	0.419	0.389	1	9	Anapc16
0.000404975	0.307767	0.558	0.582	1	9	Hnrnpr
0.000408503	0.402772	0.53	0.518	1	9	Efr3a
0.000417995	0.350762	0.45	0.416	1	9	Heca
0.000424626	0.394914	0.329	0.232	1	9	Ldb1
0.000428674	0.296499	0.591	0.638	1	9	Slc25a4
0.000434726	0.336181	0.3	0.206	1	9	Wdyhv1
0.00043992	0.28823	0.719	0.731	1	9	Itpr2
0.000474644	0.382362	0.4	0.352	1	9	Npm3
0.000486479	0.349013	0.538	0.51	1	9	Smc3
0.000494128	0.274499	0.395	0.369	1	9	Ppm1g
0.000494297	0.323483	0.526	0.52	1	9	Cnot2
0.000507214	0.306008	0.345	0.31	1	9	Isy1
0.000513182	0.368714	0.306	0.247	1	9	Zfp260
0.000525227	0.452209	0.642	0.652	1	9	Dnajc1
0.000538252	0.431083	0.55	0.494	1	9	Map4k4
0.000538629	0.282601	0.635	0.634	1	9	Rsrc2
0.000542304	0.558059	0.4	0.308	1	9	Hdac8
0.000543375	0.813079	0.465	0.444	1	9	Adk
0.000555217	0.496049	0.707	0.669	1	9	Cox16
0.000561504	0.271121	0.411	0.369	1	9	Tmem128
0.000564229	0.315554	0.425	0.423	1	9	Sash3
0.000569628	0.426202	0.432	0.342	1	9	Wdr44
0.000583884	0.32504	0.603	0.629	1	9	Tlk1
0.000585409	1.05153	0.565	0.647	1	9	Cdk6
0.000599256	0.261559	0.962	0.94	1	9	Hnrnpf
0.00061278	0.430727	0.54	0.528	1	9	Rasa1
0.000617988	0.361555	0.425	0.364	1	9	Ssbp4
0.000619811	0.443033	0.409	0.359	1	9	Nt5dc1
0.000630814	0.250636	0.968	0.889	1	9	Nme2
0.000639391	0.303031	0.48	0.464	1	9	Dgkd
0.000643066	0.444515	0.358	0.307	1	9	Tex2
0.000695789	0.305274	0.848	0.901	1	9	Celf2
0.00074908	0.346554	0.553	0.514	1	9	Ppp1r11
0.000759067	0.343779	0.33	0.185	1	9	3110056K07Rik
0.000766073	0.269977	0.35	0.336	1	9	Zrsr2
0.00077132	0.271238	0.55	0.586	1	9	Dnajc7
0.000792855	0.328067	0.582	0.6	1	9	Asxl2
0.000839551	0.316531	0.423	0.381	1	9	Swt1
0.000851491	0.371994	0.73	0.721	1	9	Hectd1
0.000855201	0.325273	0.329	0.292	1	9	4930453N24Rik
0.000966771	0.31323	0.354	0.304	1	9	Glo1
0.000978729	0.373059	0.675	0.662	1	9	Huwe1
0.000996439	0.261838	0.368	0.366	1	9	Frs2
0.00100391	0.387401	0.411	0.365	1	9	Rad50
0.0010119	0.314289	0.363	0.286	1	9	Paxbp1
0.00111662	0.327536	0.34	0.321	1	9	Thoc1
0.00113624	0.363063	0.593	0.624	1	9	Aebp2
0.00118252	0.318966	0.544	0.558	1	9	R3hdm1
0.00124498	0.266082	0.498	0.528	1	9	Snw1
0.00135188	0.380756	0.424	0.373	1	9	Zup1
0.00135232	0.313608	0.532	0.556	1	9	Aff4
0.00139615	0.305728	0.546	0.515	1	9	Brd1
0.00142514	0.296325	0.386	0.372	1	9	Atxn7
0.00148743	0.38625	0.761	0.786	1	9	Fli1
0.00151075	0.269624	0.478	0.477	1	9	Anp32e
0.00158315	0.315379	0.473	0.465	1	9	Rnf187
0.00161551	0.372206	0.642	0.663	1	9	Zfp148
0.00165506	0.424915	0.484	0.439	1	9	Appl1
0.00167043	0.333909	0.554	0.554	1	9	Smc1a
0.00167267	0.439631	0.484	0.461	1	9	Tspan32
0.00167933	0.267171	0.416	0.432	1	9	Trim14
0.00177725	0.45666	0.602	0.597	1	9	Smc4
0.00181759	0.286063	0.549	0.572	1	9	Rbbp4
0.00197966	0.376609	0.548	0.519	1	9	Rsf1
0.00202786	0.265015	0.448	0.474	1	9	Rrp1
0.00208805	0.301958	0.615	0.648	1	9	Plcl2
0.00209342	0.296033	0.488	0.504	1	9	Smarca2
0.0021025	0.334395	0.302	0.259	1	9	Herc6
0.00214308	0.30444	0.341	0.296	1	9	Ubap2
0.00224019	0.282583	0.48	0.519	1	9	Xrn1
0.00227961	0.305336	0.53	0.524	1	9	Bcas2
0.00230344	0.290184	0.467	0.434	1	9	Magoh
0.00237097	0.268725	0.453	0.453	1	9	Vps36
0.00239274	0.323626	0.432	0.416	1	9	Mecp2
0.00248687	0.36991	0.481	0.457	1	9	Rab3gap1
0.00256073	0.25992	0.377	0.367	1	9	Scamp3
0.00262034	0.30171	0.447	0.437	1	9	Lsm8
0.00263907	0.297215	0.482	0.514	1	9	Pcm1
0.00265511	0.285009	0.356	0.334	1	9	Dnajc21
0.00266794	0.280848	0.444	0.449	1	9	Tecr
0.00269297	0.307906	0.419	0.387	1	9	Fbxw2
0.00272672	0.303669	0.513	0.56	1	9	Rsrc1
0.00275309	0.303965	0.43	0.438	1	9	Ss18
0.00298817	0.338722	0.314	0.238	1	9	Agpat3
0.00311434	0.380475	0.563	0.549	1	9	Tbrg1
0.00314128	0.330888	0.495	0.492	1	9	Zfp644
0.0031587	0.305136	0.396	0.355	1	9	Parp14
0.00325715	0.321506	0.483	0.512	1	9	March3
0.00366216	0.444896	0.414	0.346	1	9	Zfp53
0.00376085	0.291092	0.568	0.566	1	9	Raly
0.00378873	0.304329	0.816	0.788	1	9	Macf1
0.00385551	0.293244	0.475	0.481	1	9	Smad4
0.00396621	0.340487	0.435	0.42	1	9	Cdkal1
0.00407896	0.850675	0.402	0.43	1	9	Nrp1
0.00421742	0.278154	0.604	0.635	1	9	Zfr
0.00434508	0.270886	0.412	0.392	1	9	Pak1ip1
0.00449625	0.289789	0.322	0.3	1	9	Slc25a12
0.0048158	0.305401	0.312	0.255	1	9	Mdp1
0.00490948	0.303733	0.333	0.314	1	9	Crybg1
0.00512414	0.264922	0.397	0.389	1	9	Elk4
0.00523195	0.282241	0.411	0.367	1	9	Tiprl
0.0054747	0.349434	0.359	0.303	1	9	Slc50a1
0.00549729	0.350676	0.32	0.216	1	9	Naa10
0.00570975	0.395919	0.537	0.526	1	9	Tle4
0.00572011	0.284261	0.325	0.31	1	9	Naa16
0.00600253	0.33784	0.391	0.329	1	9	Hnrnph3
0.00616111	0.340516	0.33	0.279	1	9	Irf2bpl
0.00623924	0.332596	0.326	0.295	1	9	Tshz1
0.00627297	0.250978	0.467	0.491	1	9	Man1a2
0.00627874	0.328891	0.355	0.328	1	9	Mitd1
0.00645822	0.29892	0.606	0.633	1	9	Hnrnpa1
0.00662622	0.266812	0.423	0.423	1	9	Ntan1
0.00714062	0.301703	0.498	0.492	1	9	Scaf8
0.00718322	0.318448	0.574	0.599	1	9	Ncoa3
0.00724367	0.411825	0.53	0.476	1	9	Zfp652
0.00737774	0.265745	0.566	0.567	1	9	Tprgl
0.00743488	0.276754	0.661	0.676	1	9	Mllt10
0.00748943	0.251067	0.61	0.646	1	9	Add3
0.00773562	0.250558	0.36	0.325	1	9	Uhrf1bp1l
0.00781859	0.335473	0.487	0.485	1	9	Cbx1
0.00823844	0.250214	0.407	0.413	1	9	Mysm1
0.00824225	0.340177	0.353	0.306	1	9	Rpa1
0.00828795	0.377873	0.399	0.411	1	9	Gab3
0.00846684	0.265902	0.36	0.341	1	9	Ahsa1
0.00868513	0.288028	0.358	0.353	1	9	Wdr70
0.00904037	0.250182	0.3	0.281	1	9	Hectd4

[truncated: 11 more sheets: K, L, M, N, O, P, Q, R, S, T, U]
