# Supplementary material for: Single-cell analysis identifies PLK1 as a driver of immunosuppressive tumor microenvironment in LUAD
Source: PLoS Genet. 2024 Jun 17;20(6):e1011309. doi: 10.1371/journal.pgen.1011309 (PMC11182521; doi:10.1371/journal.pgen.1011309)
Supplement: S7 Table — (XLSX) [file pgen.1011309.s013.xlsx]

## Sheet: CIBERSORT
PLK1 (RSEM)	TP53	KRAS	SAMPLE_ID	Macrophage M1_CIBERSORT	Macrophage M2_CIBERSORT	M1/M2
60.6271	E171K	G12D	TCGA-86-8056-01	0.0405952	0.375215	0.108192
71.2991	X125_splice	G12C	TCGA-97-7938-01	0.0359984	0.298926	0.120426
119.94	E294Sfs*51	G12C	TCGA-55-7914-01	0.101041	0.167998	0.601437
129.032	R337P	G12A	TCGA-55-8514-01	0.05775	0.441723	0.130738
179.573	C277F R175H	G12C	TCGA-05-4405-01	0.0187865	0.352552	0.0532872
196.382	C242F	G12C	TCGA-99-8028-01	0.0940517	0.251867	0.373418
199.834	R273C	G12V	TCGA-78-7540-01	0.0320692	0.363716	0.088171
215.549	C277F	G12C	TCGA-49-4505-01	0.0710966	0.300532	0.236569
259.63	R249W	G12V	TCGA-97-7554-01	0.0621481	0.353216	0.175949
260.46	C141W	G12D	TCGA-93-A4JO-01	0.0812165	0.280257	0.289793
262.585	N239S	G12C	TCGA-64-5778-01	0.120913	0.192439	0.628319
268.382	Q144*	G12C	TCGA-55-8616-01	0.0314883	0.344127	0.0915019
269.463	X125_splice A161V	G12A	TCGA-69-7980-01	0.107277	0.383658	0.279617
287.079	R158L	G12V	TCGA-49-AARQ-01	0.200683	0.177961	1.12768
319.138	E198*	G12A	TCGA-62-A46R-01	0.0164184	0.236519	0.0694171
389.886	R249M	G12C	TCGA-MP-A4TF-01	0.0616001	0.0904249	0.68123
393.873	A159P D48Nfs*72	G12C	TCGA-64-1677-01	0.166995	0.105118	1.58864
395.218	Y205H	G12V	TCGA-95-7567-01	0.0741737	0.31492	0.235532
410.025	Q144*	G12S	TCGA-55-7283-01	0.065069	0.297197	0.218942
410.815	Q317*	G12S	TCGA-55-7576-01	0.0589848	0.369479	0.159643
435.433	E343*	G12C	TCGA-MN-A4N5-01	0.123649	0.137841	0.897038
446.62	X332_splice	G12V	TCGA-44-6145-01	0.124094	0.227138	0.546338
448.006	R158P	G12C	TCGA-55-7907-01	0.164403	0.250171	0.657163
450.555	D281N	G12V	TCGA-05-4427-01	0.0687504	0.426943	0.161029
460.298	A159P	G12D G12C	TCGA-78-7145-01	0.0183652	0.255879	0.0717731
488.231	K351*	G12C	TCGA-69-7978-01	0.0854717	0.298397	0.286436
552.816	V173L	G13C	TCGA-99-8025-01	0.0559662	0.289698	0.193188
566.667	K120E	G13C	TCGA-55-7910-01	0.0199585	0.0913301	0.218531
577.686	R196*	G12V	TCGA-05-4433-01	0.0751505	0.255528	0.294099
579.943	Q317*	G13C	TCGA-55-8094-01	0	0.219811	0
585.307	R158P	G12V	TCGA-MP-A4T4-01	0.117592	0.254866	0.461389
587.287	Q144H	G12V K88*	TCGA-55-7911-01	0.068337	0.243782	0.28032
629.713	X33_splice	G12C	TCGA-95-7562-01	0.14858	0.291021	0.510549
709.4	E343*	G12C	TCGA-55-8302-01	0.155233	0.265053	0.585667
733.036	C242F	G12V	TCGA-MP-A4TK-01	0.0457166	0.272207	0.167948
788.87	S90Pfs*33 P191del	G12V	TCGA-86-A4JF-01	0.110385	0.2595	0.425374
811.318	R158L X187_splice	G12C	TCGA-50-5933-01	0.0529344	0.463553	0.114193
1002.55	A161D	G12C	TCGA-MP-A4TI-01	0.127199	0.274955	0.462617
1023.3	H214R	G12C	TCGA-4B-A93V-01	0.0295833	0.104402	0.283359
1032.69	C176Y	G12V	TCGA-05-4395-01	0.0433724	0.390971	0.110935
1036.54	R213*	G12V	TCGA-44-7661-01	0.0711798	0.324571	0.219304
1045.25	C141*	G12C	TCGA-55-7726-01	0.0763255	0.247256	0.308691
1178.1	E285K	G12V	TCGA-93-8067-01	0.0888988	0.326908	0.271938
1259.86	C275F	G12A	TCGA-83-5908-01	0.12724	0.160185	0.794329
1339.48	K305Efs*39	G13C	TCGA-55-6975-01	0.00285469	0.216826	0.0131658
1352.34	E298*	G13C	TCGA-99-8033-01	0.0698467	0.123042	0.567665
1394.67	X125_splice	G12C	TCGA-05-4415-01	0.126219	0.170343	0.740968
1575.21	E343*	G12A	TCGA-91-6836-01	0.0118971	0.17631	0.0674784
