# Supplementary material for: Single-cell analysis identifies PLK1 as a driver of immunosuppressive tumor microenvironment in LUAD
Source: PLoS Genet. 2024 Jun 17;20(6):e1011309. doi: 10.1371/journal.pgen.1011309 (PMC11182521; doi:10.1371/journal.pgen.1011309)
Supplement: S9 Table — (XLSX) [file pgen.1011309.s015.xlsx]

## Sheet: A
1D				1E
	KP	KPP			KP	KPP
NK/T cells	13.0895	1.0453		NK/T cells	0.116188	0.0106269
	10.9817	1.51999		B cells	0.0529236	0.00112098
	11.0278	0.778968		Neutrophils	0.20686	0.0581562
B cells	5.0443	0.0916927		Dendritic cells	0.0129892	0.00242131
	5.69747	0.167199		Macrophages	0.611039	0.927675
	5.12209	0.0876339
Neutrophils	20.7631	5.33651
	14.8009	7.47834
	25.9625	5.00487
Dendritic cells	1.8148	0.348432
	0.601052	0.212798
	1.52186	0.204479
Macrophages	59.2884	93.1781
	67.9189	90.6217
	56.3657	93.9241

## Sheet: B
2A				2D					2G
	Log2FC	-Log10FDR		M1 module scores		M2 module scores			KP		KPP
Cd74	-1.76885	12.2797		KP	KPP	KP	KPP		M1-like	M2-like	M1-like	M2-like
H2-Eb1	-1.60728	5.94923		0.0374104	0.124562	0.116995	0.0178605		12.78	87.22	5.61	94.39
H2-Ab1	-1.58116	10.7326		0.442376	0.472869	-0.245148	-0.393112
Mmp12	-1.32017	21.0442		-0.110133	0.0108193	-0.016052	0.23126
H2-Aa	-1.21945	4.41241		-0.0877708	0.523546	0.135775	-0.25974
Lyz2	-1.15712	78.6503		-0.0687378	-0.122041	0.223629	0.366638
Ifi30	-1.06394	54.7466		-0.016673	-0.122873	0.232123	0.38358
Fabp1	-1.0427	6.63706		0.000409649	-0.0179675	0.26261	0.334492
S100a10	-0.982055	61.8521		0.105071	-0.0717887	0.267315	0.198721
Npl	-0.9504	80.3822		0.00517726	-0.0423966	0.298159	0.21145
Hspe1	-0.895818	60.5607		0.0852917	-0.0779135	0.185338	0.277302
Adgrl3	-0.88126	19.0158		-0.0609997	-0.0878126	0.114701	0.250942
Clmp	-0.856829	49.9824		-0.100852	-0.0923492	0.121682	0.409425
S100a11	-0.84778	30.1338		0.0261164	0.0274061	0.072346	0.162549
Ifi27l2a	-0.840862	12.2184		-0.0184744	0.229935	0.261049	-0.00358593
Rps27l	-0.817729	60.6306		-0.09816	-0.125481	0.294606	0.300758
Malat1	-0.815146	19.1568		-0.135265	-0.0858351	0.178485	0.331481
Mrpl52	-0.8117	51.3758		0.203753	-0.0479834	0.218894	0.270974
Clec4n	-0.802374	48.8255		0.638144	-0.108154	-0.484466	0.298909
Trps1	-0.798968	35.5595		0.0635416	-0.0293696	0.068018	0.340589
Ms4a6c	-0.790258	27		0.565574	-0.028022	-0.330728	0.215719
Vim	-0.779393	34.3384		-0.0515813	0.0146695	-0.175999	0.298728
Ifitm3	-0.773336	2.92238		0.0641563	0.028837	-0.0412892	0.249284
Rexo2	-0.761532	44.3289		-0.113392	0.0286114	0.192286	0.255915
Serf2	-0.738472	70.7743		-0.0183607	-0.17629	0.186121	0.352235
Hspa8	-0.735174	50.2045		0.0445974	-0.0844244	0.104072	0.355619
Gng5	-0.729825	55.4817		-0.00378066	0.0548032	0.197313	0.118476
Fabp5	-0.724828	2.4038		-0.0312939	0.572522	0.14673	-0.371442
Mt1	-0.720378	3.9016		-0.00201448	-0.0237831	-0.0746435	0.277617
Cd52	-0.713362	8.98605		0.785107	0.0258585	-0.520395	0.0824449
Atox1	-0.712999	35.1993		-0.110162	-0.0332069	0.132258	0.219379
Edf1	-0.692702	38.2834		0.041495	-0.102786	-0.106341	0.261689
Dnaja1	-0.686092	31.2213		0.0248791	-0.130298	0.203435	0.206587
Slc8a1	-0.672743	11.1655		0.0609312	0.519467	0.0752625	-0.418465
Tgm2	-0.664183	22.7658		0.0121852	-0.0936584	0.0905924	0.381018
Hist1h2bc	-0.651956	13.0577		-0.0538396	-0.0775305	0.164587	0.301405
Rasal2	-0.649728	29.2461		-0.0183465	-0.0620091	0.378525	0.354435
Ubb	-0.646347	24.0283		-0.00848993	-0.0887482	-0.0884891	0.347059
Atp5j2	-0.646267	41.6711		0.0358562	-0.0720427	0.0669108	0.190785
Tgfbi	-0.643797	25.1706		-0.0492239	-0.0887916	-0.245238	0.40396
Ywhah	-0.642918	37.8811		-0.0934905	0.388412	0.135541	-0.131842
Plxdc2	-0.636941	8.22139		-0.0629419	-0.113241	-0.0933811	0.276897
Ccdc162	-0.631748	6.79889		-0.0603594	-0.0775328	0.106395	0.255027
Lgals1	-0.630254	21.4656		0.06228	-0.085746	0.176275	0.271004
Il1b	-0.626991	19.4361		0.198188	0.0519319	-0.00219975	0.193963
Hexa	-0.614422	37.8114		-0.0127794	-0.131297	-0.0304981	0.253426
H2-DMa	-0.613739	9.84732		-0.0710009	-0.0477431	0.243157	0.233533
Smdt1	-0.612833	30.7797		-0.0492365	0.0431185	0.180444	0.035774
Ctsz	-0.611631	31.9923		-0.0115876	-0.0991669	-0.0845676	0.22226
Gngt2	-0.611083	22.634		-0.0661687	-0.0413173	0.283672	0.324985
Bcl2a1b	-0.608255	11.6859		-0.0777969	0.0128741	0.240983	0.282926
Ubl5	-0.608174	42.6748		0.0459016	-0.0661006	0.270671	0.295934
Bst2	-0.605885	22.4437		-0.0486664	-0.0290055	0.0743235	0.192588
Epcam	-0.605037	15.4747		-0.103177	0.0381194	-0.259436	0.104435
Cd63	-0.600578	5.02815		-0.133604	0.00716654	0.256693	0.261419
Clic1	-0.59708	17.4759		-0.0616661	-0.0709392	0.355897	0.262462
S100a9	-0.593307	10.1331		-0.00814776	0.47769	0.230092	-0.207903
H2-K1	-0.592272	25.1694		-0.0598791	0.0376358	0.19131	0.134119
Pnp	-0.591934	33.0422		0.0531416	-0.14479	0.135883	0.287063
Ppia	-0.591799	40.7024		-0.121086	-0.0413082	0.0923049	0.0914748
Tagln2	-0.586717	19.478		0.00825615	-0.029402	0.221209	0.274473
Stmn1	-0.585866	2.8538		0.401299	0.622973	-0.327187	-0.402325
Hsp90aa1	-0.584303	11.2684		-0.0183784	-0.0804666	0.0443184	0.337593
Anxa1	-0.58236	25.3278		-0.0583363	0.572829	0.220184	-0.325145
Mrps21	-0.58139	33.9715		0.0311957	-0.0810601	0.110334	0.24533
Dynll1	-0.576365	24.9826		-0.119689	0.0392204	-0.0210811	-0.00567698
Rbx1	-0.576291	33.98		0.482361	0.0420806	-0.390839	0.203314
Lst1	-0.559958	7.75935		0.00424581	-0.000850229	0.16724	0.316532
Cox17	-0.555748	28.3098		-0.0647661	-0.047731	0.141405	0.11146
B2m	-0.549425	36.0825		-0.128503	-0.0345119	0.148296	0.238646
Bola2	-0.54313	18.2457		-0.158207	-0.0661071	0.17057	0.271976
Clta	-0.542878	39.4414		-0.10324	-0.0575505	-0.175198	0.294916
Ndufa4	-0.541731	19.8949		0.0453909	-0.0456551	0.177754	0.306677
D8Ertd738e	-0.538134	28.3237		0.359579	-0.0719463	-0.486939	0.335796
Mmp19	-0.533373	11.9959		-0.0303828	-0.0240498	0.150459	0.223126
Myl6	-0.530897	34.5394		-0.0770775	-0.138896	0.0951759	0.427805
Prdx1	-0.526283	21.0624		-0.0648408	-0.0469191	0.100943	0.303703
Marcks	-0.525938	9.6983		0.0115935	-0.0205595	0.107858	0.202729
Cycs	-0.525524	19.08		-0.00142243	-0.0957818	0.260931	0.133456
Ftl1	-0.517322	15.8802		0.00889687	-0.0770185	0.207269	0.190846
Cox5a	-0.512861	26.7834		-0.0867501	-0.0599784	0.192653	0.280289
Cd14	-0.51114	6.33563		0.406563	0.4808	-0.303502	-0.200284
Ctsh	-0.504165	15.5508		0.101169	-0.0839727	0.0908962	0.320373
Aif1	-0.497992	1.60086		-0.202026	-0.0450731	-0.00934073	0.337414
Mien1	-0.4977	23.179		0.456413	-0.120021	-0.576438	0.20634
1810037I17Rik	-0.495566	20.1277		0.665512	-0.0213596	-0.369434	0.144081
Atp5j	-0.493734	20.9732		-0.0189238	-0.112728	0.133717	0.324702
C3	-0.492685	27.0372		0.267035	-0.040792	-0.114299	0.256798
Bax	-0.48803	19.9081		0.114553	-0.0466506	0.06033	0.293149
Cox5b	-0.487698	16.4924		-0.11106	-0.0729195	0.226126	0.246451
Crip1	-0.487585	6.15239		-0.0410038	-0.0434631	0.244994	0.210462
Tmem14c	-0.485423	20.9909		-0.130479	-0.0549336	0.224065	0.37941
Cox7c	-0.483945	33.7764		-0.0788037	-0.0161675	0.244027	0.181044
Elob	-0.480948	12.2725		0.138269	-0.104918	-0.0514792	0.321208
Hspd1	-0.478941	15.9264		-0.0511422	-0.101552	0.200621	0.284288
Tma7	-0.477043	22.1702		-0.00513273	-0.0843244	0.0528278	0.313929
Cstb	-0.475222	11.1999		-0.0183439	0.00367125	0.0145439	0.353694
Ran	-0.474557	9.12973		-0.0387933	-0.0528095	0.215554	0.274854
Csf2rb	-0.473432	22.375		-0.0426467	-0.0734153	0.175141	0.342213
Pdlim1	-0.470422	30.0646		0.189121	-0.0978069	-0.0881628	0.350153
Calm3	-0.470221	25.899		-0.113872	0.077291	0.140021	0.213317
Cox7a2	-0.4695	28.6725		-0.111804	-0.062923	0.15757	0.238871
Ost4	-0.469047	25.9269		0.0158597	-0.0794187	0.191563	0.302674
Atp5g1	-0.468464	13.3807		0.633632	-0.00199077	-0.460976	0.246246
Ndufa13	-0.467833	7.52795		-0.00815969	0.0378439	0.115943	0.147706
mt-Nd4l	-0.466099	18.2701		-0.0126689	0.388423	0.153845	-0.147729
Cops9	-0.465466	21.3658		0.0488919	0.0521441	-0.0620418	0.0362276
Lamtor2	-0.464421	25.075		-0.0794996	0.376665	0.188517	-0.263477
Trmt112	-0.463185	19.605		-0.155551	-0.0989183	0.0784502	0.353317
Ndufb2	-0.460733	23.963		-0.059242	0.020323	0.1678	0.186359
Tomm7	-0.459192	26.7624		-0.0258649	-0.0943837	0.135371	0.150226
Atp5e	-0.456669	27.7179		-0.068371	-0.0687053	0.10532	0.191995
Bcl2a1a	-0.455793	6.90103		-0.064233	-0.0440302	0.163263	0.299207
Hsph1	-0.452959	28.0422		0.0453146	-0.0726651	0.163621	0.327956
Tppp3	-0.452534	19.5151		0.0129298	0.344038	0.0034633	-0.0930184
Psmb8	-0.452415	15.3989		-0.151479	-0.120463	0.0405443	0.359323
Psmb5	-0.446966	20.1523		-0.0416949	-0.0823999	0.109066	0.245275
Capg	-0.445253	12.6503		-0.0357216	-0.0776432	-0.0889621	0.305345
Ccdc12	-0.44227	7.73098		-0.05353	-0.0894145	0.0989552	0.344642
Cenpx	-0.441753	14.3656		-0.0285879	-0.0695399	0.180214	0.212669
Rpl15	-0.441329	14.1304		0.153675	0.0417942	0.110462	0.283397
Atp5md	-0.438709	14.6955		0.0531345	-0.0411619	-0.0674486	0.243421
Mrpl33	-0.437211	29.3207		-0.135109	0.0103148	-0.0147735	0.241912
C530008M17Rik	-0.436969	20.643		-0.0296872	-0.056249	0.161069	0.2836
Cd300c2	-0.436431	12.6745		-0.0355817	-0.0651263	0.141088	0.259502
Plet1	-0.435299	15.7295		-0.0925383	0.17798	0.201608	0.0874571
Cacybp	-0.434916	22.403		0.0665426	-0.0874231	0.133659	0.453277
Uqcrb	-0.434736	15.8795		-0.0214635	-0.104083	0.163055	0.242024
Ppp1r11	-0.432545	23.0874		-0.0252159	-0.0160379	-0.0246343	0.131191
Ctsc	-0.428504	19.3881		-0.0576054	-0.0980665	0.132851	0.266325
Nme2	-0.428174	26.8358		-0.0514492	-0.102818	0.261701	0.265831
Nedd8	-0.427967	18.7047		0.651825	-0.0658059	-0.565606	0.343115
Hck	-0.427756	17.7897		-0.000739258	-0.000243778	0.142042	0.251296
Ndufb1-ps	-0.425625	24.057		-0.0864237	-0.0307948	0.104124	0.260056
Cxcl16	-0.420679	7.31438		-0.0630508	-0.105765	0.188666	0.428595
Sri	-0.419549	16.7306		-0.0133375	-0.0795243	-0.0457935	0.38867
Hsp90ab1	-0.417842	23.6813		0.442408	-0.0702112	-0.185892	0.280797
Apobec1	-0.41762	1.4674		-0.00765885	-0.0503271	0.163336	0.261435
Plekho1	-0.417527	6.04852		0.0530275	-0.0726785	0.0699829	0.367731
C5ar1	-0.416977	9.96031		0.121398	-0.00572266	0.12583	0.171758
Atpif1	-0.412516	8.18037		-0.0581675	-0.147405	0.212214	0.388457
Emp3	-0.409998	8.63387		0.392198	-0.0558111	-0.384046	0.215052
Snrpe	-0.409949	15.921		-0.089088	-0.0383014	0.25796	0.317389
Tspo	-0.408694	5.87685		-0.110387	-0.0195461	0.236419	0.220307
Ndufab1	-0.406313	16.9101		-0.0115622	-0.0602736	0.0576356	0.438618
Evl	-0.405019	10.6846		-0.0233689	0.158098	0.165691	0.0724661
Ftl1-ps1	-0.404736	17.3753		-0.0146165	-0.061262	0.103692	0.26823
Pfn1	-0.403122	17.2716		-0.0361626	-0.0581467	0.18805	0.282644
H2afj	-0.40129	5.76511		-0.0844868	0.274089	0.308471	-0.101795
Abracl	-0.400601	15.6723		0.054023	-0.0118133	0.134216	0.225551
Ndufs5	-0.399305	17.9876		-0.05736	-0.0075815	0.193716	0.191857
Snrpg	-0.39771	6.88544		0.00733994	-0.0896568	0.107649	0.254167
Pid1	-0.395469	7.10842		0.195487	-0.0276964	0.111903	0.108286
Tmem258	-0.395381	14.6766		0.474455	0.00341867	-0.323573	0.228079
Cdkn2a	-0.394315	5.73802		-0.0475098	-0.144079	0.191855	0.363861
Arpc3	-0.393228	20.5356		0.0788498	0.038871	0.0353442	0.323943
Coa3	-0.392916	14.3764		-0.0448872	0.0252431	0.230512	0.167752
Sem1	-0.390925	27.3767		-0.0746464	-0.0867142	0.162023	0.359847
Nfe2l2	-0.390553	11.893		0.00379911	0.08939	0.101408	0.154766
Txnl4a	-0.3904	21.0126		-0.0885555	0.091881	0.210488	0.012154
Mrps15	-0.390366	20.6523		-0.0182835	-0.115702	0.0339542	0.309607
Jpt1	-0.389872	8.34495		-0.0438992	-0.0507095	0.247382	0.265141
Ptprc	-0.389746	14.738		-0.0600743	-0.0345696	-0.019888	0.27679
Taf10	-0.38956	22.5435		-0.0281963	-0.078216	0.189367	0.261428
Atp5d	-0.386922	17.9604		0.38521	-0.00309854	-0.313797	0.250501
Fcer1g	-0.386526	3.65492		-0.0912499	0.820745	0.270363	-0.477263
Krt19	-0.383923	6.99356		-0.0417234	0.00427474	0.286568	0.148982
Gm8797	-0.382887	23.5401		0.569861	0.277956	-0.499138	0.030151
Hsbp1	-0.382139	11.0099		-0.0760845	-0.0683929	0.337066	0.411098
Scimp	-0.38186	12.7181		0.424966	-0.0925077	-0.318089	0.204696
Gpx1	-0.381192	21.9875		0.509593	-0.04419	-0.447228	0.296227
Rnasek	-0.379804	7.56411		-0.0396545	-0.0873295	0.219252	0.336398
Akr1b3	-0.377783	11.6117		0.117123	-0.0280434	0.0581173	0.264021
Rgs10	-0.377766	4.51384		0.517772	-0.0788649	-0.498525	0.29914
Srp14	-0.373416	15.5266		0.00199497	0.371345	0.208898	-0.249599
Spag11b	-0.372588	3.41978		-0.0145026	0.0571107	0.273639	0.174367
Mndal	-0.37252	12.3846		0.0444104	-0.0373616	0.195741	0.2467
Tomm6	-0.371669	19.4506		-0.144505	0.0308964	0.161792	0.157372
Pip4k2a	-0.370754	9.2048		-0.101766	0.0547172	0.300895	0.153621
Ms4a6d	-0.368272	7.00176		0.0634049	-0.142936	-0.0465619	0.367223
Ctss	-0.366897	12.2135		0.345693	-0.0762205	-0.345292	0.342392
Nop10	-0.366723	6.59123		0.089807	-0.0534728	0.150505	0.291073
Snrpd1	-0.366593	6.91247		-0.0255927	-0.16207	0.166056	0.241704
Atp6v0b	-0.366034	6.80804		0.0182863	0.00353826	0.177401	0.307541
Ndufa3	-0.36516	14.1538		0.0426973	-0.0738495	0.181051	0.248191
Psmb6	-0.364073	9.78943		0.0842653	0.241695	0.125841	0.00292368
Uba52	-0.362967	11.0079		-0.00845495	0.0853673	0.105226	0.209566
Cox6b1	-0.362829	21.8338		-0.112599	-0.0495354	0.301794	0.304243
Trappc2l	-0.360179	7.45195		-0.0557596	-0.082565	0.147862	0.29069
Ppib	-0.360093	3.64049		0.175066	-0.0652541	-0.297491	0.271634
Il18	-0.360051	9.72687		0.03487	-0.105563	0.0814896	0.0985729
Psmb9	-0.359842	9.26351		0.0181455	-0.0941957	-0.0139253	0.355601
Pcbd2	-0.358958	11.3508		-0.0632709	0.0290278	0.0844736	0.214034
Rps11	-0.35812	9.30812		-0.0798039	-0.00883792	0.0918012	0.169015
mt-Nd4	-0.356985	8.23402		-0.0708646	0.0131499	-0.0151975	0.209293
Cox8a	-0.356056	14.6553		-0.0251081	0.114429	0.219297	0.107409
Mrpl51	-0.353202	12.773		0.253484	-0.0183314	-0.302708	0.200391
Cd2	-0.353158	18.4731		-0.0337672	-0.00719661	0.115382	0.1889
Pla2g7	-0.352729	5.0651		0.136463	-0.122784	-0.0822648	0.160424
Sdhb	-0.352343	10.1891		-0.0741933	0.524697	0.254344	-0.101847
Plk1	-0.352027	6.36738		0.085746	-0.0703044	0.144913	0.406457
Znhit1	-0.351107	12.7141		-0.0518421	0.10426	0.128101	0.00694569
Etfb	-0.350887	12.4927		0.129888	-0.0540407	-0.0413912	0.226966
Fxyd5	-0.350828	7.71375		0.461664	-0.0519511	-0.508986	0.161764
Mrps14	-0.350781	12.3254		0.0311843	0.0252156	0.18051	0.189771
mt-Nd2	-0.350664	8.99042		-0.0458675	-0.0318074	-0.375832	0.167509
Itgb5	-0.35013	1.72757		0.0827451	-0.0597377	-0.274545	0.311408
Tpm4	-0.349433	2.5439		0.00134322	-0.0377743	0.206407	0.163001
Sftpc	-0.349284	5.09204		-0.0697939	-0.0696127	0.132035	0.332718
Spp1	-0.349071	4.21083		0.0359099	-0.108821	0.0580544	0.307195
mt-Cytb	-0.348736	7.0121		-0.107764	-0.0093291	0.20657	0.214878
Mrpl34	-0.348525	11.6977		-0.0234143	0.00709355	0.115643	0.266705
Zfp706	-0.347103	11.231		-0.0935863	-0.102338	0.223093	0.206194
Mctp1	-0.347024	3.9884		0.0233215	-0.148283	0.295439	0.404483
Mrps6	-0.346719	16.7565		-0.0922601	-0.134029	0.207494	0.273591
Chordc1	-0.346516	12.9969		0.136703	-0.012569	0.0329379	0.148217
Chchd1	-0.34649	9.26309		0.0190422	-0.0580431	0.193605	0.29398
Gm47283	-0.345868	7.08457		0.0483858	-0.00844543	-0.050227	0.29091
Tlr2	-0.344065	5.62861		-0.067098	-0.078762	0.204296	0.291574
Aurkaip1	-0.342772	12.9138		-0.0497963	-0.0175935	0.0912208	0.327106
Ifi203	-0.342597	14.0479		-0.145735	-0.127455	0.222929	0.385048
Cyba	-0.342327	9.42406		-0.0709674	0.025335	0.161669	0.107715
St13	-0.342277	14.451		0.00851078	-0.0276637	0.0622529	0.28585
Rnpep	-0.341716	21.6533		0.0704183	-0.0739728	0.00353874	0.284026
Cox7b	-0.341164	11.4516		-0.0446575	-0.0395929	-0.0670389	0.266102
Hnrnpc	-0.340992	12.4767		-0.0440378	0.0204546	0.177113	0.14866
Eif1	-0.340699	12.1129		0.206664	-0.0783448	-0.0956041	0.221256
Lgals3	-0.340629	4.7588		0.0331825	0.745156	-0.00832215	-0.387244
Ucp2	-0.339401	7.11728		0.506645	-0.0963718	-0.322211	0.230595
Atp6v0c	-0.339221	1.50753		-0.0428083	-0.0820624	0.148293	0.147505
Plcb1	-0.33918	1.8376		-0.0982952	-0.143774	0.193274	0.41172
Snx3	-0.339131	8.9184		0.072719	-0.100098	0.0836888	0.32497
Frmd4b	-0.338929	7.03423		-0.0140235	-0.0627953	0.18968	0.330092
Atp5h	-0.336797	16.5172		0.147808	0.00691063	0.0104305	0.194129
Gpnmb	-0.336624	3.30711		-0.0171704	-0.0763092	0.151964	0.239494
Selenoh	-0.336564	2.49263		-0.0778907	0.0766044	0.0374849	0.13689
Sec61b	-0.336262	7.88847		-0.047019	-0.108266	0.183817	0.252138
Cxcl3	-0.335104	3.43507		0.410771	-0.0248419	-0.309886	0.187225
Diaph2	-0.334195	8.1885		-0.0902815	0.132236	0.0937654	0.0433945
Gabarapl2	-0.333959	14.6121		0.341357	-0.0072024	-0.321669	0.222194
Cox6c	-0.333386	8.35168		0.00892989	-0.0988181	0.165106	0.237696
Atp5f1	-0.332963	17.7515		0.646104	-0.116503	-0.497937	0.264942
Bri3	-0.331597	6.44716		-0.0222428	-0.0172517	0.176211	0.20709
Ndufc1	-0.33123	9.50144		0.00112012	-0.00580227	0.239731	0.278448
Ppid	-0.331166	12.286		-0.115336	0.100775	0.214722	0.0534272
Dock4	-0.331022	8.35441		0.712644	-0.178219	-0.554506	0.348575
Vps29	-0.330434	7.91299		0.123413	0.0305331	-0.165353	0.207802
Ranbp1	-0.330376	2.145		-0.044957	0.0224396	0.206221	0.23838
Dcstamp	-0.32987	5.00338		-0.00618708	-0.177494	-0.123823	0.252252
Commd4	-0.329844	17.8839		-0.0122251	-0.0346924	0.177225	0.267614
Ly6e	-0.329596	6.07277		0.148454	-0.0255988	-0.0200017	0.258721
Ptges3	-0.329094	10.2497		-0.0540391	0.0177861	0.1314	0.258763
Mmp8	-0.328539	7.10375		0.0157779	-0.0624685	0.0660976	0.218382
Fis1	-0.327244	9.55622		0.769814	-0.0355956	-0.524707	0.221911
Cdk14	-0.326912	5.46401		0.578404	-0.0333186	-0.507352	0.316888
Hypk	-0.323954	17.2436		0.0226026	-0.0505937	-0.00396623	0.191279
Snx20	-0.323703	5.17138		-0.0228793	-0.0525327	0.175479	0.256438
Dst	-0.320926	10.91		-0.107251	-0.10044	0.18686	0.341068
Cbfa2t3	-0.318729	8.52112		0.0590184	-0.174117	0.13165	0.370067
Mcub	-0.318579	16.4611		0.0834955	0.00465935	-0.084446	0.251563
Syk	-0.317845	8.54585		-0.055633	0.00277336	0.0425588	0.302302
Timm10b	-0.317042	8.32903		0.487371	-0.0925405	-0.495371	0.402744
Abr	-0.316333	9.96152		-0.0677017	0.496135	0.243615	-0.192289
Plin2	-0.316089	2.02661		0.0716787	-0.119073	0.240903	0.237434
U2af1	-0.315835	7.74583		0.0391259	-0.0451496	0.0364319	0.269571
Tmsb4x	-0.315587	14.2726		-0.025807	-0.0341554	-0.140515	0.320889
H3f3b	-0.314411	3.3666		0.510757	-0.0477223	-0.454224	0.293962
Psme1	-0.31369	9.97003		-0.104722	-0.046522	0.217859	0.270621
Cyb5a	-0.313362	8.07794		0.121031	0.0164121	0.0115487	0.260794
Zcrb1	-0.312626	9.32016		-0.00864518	-0.0651327	0.0769814	0.190214
Nav2	-0.312201	3.16486		-0.0395429	0.693484	0.160431	-0.494058
Lsm4	-0.311709	2.95746		0.0591377	-0.03124	0.090939	0.239098
Prdx2	-0.311198	4.25661		0.268891	0.174929	-0.212958	-0.0361887
Psenen	-0.310894	3.97951		-0.162632	-0.110266	0.0580585	0.27781
Btf3	-0.310119	8.68078		-0.0110087	-0.0545143	0.0756571	0.3337
Mrps16	-0.31007	12.2814		0.0298039	-0.0293475	0.114289	0.201989
Sh3bgrl3	-0.309231	12.0304		-0.100468	-0.0552741	0.253713	0.113474
Haus8	-0.308992	10.9686		-0.00724834	-0.121373	0.121003	0.256988
Coro1a	-0.308867	4.37415		0.572928	-0.02789	-0.492217	0.190432
Ubc	-0.307598	5.69363		-0.0286939	-0.139387	0.189505	0.373397
Anapc11	-0.306451	11.5979		-0.00867067	-0.086505	0.0990506	0.295971
Scarb2	-0.306209	11.9975		-0.0456965	-0.055091	0.202303	0.199816
Ndufb4	-0.305651	8.3418		0.0195893	0.000240587	0.122154	0.218017
Ndufa7	-0.305627	8.008		-0.0329558	0.225866	0.093962	-0.0427683
Supt4a	-0.304924	7.21391		0.061826	-0.148629	0.0333234	0.198178
Ndufa1	-0.304893	7.21755		-0.0984557	0.110597	0.189681	0.061602
Tm6sf1	-0.30411	7.63083		-0.0306745	-0.099701	0.218997	0.143391
Rnaseh2c	-0.303404	10.1977		-0.0629605	0.0147564	0.259521	0.220075
Cfp	-0.302378	3.94532		-0.0536765	-0.0512555	0.187667	0.179611
Txn1	-0.302237	6.04569		-0.114265	-0.000130871	0.255458	0.24307
Lamtor5	-0.301871	6.39319		-0.00944084	-0.127144	0.0593764	0.215519
Mrpl18	-0.30187	6.85095		-0.166598	-0.0814715	0.134013	0.349476
Timm13	-0.30123	7.91098		0.0578648	-0.0592995	0.0454167	0.349497
Siglece	-0.301213	12.1748		0.0164134	-0.00564468	-0.0331274	0.155488
Hmgb1	-0.300785	2.29346		0.0533641	0.0216811	0.111463	0.150716
Mrpl42	-0.300673	8.45448		0.0138219	-0.0672049	0.208441	0.198664
Acot1	-0.300601	12.8303		0.0776597	-0.0182392	0.103415	0.244291
Cfl1	-0.299887	11.0288		0.407642	-0.0413019	-0.30311	0.190271
Adam17	-0.29978	7.35852		0.682787	-0.0933044	-0.445073	0.344611
Cdc42	-0.29954	13.2836		-0.0615272	-0.137251	0.242748	0.16231
Jund	-0.299507	3.4067		-0.11152	-0.0161962	0.261498	0.312428
Atp6v0e	-0.29809	7.61907		-0.00155766	-0.0464804	0.130004	0.224904
Maml3	-0.29796	1.57045		-0.0339675	-0.107859	0.148877	0.327147
H2-Q7	-0.297904	19.1149		0.437679	-0.0603877	-0.403555	0.269721
Tgfb1	-0.297805	6.78433		0.174379	-0.00728113	0.133942	0.348466
Cdkn1a	-0.297567	3.23126		0.0296168	-0.000790695	0.0063794	0.140441
Ccnd1	-0.297508	9.68852		0.808758	-0.0277482	-0.427529	0.250796
Rwdd1	-0.296898	13.6843		0.0113086	-0.0514711	0.10511	0.234049
Ndufaf8	-0.295648	3.09184		-0.0404495	-0.0905146	0.202532	0.20899
Rab5if	-0.295092	13.8816		0.140908	-0.074451	0.0620857	0.179804
Ndufc2	-0.294628	5.18714		0.452564	-0.0762677	-0.12369	0.410465
Atp5mpl	-0.294052	6.79979		-0.0607005	-0.0390351	0.266284	0.31898
Dock10	-0.293884	4.30486		-0.142784	0.0343486	0.278027	0.242957
Mrps24	-0.293342	3.88837		0.750157	-0.0465484	-0.46043	0.35139
Mpc2	-0.293252	1.51043		-0.129682	-0.0979318	0.217913	0.261113
Eva1b	-0.292608	18.9016		-0.050018	0.0104937	0.274209	0.207808
Stip1	-0.292358	10.5084		-0.126243	0.000465029	0.32099	0.151565
Kcnn3	-0.29214	1.77793		0.4756	0.0489921	-0.251336	0.258984
Atp6v1f	-0.291451	5.41058		-0.0757495	-0.0434735	0.0983933	0.160198
Lilrb4a	-0.290715	9.5249		0.782732	0.0609787	-0.415081	0.254938
Alas1	-0.290589	2.97775		-0.00310002	-0.0205464	0.191645	0.284911
AC149090.1	-0.290351	4.37413		-0.0627529	-0.0734766	0.116171	0.301343
Ifi27	-0.290261	14.1687		0.669246	-0.0889012	-0.515791	0.315253
Uqcrh	-0.290059	9.94471		0.090216	-0.0491501	0.000959416	0.221527
Trim30a	-0.289165	8.3293		-0.0240161	-0.101492	0.193068	0.4269
Csf2rb2	-0.289079	13.4244		-0.0178955	-0.0119014	0.18304	0.305228
Tceal9	-0.289059	7.51836		-0.0270208	0.0189447	0.0982585	0.281959
Bst1	-0.288401	2.85211		0.317219	-0.0891496	-0.138596	0.29279
Filip1l	-0.288311	4.66724		-0.0246173	-0.0215098	0.299101	0.224078
Ciao2a	-0.286773	4.93222		0.793511	0.0420677	-0.53104	0.00459412
Nme1	-0.28635	3.77192		-0.0164036	-0.00723198	0.0608886	0.18734
Snrpf	-0.284372	6.56388		0.00146447	-0.0766867	0.103288	0.270699
Lsm6	-0.283194	7.19396		-0.00819844	0.0395171	0.188817	0.120618
Polr2f	-0.282856	7.55556		0.0252415	-0.0851741	0.0851722	0.256029
Il1rn	-0.281738	4.00955		0.0398159	-1.00768e-05	0.103309	0.227338
Eloc	-0.281529	6.28576		0.0619449	-0.108038	-0.0474276	0.187531
Tor3a	-0.281439	8.71226		-0.0496265	-0.0165763	0.047535	0.179603
Pet100	-0.281307	7.53405		-0.068908	-0.0906954	0.155986	0.282036
Skap2	-0.281026	8.92366		-0.0724748	-0.120928	0.216171	0.223587
Cyth4	-0.280228	6.06062		0.410476	0.361136	-0.233683	-0.376515
Commd3	-0.280144	6.73378		-0.0313161	0.0865177	-0.10636	0.2967
Sra1	-0.279969	8.13036		0.000429832	0.691764	0.227132	-0.423878
Dcun1d5	-0.279679	3.12303		0.0393081	0.131588	0.3577	0.0775834
Tctex1d2	-0.27901	8.55168		0.0177368	-0.193504	0.179767	0.296268
Ech1	-0.278192	8.38433		0.0334256	-0.0251847	0.162301	0.183112
Rpl21	-0.27667	4.38839		0.145325	-0.0533415	-0.167572	0.267772
Mrps36	-0.276242	7.78955		-0.0726367	0.00452944	0.0760608	0.0221087
Pfdn2	-0.275671	5.52699		0.504492	-0.0918702	-0.452684	0.32048
Ndufb11	-0.274398	4.14538		0.252117	0.202636	-0.153164	-0.0469947
Psmb2	-0.274377	6.4053		0.459063	-0.0421789	-0.409107	0.213319
Set	-0.274314	2.22714		-0.0754769	-0.0521293	0.154453	0.248767
Pebp1	-0.274056	5.84248		0.00239441	-0.0722577	0.244751	0.319702
Tmem126a	-0.273887	7.43012		-0.0542812	-0.138507	0.212544	0.263329
Mgst3	-0.27324	10.3924		0.234037	-0.0917541	-0.160173	0.260478
Uqcc2	-0.273166	4.62472		-0.073117	-0.00849616	0.139963	0.210413
Kmt5a	-0.272379	8.42281		-0.0856148	0.0101614	0.29403	0.190731
Psma4	-0.272376	2.71317		-0.107978	-0.0348956	0.0190409	0.380103
Vav3	-0.272115	4.73976		-0.0145345	0.0189769	0.282584	0.233654
Timm8b	-0.271717	8.63721		0.0766453	-0.0376087	0.0454971	0.349001
Npm1	-0.27111	6.35951		-0.000916013	-0.0755848	0.0902976	0.237126
Calm1	-0.270859	5.82456		0.378396	-0.10663	-0.514603	0.166276
Psma3	-0.270597	10.9228		-0.147931	-0.121959	0.264545	0.437233
Esd	-0.270479	5.59401		0.00799782	-0.126678	0.0921098	0.320423
Krtcap2	-0.270271	5.50054		0.0896924	-0.116149	0.115902	0.195659
Sdcbp	-0.270152	6.28358		-0.0219847	-0.0170628	0.0974689	0.276132
Fkbp4	-0.269711	12.2291		0.0480606	-0.13337	0.104565	0.299546
Park7	-0.269192	2.20038		-0.118733	0.0153128	0.0767724	0.175244
Rab3il1	-0.268009	10.1017		0.111862	-0.0455438	-0.0215645	0.230637
Banf1	-0.267698	1.88359		0.0697042	-0.0985605	-0.0291857	0.288425
Ptpn6	-0.267689	3.65815		-0.0917501	0.22423	0.287541	0.0604731
Lilr4b	-0.267261	3.78629		-0.0159776	-0.0932169	0.204343	0.397627
Hivep3	-0.266989	1.88543		0.00681224	0.0597566	0.180299	0.14878
Gusb	-0.266986	6.8257		0.0712951	-0.0647837	0.172631	0.26249
Rpl28	-0.26686	3.04402		-0.0608524	-0.131065	0.119032	0.360761
Atp6v1g1	-0.266357	5.24803		0.0132432	-0.0784525	0.108392	0.337076
Abi3	-0.265144	11.8894		-0.0083553	0.0946909	0.0549114	0.145199
Mrps33	-0.264989	8.8953		-0.016248	-0.0348215	0.18468	0.350538
Mrps25	-0.264476	9.32298		-0.00520718	-0.135622	0.0483885	0.420076
Supt3	-0.264439	7.58151		0.487079	0.0271557	-0.526552	0.29015
Prelid1	-0.264391	4.82837		0.464311	0.00169934	-0.315946	0.21392
Mrpl36	-0.264177	5.30983		0.0109513	-0.119863	-0.0447457	0.277696
Tomm5	-0.263985	5.73916		0.400511	-0.113736	-0.29691	0.278352
Chmp2a	-0.263889	10.6919		-0.0327622	-0.0167462	0.216959	0.231251
Mmp14	-0.263391	6.98083		0.583256	0.0443416	-0.2313	0.0740182
Pou2f2	-0.262567	2.40089		0.0693216	-0.0693335	0.0401712	0.24705
Rgs1	-0.262561	13.1008		-0.031963	-0.118335	0.255841	0.102894
Mapkapk3	-0.262415	4.22593		-0.0623715	0.40214	0.18748	-0.262544
Ciao2b	-0.262052	10.011		0.0331638	-0.05181	-0.0358944	0.291077
H2-T23	-0.261301	5.86815		0.0536434	0.193025	-0.0693506	-0.214077
Gsap	-0.260613	9.08962		-0.027786	-0.112137	0.221319	0.340105
Cript	-0.259719	12.0979		-0.056497	-0.0707684	0.176131	0.241781
Sh2d4b	-0.259581	17.7408		0.0267081	-0.0402084	0.188377	0.263406
Mrpl21	-0.259522	7.89851		-0.0347751	-0.0643357	0.0574188	0.292728
Rps7	-0.258926	4.52825		0.145002	-0.140216	0.0249167	0.180389
Zmynd8	-0.257993	5.29701		0.034255	0.0306171	-0.014416	0.198059
Grpel1	-0.256772	3.90165		-0.0488935	-0.0745723	0.167892	0.323593
Myl12b	-0.256186	4.60429		-0.0406172	0.407822	0.156976	-0.301605
Sumo2	-0.256089	5.25408		0.144678	-0.167629	-0.110249	0.195794
Hint1	-0.256023	4.77496		-0.0816774	-0.07926	0.273579	0.220348
Ndufs7	-0.255943	3.94175		0.0970267	-0.0956886	0.126191	0.281492
Ndufa5	-0.255911	4.91774		-0.0116323	0.00969024	0.198981	0.0929756
Itgal	-0.255499	3.376		-0.0479202	-0.125998	0.175043	0.322254
Anxa2	-0.255388	6.10597		-0.0937799	-0.0587483	0.222796	0.348952
S100a13	-0.254959	5.18102		-0.0758335	-0.131055	0.147043	0.25377
Polr2l	-0.254709	5.34759		0.0600961	-0.123651	0.203518	0.234181
Mrpl54	-0.254623	7.67844		0.0110354	-0.151468	0.0931528	0.357368
Cd48	-0.25435	3.33241		-0.020718	0.0148085	0.187092	0.191136
Pomp	-0.25424	6.7272		0.0766876	-0.0516887	0.184051	0.217541
Wls	-0.254125	2.53829		-0.091252	-0.0698677	0.146312	0.18872
Timp2	-0.253664	2.25447		0.141616	-0.0294054	0.252598	0.274654
Cfdp1	-0.25346	9.68539		-0.0256929	-0.0848927	-0.260336	0.256111
Rnf213	-0.253412	11.9328		-0.154794	-0.0688621	0.102985	0.312043
Commd1	-0.251908	4.33307		-0.045459	0.0330302	0.227146	0.271714
Iqgap2	-0.251419	16.1169		-0.0581357	-0.144048	0.287222	0.369855
Dynlrb1	-0.250544	6.3553		-0.0359688	-0.0213317	0.128208	0.215642
Ccr5	-0.24977	6.25232		0.0306424	0.0144699	0.116141	0.113151
Naca	-0.249388	5.31952		-0.126865	-0.0371325	0.13594	0.244906
Spi1	-0.248468	6.96833		-0.049128	-0.127963	0.259742	0.386424
Gadd45gip1	-0.248443	9.16086		0.0338798	-0.1335	0.144457	0.288289
Tcirg1	-0.248096	6.96571		0.561183	0.0331701	-0.253062	0.282657
Ass1	-0.247955	11.6562		0.00711953	0.0203608	0.179932	0.266193
Vti1b	-0.24793	4.46022		0.0154569	-0.00571497	0.147639	0.200321
Sf3b6	-0.247433	2.5379		0.156928	-0.0852294	-0.0211746	0.341312
Fam162a	-0.247134	6.26922		0.147729	0.0321001	0.0966596	0.140341
Lsm2	-0.246983	3.37899		-0.0184811	-0.0394596	0.0938116	0.290686
Parp8	-0.246946	5.76111		-0.0574904	-0.0902115	-0.0154184	0.241343
Cdc42se1	-0.24689	7.36932		-0.0568642	-0.077385	0.155682	0.369129
Ms4a6b	-0.246631	5.87115		-0.0493485	-0.0302754	0.261422	0.19237
Jun	-0.246479	2.06589		0.206243	0.0109656	-0.100338	0.257909
Glmp	-0.24578	4.04214		-0.137152	-0.0588579	0.119307	0.264723
Ndufb3	-0.245653	6.97622		0.0591168	-0.00538331	0.194572	0.391664
Actb	-0.245549	4.09876		-0.0477343	-0.0888084	0.210172	0.329367
Amz1	-0.245482	3.39281		-0.0224634	-0.119573	0.109298	0.385128
Uqcr11	-0.245442	2.26328		-0.0491342	-0.0937797	0.203725	0.338702
Atp5k	-0.244591	2.45911		-0.0010353	-0.0455178	0.0689017	0.374877
Pdcd5	-0.244464	3.90995		-0.0919952	-0.0629879	0.212582	0.232783
Dph3	-0.244134	5.85647		0.00221163	-0.112967	0.0601002	0.253127
Tpm3	-0.244038	5.92427		0.0827195	0.131557	0.0812295	0.0834343
Hikeshi	-0.24401	12.968		-0.00505909	0.51242	0.159561	-0.328467
Itgax	-0.24334	3.79077		0.00859662	-0.127983	0.110969	0.384437
Ndufb9	-0.243278	4.72223		-0.0130464	-0.00765305	0.158197	0.313239
Pnn	-0.242569	5.08451		0.527398	-0.0322291	-0.491927	0.333003
Rhog	-0.242395	5.20735		-0.0825105	0.476526	0.128781	-0.335507
Ccdc124	-0.242183	7.12865		-0.0523158	-0.0827448	0.0156443	0.114043
Gtf2h5	-0.241728	2.87836		-0.139685	-0.107781	0.209786	0.372051
Eef1d	-0.241216	7.23137		-0.0861847	0.47895	0.255309	-0.11878
Lmna	-0.240846	2.29126		-0.0222437	0.0139312	0.260493	0.273258
Mthfs	-0.240738	6.39954		0.0770015	-0.0450258	-0.026387	0.314744
Ndufb7	-0.240067	3.19666		0.0106126	-0.0397676	0.121364	0.0695621
Polr2j	-0.23991	4.0095		-0.0445863	-0.0648329	0.263871	0.263911
Sh3pxd2b	-0.23986	4.20729		0.0403143	-0.0196964	-0.00353175	0.240295
Dpysl2	-0.238971	1.79908		0.453548	-0.0331066	-0.271526	0.20384
Cox16	-0.238864	6.97821		-0.073249	0.296341	0.109669	-0.110875
Gabarap	-0.238401	10.484		0.0592941	-0.0237525	0.0137054	0.134998
Rbm7	-0.238391	3.37187		0.0341579	-0.130691	0.165462	0.292337
Wdr83os	-0.238309	3.11569		0.315376	0.358332	-0.0721452	-0.329231
Ptpn12	-0.238135	3.95986		0.0496571	-0.0201097	0.184704	0.348816
Snrpb	-0.237908	1.74298		-0.0639391	-0.0545976	0.157505	0.380317
Bola3	-0.237089	2.2253		-0.0388812	-0.0249506	0.212294	0.339424
Ndufb6	-0.236257	3.93864		0.801743	0.0273438	-0.397191	0.234635
Ptk2b	-0.236116	5.4569		-0.106737	-0.0640606	0.0943113	0.344603
Evi2a	-0.235845	4.60581		0.00806915	-0.0462359	0.0594609	0.292483
Trem2	-0.235832	1.47947		-0.178786	-0.043082	0.0535759	0.272498
Aprt	-0.235065	3.63907		0.0922661	0.458487	0.0218329	-0.395473
Tmem273	-0.235059	5.14198		0.43395	-0.0639693	-0.510401	0.212128
Map1lc3b	-0.235005	4.53239		0.174782	-0.0663885	0.0769834	0.348884
Angptl4	-0.235003	12.4145		0.0500655	-0.0774831	0.099678	0.241434
Cd86	-0.234868	4.63368		-0.0272178	-0.0141916	0.186899	0.161184
Cnpy2	-0.233771	3.48886		0.013329	0.0212984	0.11241	0.17033
Cd44	-0.232724	5.95021		-0.0489978	-0.0577132	0.115018	0.269858
Psma5	-0.232526	6.75322		0.0910907	-0.094522	-0.0785728	0.278691
Hip1	-0.232505	2.8787		-0.00720638	0.0155274	0.1532	0.108594
Eif5b	-0.232432	2.23655		0.403576	-0.0734447	-0.180556	0.261136
Pdgfc	-0.232116	8.4876		-0.0422097	0.186822	0.0705893	-0.043504
Top1	-0.231989	3.28876		0.0526	-0.0872901	-0.154886	0.248361
Snx6	-0.231891	2.33724		-0.0578625	0.383723	0.117461	-0.23816
Fkbp3	-0.231252	3.82946		0.543923	-0.0282043	-0.354331	0.290029
Tomm22	-0.231048	8.1626		0.0556312	-0.0927429	0.0530776	0.236084
Mrfap1	-0.23092	11.4552		-0.0373589	-0.00927534	0.166818	0.292156
Erh	-0.230754	1.64874		0.0135653	-0.0816944	0.0798915	0.183696
Il2rg	-0.230595	17.1786		0.381386	-0.075521	-0.483691	0.247282
Atp8b4	-0.229612	5.94769		-0.0203634	0.463753	0.096483	-0.30024
Cfb	-0.22911	7.10433		0.00994019	-0.048063	0.0659382	0.209325
Tmem256	-0.229062	8.26564		-0.0188962	0.346939	0.125869	-0.16449
BC005624	-0.228752	5.65587		0.113424	-0.0816992	0.057846	0.254952
Snrpd3	-0.228411	1.40908		0.0388306	0.0734794	0.0433701	-0.122935
Lsm3	-0.228197	12.1842		0.590689	-0.0173614	-0.500224	0.251632
Lgals3bp	-0.228103	5.53682		-0.0487317	-0.0120969	0.0187955	0.192533
Tubb6	-0.227769	9.6084		-0.0412505	-0.0748391	0.307925	0.303601
Psmd6	-0.227646	5.07373		0.0917144	-0.0733777	0.132657	0.305351
Pilra	-0.227566	3.21221		-0.0676452	-0.0839706	0.248659	0.271551
Anp32b	-0.22739	2.29847		-0.0777395	0.342305	0.235833	0.00341268
Pfdn1	-0.227385	4.0208		-0.033524	-0.0979511	0.188053	0.269438
Otulinl	-0.2267	3.44796		0.0789794	-0.0866172	0.236723	0.289827
Rassf4	-0.22606	5.60429		0.250465	0.164404	-0.0341138	0.10932
Slc9a9	-0.226052	2.76879		-0.0209103	-0.0505028	0.108451	0.285166
Hadha	-0.225725	8.28885		0.0252148	0.385098	-0.00430471	-0.186151
Hspa4	-0.225577	4.16283		-0.0387202	-0.097369	0.173543	0.310872
Twf2	-0.225266	4.14024		-0.135669	-0.0463517	0.137486	0.221566
Eif2s1	-0.223664	2.88914		-0.0391599	-0.0491682	0.373427	0.242069
Mthfsl	-0.223552	5.99928		-0.0861018	-0.0156555	0.317625	0.156367
Rap1a	-0.223474	3.93452		0.0130949	-0.0383802	0.0630539	0.146839
Casp8	-0.223301	3.15037		0.015922	-0.0571268	0.170054	0.245415
Shisa5	-0.223023	2.95708		-0.122804	-0.0793659	0.12363	0.209306
Ssu72	-0.222905	1.97727		-0.0669785	0.0424249	0.206754	0.237865
Eif5a	-0.222348	2.16369		-0.0911255	-0.137142	0.139547	0.216885
Tmem208	-0.222155	3.3636		0.799851	-0.0176377	-0.431477	0.294418
Lyn	-0.221168	7.43042		-0.00554533	-0.0678755	0.251928	0.288199
Havcr2	-0.220679	3.95024		0.00783765	-0.0890525	0.229806	0.281734
Tbca	-0.220592	2.67581		0.266773	0.055891	-0.0215347	0.213288
Grcc10	-0.220204	2.58597		0.0351071	-0.0130669	0.0965963	0.216271
Hnrnpa1	-0.220195	3.09171		-0.0648522	-0.11911	0.217261	0.211622
Batf	-0.219658	8.04565		0.72407	-0.0556763	-0.403416	0.153615
Dctn3	-0.219625	2.9029		0.0922754	-0.17235	0.191411	0.256092
Cenpa	-0.219564	2.99671		-0.0698696	-0.0602484	0.159807	0.368665
Polr2k	-0.219397	2.88952		-0.0340827	-0.14562	0.194354	0.347481
Cct2	-0.219191	5.47553		-0.0592053	0.00481776	0.218224	0.0864459
Snrnp27	-0.219179	6.08274		-0.0261955	-0.0675663	0.181929	0.313504
Atf3	-0.219178	9.80541		0.018509	-0.134434	0.0536275	0.18243
Il1rap	-0.21874	5.47878		-0.0714923	-0.117867	0.242313	0.260002
Cetn3	-0.218564	2.53278		-0.015582	-0.0903539	0.232108	0.323718
Ddx24	-0.218048	4.46537		-0.0431007	-0.0253972	0.0470118	0.25179
Mrps18c	-0.217932	6.60924		-0.0339568	0.085316	0.0313335	0.0428231
Cct8	-0.217317	2.14722		-0.110688	-0.0961104	0.242967	0.346577
Cd300ld	-0.217048	2.0804		0.0873671	-0.0531508	0.0463763	0.224037
Snapc5	-0.216861	1.78621		0.0923389	0.0450682	-0.071604	0.128894
Alox5ap	-0.216694	4.76063		-0.0265275	0.0209256	-2.28887e-05	0.227595
Msr1	-0.215968	2.08964		0.390427	-0.0268812	-0.381439	0.281738
Lsm7	-0.215909	3.11961		0.710625	-0.0859961	-0.541402	0.311911
Cnn2	-0.215088	8.27203		-0.0636976	-0.0727725	0.197682	0.354158
Pfdn6	-0.214592	4.28674		-0.0659707	0.39719	0.0329381	-0.208155
AI413582	-0.214434	6.62733		-0.0550321	-0.048838	0.138761	0.42113
Pcnp	-0.213905	9.70063		0.135214	-0.053099	0.0992249	0.27183
Tpm1	-0.213504	4.8515		-0.00352739	0.0729414	0.096656	0.123632
Ywhaq	-0.212297	3.30926		0.123337	-0.0934245	0.0256024	0.224116
Sec11c	-0.212056	2.02848		0.0956733	-0.0811356	0.0469364	0.279946
Rex1bd	-0.212049	3.05948		-0.00373192	-0.0358537	0.171064	0.292169
Calm2	-0.211849	2.66556		-0.0453851	-0.107195	0.164603	0.344016
Ube2f	-0.211779	6.60729		-0.0808403	-0.0571333	0.118488	0.334434
Esyt1	-0.211178	2.30362		-0.12016	0.0143087	0.245058	0.221011
Dpy30	-0.211147	3.96169		-0.0272258	0.0995825	0.0858853	0.152699
Smim11	-0.210851	1.90804		-0.0257454	-0.0885413	0.196322	0.284591
H3f3a	-0.21039	5.4787		-0.0393914	-0.111815	0.169484	0.356936
Sub1	-0.210282	2.07131		-0.0631882	0.0174439	0.195689	0.267329
Grap2	-0.209822	2.02423		-0.0405466	0.056869	0.320699	0.197558
Ndufb8	-0.209433	1.74802		-0.0727095	-0.0285417	0.104235	0.243464
Sfi1	-0.208826	6.70155		-0.0673232	-0.037796	0.142181	0.246117
Med21	-0.208374	6.26658		0.0653652	0.0103861	-0.011865	0.205923
Igflr1	-0.208269	9.64203		0.0856947	-0.0263225	0.114272	0.245247
Prom1	-0.207931	3.97867		0.0123081	0.136761	0.0781106	0.134716
Dpp7	-0.207802	9.4561		-0.0976718	-0.0346493	0.083528	0.26037
Ehd4	-0.20724	2.81825		0.0290615	-0.069544	0.114358	0.268749
Atp5o	-0.206929	1.9282		0.0237129	-0.109831	0.177745	0.249617
Nhp2	-0.20684	2.45881		0.404143	-0.00276071	-0.557147	0.193099
Atp5g2	-0.206708	2.84507		-0.122854	-0.00364504	0.115929	0.124969
Syn1	-0.206057	8.098		-0.0714603	-0.0872521	0.186821	0.185995
Cd80	-0.205657	4.21632		0.0475469	-0.0593887	0.0892466	0.277007
Ndufa8	-0.20537	1.95823		-0.0589405	-0.121182	0.20273	0.329016
Msrb1	-0.205213	3.64762		-0.122583	-0.0195126	0.138635	0.205114
Cuta	-0.205213	3.82923		-0.0219042	-0.0148117	0.233542	0.175466
Pld4	-0.204997	1.3372		0.446408	-0.0656699	-0.561903	0.335483
Nudc	-0.204538	1.89017		-0.126283	0.00264645	0.111508	0.230811
Zc3h15	-0.204235	4.1		0.0100852	-0.0423157	0.0598663	0.302894
Itgb1	-0.203992	5.2037		0.312001	-0.0123783	-0.192334	0.324931
Atp6v1d	-0.203679	4.49498		-0.0462377	-0.00444836	0.0466238	0.175387
Tnni2	-0.202861	2.78594		-0.072834	0.106716	0.183608	0.205134
Cdc37	-0.202661	1.62482		0.0167176	-0.0545159	0.182266	0.228579
Sap18	-0.202543	6.45754		0.213578	-0.0460263	-0.141279	0.257276
Tmem238	-0.202527	5.4554		-0.029899	-0.0638554	0.0698959	0.283491
Aig1	-0.201581	2.70723		-0.0874253	-0.0327405	-0.268049	0.290284
Ahsa1	-0.200975	3.45802		0.338826	0.00457486	-0.245098	0.163207
Pdap1	-0.200664	1.91628		0.418739	-0.00391253	-0.484141	0.0760489
Rala	-0.200022	1.96786		-0.10009	-0.0900168	0.00758278	0.31857
Hebp1	-0.20001	1.73209		0.0328936	0.0103364	0.00252614	0.137893
Fam104a	-0.199743	3.65826		0.367991	0.143045	-0.428032	0.0928626
Ube2n	-0.19933	4.23569		0.0946143	-0.0738422	0.270714	0.327378
Phlda3	-0.199174	5.19009		0.0471328	-0.0940211	0.0529173	0.246
Acaa1a	-0.198877	2.01817		-0.0402087	-0.103681	-0.120308	0.202299
Zbtb8os	-0.198306	4.62601		-0.128493	0.00907678	0.282472	0.234728
Gtf3c6	-0.198253	4.99335		-0.0417976	-0.0967342	0.115496	0.178691
Limd1	-0.198014	2.34454		-0.0352938	0.0108295	0.152775	0.230797
Cmc2	-0.197643	5.05237		0.001192	-0.0779986	0.144971	0.344283
Nfkb1	-0.19713	3.16538		0.104047	-0.0475583	0.179931	0.14807
Stard3nl	-0.19642	2.77987		0.0148273	-0.0254045	0.207568	0.280853
Mrpl43	-0.19616	3.08876		0.0503597	-0.0126988	0.161963	0.266576
Pdpn	-0.195979	7.79587		0.0278484	-0.010829	0.173812	0.264923
Zfp36	-0.195611	1.55129		-0.0737074	-0.122534	0.134472	0.311051
Micos10	-0.195211	3.74397		-0.0543256	-0.124044	0.234466	0.421965
Dctpp1	-0.194998	3.86256		0.105305	-0.0555385	0.187397	0.28118
Higd1a	-0.194113	3.1258		0.434924	-0.0352375	-0.374616	0.277602
F7	-0.19379	1.738		-0.00142077	-0.0845161	0.155994	0.280886
Skp1a	-0.193758	3.68864		0.530549	-0.138746	-0.401931	0.273111
0610010K14Rik	-0.193588	5.59168		0.643722	-0.0865386	-0.531312	0.258388
Trim25	-0.193439	8.01253		0.0926108	-0.0121316	0.160405	0.27371
Psma1	-0.193148	3.86255		-0.0637481	-0.0967683	0.147278	0.35499
Ebna1bp2	-0.192929	11.1075		0.00914284	-0.0627284	0.076163	0.282494
Phf5a	-0.192067	6.46229		0.0163103	-0.127703	0.134398	0.28511
1810058I24Rik	-0.191987	2.53046		-0.0276792	0.0223688	0.0767394	0.0614813
Gm47507	-0.191858	2.49798		0.0460147	0.0256175	0.0796273	0.178522
Ssbp1	-0.191598	3.89828		-0.00129754	0.0210922	0.141953	0.209144
Son	-0.191495	2.07537		-0.00629178	-0.0401011	0.228065	0.256671
Rpl22	-0.191404	1.45046		0.038734	-0.0305296	0.133575	0.21117
Vps28	-0.191389	1.38191		0.0249778	-0.111227	0.17194	0.286033
Actr3	-0.19094	1.65826		-0.0415693	-0.016567	0.21702	0.262468
Morrbid	-0.190784	1.66847		-0.0433154	-0.0593092	0.117763	0.272821
Ndufs8	-0.190461	2.02552		-0.00520419	0.255501	0.141383	-0.0858953
Capn2	-0.190353	2.66725		0.084271	-0.0114765	0.10587	0.305769
Rbis	-0.190295	1.9599		0.196515	-0.0717512	-0.104716	0.26699
Tnfaip2	-0.190256	3.54403		-0.0177179	-0.0502469	0.117632	0.308735
Timm23	-0.19022	2.43217		-0.0140256	-0.0227231	-0.0432687	0.240421
Cdc34	-0.190194	3.49384		0.084063	-0.0140602	-0.0166993	0.290928
Rpl36al	-0.188954	4.67196		-0.0513041	-0.0114111	0.0555461	0.191185
Hras	-0.188775	1.92947		0.072349	0.00817829	0.123901	0.258391
Traf3	-0.188231	3.52307		0.0340301	0.527675	-0.120553	-0.152575
Itga5	-0.18758	4.06012		0.344226	0.17201	-0.245856	0.098336
Emd	-0.186748	2.41227		0.168219	0.0223349	0.0415475	0.229431
Lactb	-0.186624	3.81922		-0.0492781	-0.038299	0.108853	0.300018
Myo1f	-0.186284	2.62711		0.266597	-0.0304463	-0.418955	0.288797
Cox19	-0.186139	8.51264		-0.0492196	-0.0865575	0.224156	0.255863
Sept7	-0.185789	6.34854		0.0420388	-0.0356992	-0.00904815	0.286991
Polr2g	-0.185414	4.13508		-0.039602	-0.00682223	0.239451	0.173123
Socs3	-0.18506	5.29589		-0.0383149	0.490783	0.0451949	-0.252237
Bin2	-0.184933	3.03836		-0.0765425	0.00527752	0.183465	0.15645
Rbm8a	-0.184694	1.46911		-0.0242253	-0.03994	0.201539	0.254793
Asnsd1	-0.184391	2.21096		0.0358675	0.0278877	0.11703	0.156347
Gtf3a	-0.184351	2.25821		-0.147552	-0.127512	0.386377	0.235068
Lamp1	-0.184085	3.43486		-0.0160922	0.00676732	-0.21716	0.164825
Pilrb2	-0.184074	1.56949		0.00647274	-0.128128	0.0165613	0.326009
Gpr65	-0.183598	2.34264		0.00344533	-0.0921535	0.180748	0.29469
Lap3	-0.183579	2.21433		-0.0607754	-0.0943424	0.281018	0.264898
Cd244a	-0.183465	7.81052		-0.0242076	-0.118509	0.190513	0.204335
Acot13	-0.18346	2.36069		-0.00376318	-0.0505557	-0.00044881	0.162544
Ncbp2	-0.183074	1.87904		0.207497	-0.0217283	-0.160983	0.214407
Exosc3	-0.182093	2.81633		0.512905	-0.0332521	-0.503506	0.342557
Casp1	-0.18208	2.19253		0.475638	-0.0962953	-0.518013	0.0589934
Eif3j1	-0.181965	1.73007		-0.00884394	0.00759419	0.125627	0.330914
Btg2	-0.181867	3.8211		0.0241635	-0.0581389	0.229816	0.315585
Eif5	-0.181865	2.61839		0.0186179	-0.0785769	0.0501724	0.25688
Pde4b	-0.181756	3.1346		0.0128883	-0.0899957	0.123183	0.189939
Nfu1	-0.181503	5.39208		0.0062961	-0.0683519	0.206084	0.318257
Tmem167	-0.181389	3.54869		-0.0508924	-0.0710122	0.222918	0.23594
Ndufb5	-0.181316	3.86708		-0.0387894	0.341461	0.215387	-0.222644
Hspa4l	-0.180618	8.28546		0.0372653	-0.102471	0.191408	0.315292
Plekhj1	-0.180131	2.32282		-0.0863393	-0.0247089	-0.108558	0.218905
Eef1akmt1	-0.179405	8.99671		0.412247	-0.100371	-0.362097	0.373388
Vdac1	-0.17769	2.76243		-0.0919906	0.41915	0.200696	-0.121027
Nrp1	-0.177377	2.94442		0.453168	0.676664	-0.530165	-0.476462
Mcee	-0.177352	7.4823		-0.0893737	-0.0970225	0.265893	0.173708
Sdhaf4	-0.177114	6.30233		0.494151	0.406092	-0.537881	-0.226012
Isg15	-0.176977	2.82401		-0.146298	-0.0286833	0.153541	0.364486
Ddt	-0.176959	6.32983		-0.0601532	-0.00221505	0.0896363	0.194279
Sarnp	-0.176007	2.19861		-0.0957568	-0.119136	0.311733	0.20094
Tmem106a	-0.175909	3.87084		0.0136296	-0.0380242	0.0555057	0.262276
Mrpl53	-0.175646	5.17853		-0.092357	0.0188667	0.241796	0.231262
Fuom	-0.175158	3.4429		-0.0404202	0.0915921	0.0253411	0.312408
9130401M01Rik	-0.175076	2.40037		-0.035941	-0.040612	0.249689	0.293495
Mrpl24	-0.174842	5.77872		0.0227528	0.0927391	0.0398276	0.154536
Ndufa12	-0.174747	2.50275		0.0752467	-0.0698627	-0.0217433	0.228694
Rinl	-0.174005	1.66569		0.880128	-0.107512	-0.428996	0.334211
Eif4a2	-0.173874	2.18185		-0.0220023	0.0437479	0.169872	0.137401
Itgav	-0.173379	1.60804		0.00128786	-0.108011	0.128148	0.420367
Anxa6	-0.173187	3.10401		-0.156256	0.149662	0.131688	-0.039967
Slc25a3	-0.173156	4.3923		0.120178	-0.00611512	0.0553719	0.277447
Med29	-0.173154	10.224		0.00313034	-0.0731352	0.202114	0.363882
Glrx2	-0.173116	2.50551		-0.113112	0.105711	0.133269	-0.0259549
Nupr1	-0.171796	2.26183		0.486687	-0.136669	-0.258924	0.288125
Odc1	-0.171394	3.78323		-0.154285	-0.0817902	0.00430941	0.27524
Cpeb4	-0.17073	4.88077		-0.0334314	-0.0264969	0.164749	0.115874
Afp	-0.170415	8.52458		0.120936	-0.160728	0.0264389	0.190389
Comtd1	-0.170216	4.79444		0.173894	-0.13536	-0.10677	0.41605
Grk3	-0.170207	6.73774		0.13573	0.00587958	0.0746187	0.164235
Mydgf	-0.16971	1.78225		0.0409852	-0.0921085	0.131374	0.283039
Arhgdib	-0.169429	4.44285		0.12302	-0.0071811	0.0303154	0.190979
Hmox2	-0.169373	2.00648		-0.0637763	-0.0243423	0.194521	0.143419
Ccng1	-0.168953	4.32337		0.0104824	0.0337371	0.2634	0.17098
Txndc9	-0.168864	2.93358		0.0784913	-0.096634	-0.101951	0.326216
Arhgap22	-0.168697	1.99987		0.0631205	-0.0543394	0.0506522	0.256602
2210016F16Rik	-0.168296	6.19716		-0.0290337	-0.0160041	0.166339	0.244059
Taf15	-0.167955	2.54628		-0.0104719	-0.090165	0.208946	0.190346
Crip2	-0.167915	8.18335		-0.036442	-0.00645526	0.117473	0.273686
Chmp5	-0.167859	3.13504		0.330499	-0.0167966	-0.257924	0.339573
Guk1	-0.167384	3.14852		-0.0435137	-0.0821684	0.287212	0.307023
Bmyc	-0.1672	1.72702		0.136543	-0.0125849	-0.0294043	0.233259
Smap2	-0.166787	1.86911		-0.06904	-0.115898	0.225609	0.378578
Pin1	-0.166771	2.16467		0.547664	-0.00862851	-0.338998	0.240058
Idh3b	-0.166767	2.3807		0.12733	0.139835	-0.0222875	0.110328
Ube2k	-0.16615	2.85911		0.0342829	-0.0164883	0.0842919	0.221334
Mrps18a	-0.165941	3.95977		-0.0522735	-0.0761651	0.0837046	0.340794
Gm46401	-0.165838	4.01692		0.384124	-0.06991	-0.543846	0.277894
Parp14	-0.165819	1.77957		-0.06058	-0.0848718	0.209539	0.334336
Nadk	-0.165647	2.2723		-0.0677569	-0.104378	0.109871	0.30978
Zc3hav1	-0.165318	2.4368		-0.0561514	-0.110503	0.153467	0.290465
Gclm	-0.16512	1.88591		0.147091	-0.0401897	0.361509	0.249553
Hnrnpdl	-0.16498	2.53893		0.100685	-0.0989301	0.0175502	0.391873
Samd9l	-0.164707	3.5363		0.0263392	-0.126565	0.0569263	0.334926
Commd6	-0.164617	2.46571		0.00602142	-0.0402133	0.0798052	0.321777
Tsc22d4	-0.16381	1.56392		0.00559861	-0.124186	0.161529	0.417917
Sap30	-0.163516	5.62668		0.0344535	-0.0566233	0.193522	0.30051
Upp2	-0.163421	2.60786		-0.0958577	0.00280792	0.282628	0.228167
Fam107b	-0.163178	4.45557		-0.0071875	-0.0950317	0.0338446	0.220776
Ddx41	-0.162313	5.80889		0.148924	0.00432109	0.10267	0.276912
Polr2i	-0.162163	2.02088		0.0302746	-0.0652822	-0.0809139	0.203399
Tuba1a	-0.161958	2.17216		0.00933359	-0.00661751	0.122654	0.257265
Lsm10	-0.161673	2.23403		0.15455	-0.0147308	0.0823849	0.246883
Metrnl	-0.161597	3.76199		-0.037734	-0.00779865	0.161554	0.259139
Rps26	-0.161191	1.42431		-0.0426836	0.131015	0.116343	0.1352
Fam20c	-0.160823	2.70135		0.0325941	-0.060497	0.179302	0.174815
Timm17b	-0.159874	4.14831		-0.0235691	0.0590133	0.135382	0.217334
Samsn1	-0.15936	2.40519		0.184694	-0.118596	0.0355712	0.13702
Rab8b	-0.159002	4.69717		-0.0153469	-0.064563	0.136085	0.309392
Pitpna	-0.158848	1.38972		0.0217601	-0.0945442	0.121596	0.249171
Arpc1b	-0.158732	5.17182		-0.028609	-0.129218	0.250559	0.25553
Mrpl32	-0.158593	3.1901		0.0534255	-0.0111415	0.165212	0.246049
Unc119	-0.158322	1.33087		0.352618	-0.0925272	-0.325117	0.335915
Pdia3	-0.158243	1.53656		0.0566212	-0.0324792	0.187405	0.293663
Mrpl11	-0.157735	3.76358		-0.0982311	-0.0684445	0.143692	0.259682
Csf3r	-0.157727	3.40433		-0.020468	-0.0594005	0.0367018	0.277676
Ahsa2	-0.157201	6.91046		-0.145657	0.01776	0.0971558	0.236909
Trappc1	-0.157068	2.71187		-0.080481	0.091304	0.221168	0.0375513
Syce2	-0.156898	3.46904		0.0102027	-0.042311	-0.256652	0.170892
Mrpl15	-0.156853	7.8461		-0.0505335	-0.00736171	0.320462	0.0937806
Fcf1	-0.156792	2.36291		0.0957685	-0.040673	0.153408	0.261174
Il1a	-0.156749	1.83682		0.001705	0.654907	0.0762548	-0.34533
Vamp8	-0.156525	4.23364		0.394621	-0.0196713	-0.218208	0.155571
Taf12	-0.156504	13.6432		-0.0499149	-0.0672254	0.116589	0.299584
Fcrla	-0.156432	8.063		-0.0212716	0.103049	0.165907	0.107643
Adh5	-0.156227	3.83652		-0.154225	-0.0833342	0.243122	0.211582
Ppil3	-0.156191	4.80756		-0.0115955	-0.0475202	0.121457	0.267467
Gpr35	-0.155683	1.88088		-0.0863158	-0.0414231	0.166546	0.175785
Clec4d	-0.155512	5.38534		0.077645	0.204664	0.0571726	-0.12563
Cbr3	-0.155418	5.02007		0.0921708	0.139594	0.235762	0.18821
Ifi35	-0.155377	3.21186		0.00035184	-0.0628543	0.273411	0.268922
Pdcd2l	-0.155307	3.15887		0.0343518	-0.0704677	0.214487	0.268897
Pgap2	-0.154705	6.04327		-0.0220001	-0.0833008	0.167074	0.172209
Mrpl27	-0.154678	3.82701		-0.0626319	-0.0461904	0.253168	0.271515
Chid1	-0.153964	7.66032		-0.0263633	-0.132188	0.160162	0.264804
Cebpz	-0.153911	2.38067		0.0848122	-0.138036	0.193135	0.24002
Uqcrc1	-0.153581	3.38237		-0.0215413	-0.0688756	0.172574	0.260364
Ube2m	-0.153134	4.2484		-3.87141e-05	-0.0628864	-0.0707179	0.213611
Ak6	-0.152919	4.19049		-0.0173314	-0.021016	0.190962	0.258829
Ttll3	-0.152011	9.85517		0.45987	-0.105281	-0.377022	0.409087
Nudt5	-0.151554	2.11126		0.0785602	-0.088034	0.167228	0.27702
Map4k1	-0.151366	2.33218		-0.0497051	0.184738	0.117307	-0.0494118
Adam15	-0.150182	6.57434		-0.0493232	-0.097351	0.0904739	0.329903
Slc16a10	-0.150043	1.52591		-0.0829379	-0.0372652	0.205156	0.304373
Hat1	-0.150012	1.86163		-0.0699437	-0.0277327	0.201305	0.326405
Slc25a4	-0.14992	1.65637		-0.0676948	-0.0724301	0.257161	0.257188
Gnai2	-0.149468	3.37931		0.00637181	-0.0928822	0.031439	0.285048
Mrps34	-0.149205	4.37712		0.579316	-0.0110927	-0.353399	0.272653
Nmi	-0.148863	6.20932		0.0954026	-0.0233704	-0.0596553	0.263134
Rit1	-0.148815	3.00548		-0.0512246	-0.0116557	0.196207	0.232618
Rps19bp1	-0.148799	4.28856		-0.0288348	-0.103732	0.180486	0.317376
Vkorc1	-0.148773	4.20496		0.0485816	0.0118875	0.159145	0.174912
Glo1	-0.148236	3.96348		0.0457427	-0.0402457	0.152044	0.222775
Mrpl41	-0.148195	2.3734		-0.0790114	-0.0472298	0.214986	0.22211
Foxn2	-0.148064	1.9683		-0.0759326	-0.0321272	0.211772	0.304544
Itgb1bp1	-0.147656	3.75314		0.116838	0.0298891	0.082018	0.255084
Cux1	-0.147202	3.74999		-0.118551	-0.0943848	0.209586	0.214303
Def6	-0.146593	2.4662		0.142157	-0.101726	-0.107848	0.284859
Rbm42	-0.146509	5.01196		0.404668	-0.0761058	-0.347557	0.156504
Slc7a7	-0.146447	4.22738		-0.0320861	-0.0124737	0.175291	0.258917
Borcs8	-0.14627	3.32264		-0.00108346	0.0791614	0.156835	0.0583465
Hnrnpm	-0.145884	1.85374		0.346821	-0.0608242	-0.447049	0.310343
Suclg1	-0.145657	2.39141		-0.0726254	-0.067929	0.370873	0.238176
Fam3c	-0.145358	1.40558		-0.0773117	0.0289703	0.1534	0.226247
Blvra	-0.14525	1.39737		0.463409	-0.0683028	-0.357775	0.24496
Sbno2	-0.145227	3.72845		-0.0894343	-0.0716002	-0.0145037	0.271651
Frk	-0.145044	3.77472		-0.058613	-0.0648792	0.156988	0.308348
Josd2	-0.144159	2.96398		0.00153383	-0.0928983	0.105569	0.344045
2310009A05Rik	-0.143904	8.06081		-0.10815	-0.169928	0.223025	0.390648
Atp8a1	-0.143591	1.38783		-0.136252	-0.111927	0.16928	0.335145
Ddx58	-0.143045	1.50904		-0.0373624	-0.0294987	0.178523	0.188645
Dzip3	-0.142113	7.13803		-0.0812912	-0.151176	0.236944	0.217974
Acp1	-0.142072	5.16192		0.0711008	-0.0467109	0.0585393	0.25482
Cox6b2	-0.141868	2.02182		0.0015269	0.154265	0.175395	0.116954
Fos	-0.141745	1.72079		-0.00309574	-0.045583	0.0119152	0.344211
Antxr2	-0.141408	5.05197		-0.0238888	-0.0402954	0.181362	0.256057
Plk3	-0.141312	1.67853		0.0385266	-0.0890439	0.0935395	0.308657
Pdgfb	-0.141241	6.83073		0.0680795	-0.0378796	0.023379	0.210666
Plekha5	-0.141199	2.38524		0.0209195	-0.0802869	0.0844447	0.290791
Acsl5	-0.140971	3.92959		0.310791	0.0787847	-0.406076	-0.072454
Exosc8	-0.14053	2.59806		0.0281604	-0.00178293	0.119224	0.247091
Rpa3	-0.140473	2.29267		-0.172436	-0.0797071	0.0693088	0.268325
Anapc13	-0.140169	3.01838		0.0115435	0.0254256	-0.140642	0.0782657
Rpl10-ps3	-0.139206	6.92131		0.188303	-0.0138905	0.0430375	0.264698
Ppp1r10	-0.138638	2.58197		-0.0217389	-0.0479418	0.149198	0.157522
Hmgn5	-0.138636	1.38856		-0.0450946	-0.116109	0.19243	0.301616
Dse	-0.137847	2.66771		0.0768509	-0.111707	0.0465441	0.210951
Ten1	-0.136787	3.30185		0.44952	-0.130855	-0.391885	0.336332
Mvp	-0.136771	1.59826		-0.0449957	-0.0734851	0.124225	0.203315
Bcl3	-0.136699	4.69957		-0.123504	-0.0623841	0.118016	0.303352
Pop5	-0.136446	1.44914		0.488913	-0.10605	-0.407195	0.33502
Fam102b	-0.135944	3.88671		0.593583	0.131133	-0.571995	0.147561
Arhgef40	-0.135483	1.69682		0.140773	0.0394343	0.135691	0.207696
Mrps7	-0.133814	3.86253		-0.111857	0.363523	0.265625	-0.236604
Hist1h4i	-0.133039	2.00205		-0.117408	-0.054849	0.266105	0.279959
Slc39a12	-0.132822	3.45024		0.0871457	-0.0935834	0.0845547	0.311587
Clec4e	-0.132385	5.07583		-0.0534864	-0.102428	0.0224232	0.294444
Bloc1s1	-0.131767	5.64943		-0.0332976	0.0401901	0.104287	0.155127
Cidec	-0.131633	3.8793		-0.0675781	-0.00309293	0.199675	0.179375
Psip1	-0.131384	1.49115		0.454609	-0.072364	-0.35829	0.197503
Gpr171	-0.130821	4.02937		-0.0890266	-0.0637203	0.196489	0.211485
Usp50	-0.13046	5.37225		0.000742023	-0.0605904	0.141816	0.199776
Xaf1	-0.130205	4.44848		0.111662	-0.0578854	0.0690206	0.181349
Acss1	-0.129437	8.31481		0.277321	-0.0104641	0.0123608	0.284208
Mrpl22	-0.129403	6.12337		0.0853315	-0.0385594	0.148703	0.35321
N4bp1	-0.129381	1.80359		0.117538	-0.00240664	0.129452	0.168489
Ywhae	-0.128264	2.09338		0.0753285	0.355155	0.164785	-0.314896
Ptpro	-0.128181	2.25841		-0.0634506	-0.0901462	0.0740916	0.358753
Nr1h3	-0.127908	3.57332		-0.0678572	0.482341	0.21532	-0.185154
Arsk	-0.127793	4.7222		0.538931	0.0105798	-0.364473	0.237383
Lyzl4	-0.127609	2.85359		0.0485285	0.834149	0.246511	-0.453361
Tap1	-0.127406	5.62757		0.0656995	-0.114286	0.0114609	0.176064
Piezo1	-0.126939	1.94719		-0.0143037	-0.0903144	0.144204	0.288851
Oaz1	-0.126141	1.61903		0.0469637	0.287365	0.171222	0.0465345
AI506816	-0.125981	1.41955		0.432599	0.0450721	-0.396803	0.199912
Myo1g	-0.12515	2.3157		-0.0458911	-0.0736005	0.200561	0.172028
Gm36161	-0.125031	1.89402		-0.111002	-0.0357546	0.196682	0.234151
Trim47	-0.12477	1.98811		-0.0396638	-0.0893335	0.266589	0.281862
Ptpn9	-0.124646	4.68926		0.042283	-0.0108303	0.208212	0.251563
Med10	-0.124582	1.32159		-0.0579801	0.0309069	0.141098	0.188157
Idnk	-0.124477	2.00769		-0.0170482	-0.0909389	0.097915	0.28972
Ppp1r9a	-0.124248	2.1467		-0.0218313	-0.0847541	-0.201299	0.293593
Ergic2	-0.124238	1.94162		0.054435	0.0496975	0.240906	0.222212
Mrpl40	-0.124166	3.06407		0.0326141	0.262336	0.204504	-0.244956
Isyna1	-0.123828	4.16842		0.135602	-0.0795735	0.0309167	0.24842
Sdhaf2	-0.123523	5.88736		-0.104515	-0.0544601	0.133735	0.245594
Foxn3	-0.123337	1.78879		0.522336	-0.0435636	-0.223818	0.294137
Mrpl4	-0.122586	1.79015		0.0284373	-0.00298463	0.146816	0.289153
Pak1ip1	-0.122544	2.21255		0.0187341	-0.0635874	0.193143	0.309703
Adprh	-0.122353	1.84374		-0.169308	-0.0546798	0.389511	0.250026
Gm46224	-0.121733	1.36805		0.0646183	-0.0434424	0.235892	0.283562
Smim26	-0.121637	3.86959		-0.105673	0.0344285	0.258879	0.093915
Myd88	-0.121188	8.46955		0.252026	-0.0309105	-0.300955	0.36383
Psmc4	-0.120445	2.93829		-0.0163853	-0.0835379	0.0740652	0.223741
Tubb2a	-0.119353	2.49565		0.228541	-0.00160753	-0.0696418	0.291463
March5	-0.119262	4.89128		-0.0175159	0.025814	0.172165	0.115016
Gm37240	-0.118481	4.01552		-0.0296237	-0.0300947	0.250227	0.220342
Pdcd10	-0.118347	3.11772		0.0623931	-0.0946465	0.0386494	0.208889
Klk8	-0.118292	3.01367		-0.0712069	-0.0586119	-0.030202	0.181573
Serbp1	-0.118268	2.04555		-0.182814	-0.0673727	0.282654	0.256434
Cmbl	-0.118127	2.25295		0.0826944	-0.0961932	-0.038123	0.241036
Gm21188	-0.117783	1.65201		-0.0115807	-0.174709	0.299314	0.212444
Camta2	-0.117348	2.68668		-0.109933	-0.0015633	0.232105	0.258164
Mrpl38	-0.11726	2.28301		0.0193539	-0.0175959	0.230997	0.278307
Nfkbie	-0.117107	3.14551		-0.0247781	-0.0732241	0.0758691	0.305569
Stoml2	-0.11675	1.69412		0.0306926	-0.113364	0.135539	0.288124
Plpp1	-0.116109	2.48142		-0.035228	-0.0929203	-0.00197258	0.218233
Pilrb1	-0.115768	7.41174		0.13376	-0.0253738	0.0141191	0.316555
Churc1	-0.115724	1.56267		-0.10044	-0.00855306	0.258173	0.306836
Lxn	-0.115156	2.30669		0.0480157	0.0559269	0.123861	0.131607
Fpr3	-0.115145	3.47661		0.0757521	-0.0330841	0.279258	0.377824
Rasgrp4	-0.114357	5.5576		0.0962697	0.0696326	-0.0311152	0.0806844
Gm26782	-0.113286	7.33437		0.0194914	-0.111108	0.141352	0.352122
Herc6	-0.112599	1.6166		-0.127983	0.00184035	0.26163	0.217761
Stk16	-0.111988	3.57844		0.758404	-0.0443372	-0.455385	0.336812
Dohh	-0.111487	2.49086		-0.0305	-0.115372	0.144459	0.394409
Pdk4	-0.110858	5.25175		0.00915107	0.0213492	-0.0573803	0.13863
Nlrc5	-0.110846	3.99941		-0.0938506	-0.078033	0.174975	0.255141
Dpm2	-0.1107	7.22219		-0.0521232	-0.102177	0.165793	0.31129
Mrps17	-0.110344	1.69896		-0.105832	-0.0287439	0.28816	0.307629
Rab11fip1	-0.109727	1.94543		-0.0263401	0.091943	0.18831	-0.125173
Vps36	-0.109563	3.04834		0.119013	-0.0684149	-0.105489	0.226564
Dnajb1	-0.108591	1.8736		-0.0590072	0.0153746	0.177936	0.183977
Ndufaf3	-0.108477	6.5378		-0.0596457	-0.0979776	0.156695	0.265109
Zbp1	-0.108371	1.46902		0.0231361	-0.0635124	0.117981	0.340476
Usp14	-0.107537	1.31532		-0.00510092	-0.0399718	0.134975	0.229228
Ethe1	-0.106582	1.69578		0.112817	0.235574	0.0250253	-0.013628
Mcoln3	-0.106003	1.36102		0.533191	-0.102808	-0.284045	0.356349
Smpdl3b	-0.105557	1.8365		-0.0464702	-0.0539941	0.248052	0.358316
Cep83	-0.105397	3.65833		0.0115606	-0.108925	0.0372056	0.096091
Ppih	-0.10461	4.41867		-0.0604768	-0.0649964	0.0905355	0.137234
Prickle2	-0.104307	3.31506		0.0343015	-0.0651417	0.184226	0.356892
Nfkb2	-0.104278	2.98242		0.0961089	-0.0710594	-0.0233425	0.155993
Yeats4	-0.104177	2.36422		-0.0560857	0.0111143	0.28307	0.181918
Hnrnph3	-0.103689	1.51535		-0.0578827	-0.00244307	0.142771	0.15309
Ing4	-0.103576	2.04447		-0.00174025	-0.00916013	0.0344913	0.130135
Zfp984	-0.103508	2.49737		-0.074141	-0.0728841	0.12437	0.29189
Vps52	-0.103231	1.84873		0.106895	-0.0407376	-0.0335753	0.289059
Rasgef1b	-0.102918	3.15458		0.231113	0.0234836	-0.0684024	0.2075
U2af1l4	-0.101691	6.36863		-0.00536266	-0.0182535	0.134072	0.377138
Gde1	-0.101287	1.47269		0.00901586	-0.0714683	0.306392	0.230579
Spaca9	-0.101007	1.41278		-0.0615865	-0.0980585	0.0262376	0.343711
R3hdm1	-0.100724	1.82212		-0.0513501	-0.113107	0.270128	0.12921
Serf1	-0.100621	1.57918		-0.101129	-0.0711823	0.100388	0.351255
Dusp19	-0.100337	6.60894		0.0212835	-0.0733161	0.121153	0.316187
2410004B18Rik	-0.100088	1.92341		-0.107494	0.00788882	0.256944	0.173427
Vwf	-0.099615	1.78187		0.0225601	0.173485	0.190964	0.108226
Relb	-0.0989988	1.39603		0.0275855	-0.0895874	0.120253	0.261685
Nudt2	-0.098217	2.12492		0.0264929	-0.0777111	0.0799722	0.239129
Txndc15	-0.097118	1.55525		0.0188983	-0.0657897	0.111359	0.247159
Treml4	-0.0967865	1.56798		-0.00648491	0.361655	0.19524	-0.13996
Gm36738	-0.0966971	3.96903		0.0585998	-0.0703242	0.121287	0.211617
Phax	-0.096141	3.65784		0.203869	0.159414	-0.102301	-0.0097836
Mtx1	-0.0959939	5.60311		-0.0836988	0.149662	0.25152	0.107439
Polr2d	-0.0956	2.37373		-0.0827935	-0.0820004	0.245514	0.259711
Mettl23	-0.0944131	1.43054		-0.0316273	-0.050411	0.278437	0.215
Dynlt1f	-0.09432	1.54044		-0.00433255	-0.00363617	-0.0416937	0.238614
Phf11b	-0.0938895	1.76694		-0.123283	-0.101011	0.181378	0.203044
Pdzd11	-0.093387	1.51748		-0.0393875	0.00582564	0.270489	0.223519
Ipcef1	-0.093064	1.62253		0.0561846	0.126801	0.0720845	0.0260099
Zrsr2	-0.0930102	3.85784		-0.0223086	-0.0867798	0.0610349	0.250578
Gmip	-0.0927115	3.62175		-0.0851253	-0.0538178	0.314145	0.305612
Eif3g	-0.0922031	3.45428		-0.123536	-0.0801488	-0.0502899	0.298375
Ucp3	-0.0915712	1.87254		-0.0172628	-0.140254	0.0658521	0.37963
Gm7030	-0.0915029	4.65074		0.0413705	0.0346058	0.181086	0.153504
Neurl1b	-0.0908304	2.11546		0.216347	-0.0162254	-0.0497817	0.236438
Mmgt2	-0.0899018	1.59312		-0.125054	-0.0912013	0.0869433	0.328488
Rpgrip1	-0.089174	1.88486		-0.00326084	-0.0857826	0.141505	0.232164
Tnip2	-0.0888561	2.29149		-0.0139891	0.041591	0.200416	0.24383
Utp18	-0.0882397	1.95063		0.00347633	-0.0826826	0.182737	0.364912
Emc4	-0.0878704	1.72146		-0.0709516	-0.04924	0.255735	0.253396
Tmem260	-0.0876288	1.71674		-0.0359195	0.750129	0.0539651	-0.42994
Ndufa9	-0.08628	1.63057		0.0599585	-0.0995808	-0.102896	0.353631
1600002K03Rik	-0.0856854	1.32606		-0.0901517	-0.0412953	0.216502	0.133052
Chd3	-0.0854492	3.48878		-0.00961887	-0.0570962	0.282342	0.320259
Dnph1	-0.0851567	1.53234		-0.0819449	-0.0883115	0.270528	0.210425
Gamt	-0.0850274	6.28544		-0.0290031	0.1238	0.200339	0.0297981
Enox2	-0.0848583	1.74994		0.386243	-0.0911625	-0.22702	0.285677
Mrpl1	-0.0834237	2.26504		-0.0909864	-0.0725858	0.292505	0.278241
Trim65	-0.0833812	2.38587		0.341399	-0.0252433	-0.286367	0.130628
H2-Q6	-0.0819386	3.77963		-0.117296	-0.0842821	0.000246797	0.336733
Cd300e	-0.0812417	2.16078		-0.0610788	0.00136504	0.0745515	0.176382
Hspb11	-0.0812165	3.39895		-0.165624	-0.0962402	0.1884	0.356529
Gapt	-0.0796628	4.9283		-0.0950592	-0.103683	0.237899	0.101277
Atp6v0e2	-0.0787094	1.5242		-0.0412597	-0.0361251	0.0951346	0.408208
Dtna	-0.0783671	5.91563		-0.0155961	0.295549	0.142923	-0.109475
Nfkbib	-0.0783257	1.31987		-0.0760301	-0.0726153	0.234224	0.337383
Ift43	-0.0775892	2.4313		-0.0654392	-0.143103	0.106826	0.366266
Med12l	-0.0770429	2.3573		0.0549883	5.05887e-05	-0.0912504	0.234406
Oas1a	-0.0764681	4.48737		0.034764	0.0177191	0.0594846	0.184127
Patj	-0.0755113	3.80524		0.10047	-0.00524867	0.0519189	0.188734
Gm20559	-0.074572	2.53089		-0.051247	-0.117877	0.143218	0.243358
Slc5a3	-0.0736755	2.29287		-0.0981111	-0.0236729	0.266353	0.180438
Mrpl55	-0.0733112	4.11499		-0.0414571	-0.152446	0.282487	0.360286
Stn1	-0.0730069	2.37783		-0.117623	-0.11463	0.0725548	0.2413
Mesd	-0.0729364	3.99518		-0.0526237	-0.0496911	-0.193933	0.257058
Ccdc90b	-0.0726697	3.04166		-0.0399799	-0.143385	0.214261	0.263371
Znhit3	-0.0725512	1.99148		0.0504201	0.0617545	0.228372	0.210555
Faim	-0.0724965	2.19583		-0.0390856	-0.0606347	0.259566	0.196943
Cacna1f	-0.0711515	3.18566		-0.0675481	-0.0538709	0.217229	0.360867
Zc3h12d	-0.0706723	3.78394		0.0331747	-0.158587	0.00648546	0.183184
Zfp770	-0.070573	1.88091		0.13122	-0.0219724	-0.0367138	0.229041
Nsmce1	-0.0689705	2.35504		-0.0972159	0.0165408	0.104721	0.208316
Ruvbl2	-0.0683935	1.85386		0.65173	-0.0410211	-0.409564	0.301999
Prkrip1	-0.067958	2.94267		-0.0813561	-0.0347426	0.110768	0.273288
Borcs7	-0.0678731	3.03561		0.482491	-0.0261618	-0.519252	0.330791
Arl13b	-0.0672711	2.44238		-0.00642035	0.405762	0.183674	-0.228755
C1ra	-0.0669657	1.44239		-0.0664214	-0.0715666	-0.141664	0.128142
Uros	-0.066951	1.89908		-0.0464827	0.0358605	0.131835	0.159218
Med6	-0.0634655	1.85631		-0.00486149	0.0788855	0.186258	0.174434
Gramd1a	-0.0607741	2.63069		-0.0777847	-0.0327668	0.087171	0.303901
Gm16701	-0.0602331	5.51599		-0.0642003	-0.134383	0.141986	0.280547
Msrb2	-0.0602285	1.86626		0.271134	-0.0827452	-0.397495	0.246719
Cyth2	-0.0593674	1.64303		-0.106463	-0.17026	0.152138	0.407006
Wdr18	-0.0575175	2.23374		0.0128579	-0.0147933	0.135025	0.321111
Abhd16a	-0.056314	1.79851		0.0263721	-0.0196515	-0.0928502	0.268781
Utp23	-0.0556853	2.34933		-0.0392841	0.227941	-0.0577713	0.0295923
Ly9	-0.053849	3.37773		0.698647	-0.0410933	-0.464034	0.24896
Wasl	-0.0530403	1.82547		-0.0221914	0.0445076	0.185775	0.190702
Vcpkmt	-0.0508226	1.90938		0.0217849	0.0971866	0.103719	0.170322
Tmem126b	-0.0470647	1.7428		-0.0351571	0.000524439	0.308944	0.166368
Ipo4	-0.0431032	2.16546		0.168521	0.017428	-0.00192387	0.175039
Gm26917	-0.0410471	22.4348		0.722246	-0.0245746	-0.442521	0.284571
Ccdc47	-0.0388062	1.47806		0.133599	-0.133286	0.0495507	0.31393
Gabbr1	-0.036144	2.02567		0.142558	-0.0885891	0.101066	0.385334
Rexo1	-0.0276916	3.0276		-0.0191514	0.402835	0.190533	-0.124577
Tor2a	-0.0257739	1.56136		0.00627731	0.0515196	0.120031	0.153165
8030453O22Rik	-0.0133777	1.74173		-0.00385928	-0.0773078	0.125834	0.317262
Cd81	0.0530305	2.96528		0.0307012	-0.0507105	0.136609	0.219941
Rps17	0.098409	1.56144		-0.0851653	-0.0265713	0.267279	0.212822
Bcam	0.105101	1.30959		-0.0592565	-0.0784971	0.0660488	0.251429
Mgst2	0.10783	6.24331		-0.121722	-0.101268	0.0877294	0.390396
Naip1	0.113765	4.81937		0.0621554	-0.154937	0.0165077	0.372734
Chic1	0.116509	8.35427		0.619934	-0.082254	-0.381539	0.238419
Rps9	0.116582	1.75118		0.00251243	0.300032	0.152424	-0.16185
Rpl36	0.117067	1.57106		-0.0527826	0.58705	0.34004	-0.297867
Palld	0.119388	3.00591		0.512793	7.33756e-05	-0.409969	0.259317
Hsd17b11	0.122053	1.36579		-0.058991	0.00572619	0.149723	0.327688
Rps23	0.132715	5.57039		-0.025565	-0.0910309	0.1578	0.28655
Tesmin	0.135902	4.52242		0.576457	0.15944	-0.471558	0.0595872
Gpd1	0.137382	5.69949		0.363775	-0.0649084	-0.384799	0.50036
Plekha6	0.138267	3.03559		-0.0892075	-0.0515476	0.120066	0.175353
Plpp3	0.138984	3.00964		-0.0359316	0.0224541	0.172828	0.249057
Mir22hg	0.139296	3.33787		-0.161961	-0.0668024	0.131474	0.277887
Tpbgl	0.142802	2.78866		-0.053791	-0.0703818	0.325006	0.23636
Thra	0.145147	1.672		0.0732086	-0.019828	-0.0055041	0.287154
Gpx4	0.146876	2.17553		0.0280859	-0.0836112	0.124574	0.371164
Epas1	0.148917	5.58077		-0.0213472	-0.0136797	0.2501	0.239871
Gm48099	0.155263	2.96109		-0.0411734	-0.0551605	0.21787	0.207226
Rps12	0.159122	4.24236		0.464765	-0.0848059	-0.317314	0.401669
Ccdc122	0.161875	3.01505		0.0077361	-0.0713098	0.0312002	0.263454
Hsd17b7	0.162113	2.35351		0.636383	-0.0684207	-0.433476	0.367165
Tpt1	0.163612	8.36016		-0.111661	-0.0737834	0.145573	0.27451
6430548M08Rik	0.167767	1.34719		0.580185	0.000265046	-0.569309	0.26788
Rps19	0.170593	5.40578		-0.0612127	-0.0137939	0.327208	0.256614
Gm45716	0.172061	5.16157		-0.026601	-0.043799	-0.0858408	0.258889
Cd200r2	0.174188	4.50675		0.712738	-0.103463	-0.500747	0.345508
Gm19951	0.174264	4.76566		-0.0970966	-0.0667654	0.135979	0.243125
Tpi1	0.175473	1.42207		0.096322	-0.0774013	-0.00831718	0.21048
Cd200	0.178643	3.25104		0.0318751	0.00553876	0.129188	0.195864
Haghl	0.178871	2.08755		0.0302532	-0.0526568	0.086127	0.346443
Rps6	0.179245	5.83156		-0.0318848	0.017384	0.0883089	0.365436
1500011B03Rik	0.179295	1.48388		-0.0171219	-0.037698	0.172391	0.279728
Anxa4	0.180374	3.28998		-0.0590778	-0.0652151	0.185883	0.286092
Sash1	0.182388	2.85342		0.356268	-0.145242	-0.491817	0.279585
Epb41l4aos	0.184347	3.50684		0.0560395	-0.04052	0.0527509	0.267563
Rpl35	0.18489	4.745		0.159142	-0.0565715	-0.0354032	0.321199
R3hdm4	0.197705	2.25224		-0.0426906	-0.0398616	0.184492	0.286471
Smim14	0.20824	1.69938		-0.0328973	-0.0666908	-0.004483	0.282048
Edem1	0.209239	1.94303		0.426078	-0.0603205	-0.457951	0.26295
Rps14	0.209868	7.95737		-0.0126057	-0.00130376	0.0887548	0.0434051
Efna5	0.216025	1.78098		0.237656	0.078777	-0.0449765	0.0391702
Ubl3	0.217181	1.81582		0.0263645	-0.113591	0.178213	0.372207
Rps25	0.217905	6.11006		-0.0217335	-0.140124	0.0520037	0.386641
Pcbp2	0.218618	2.44362		-0.10211	-0.0286573	0.169186	0.325072
Dnase2a	0.222322	4.87877		0.0853948	-0.150293	0.013737	0.285176
Pkm	0.223698	3.97492		-0.0791367	-0.105155	0.212418	0.346291
Smim4	0.223901	2.24825		-0.0203924	-0.0704629	0.0126006	0.22193
Snx10	0.225167	1.34541		0.0164867	-0.0323071	0.318921	0.331822
Mcrip1	0.225754	4.66542		-0.00238509	0.308485	-0.0489182	-0.0788995
Mettl9	0.230448	1.66438		-0.105631	0.00655667	0.187734	0.289646
Hspa9	0.231296	1.92938		-0.0234884	-0.0370473	0.0272523	0.23524
Slc48a1	0.232014	3.21989		-0.0369186	-0.0478498	0.192456	0.260912
Apbb2	0.233205	4.38583		-0.14543	-0.120208	0.24796	0.286637
Stk24	0.235126	3.72697		0.196861	-0.153399	-0.161104	0.3564
Rpl35a	0.237213	11.109		-0.0667781	-0.0451384	0.248445	0.366675
Gng12	0.239217	3.59105		-0.0598403	-0.0480328	0.114432	0.239434
Rack1	0.239512	14.2012		-0.0906408	-0.097091	0.193096	0.23231
Uxs1	0.241725	1.75974		-0.135495	-0.0859399	0.341802	0.25692
Cirbp	0.242334	9.63055		0.0335443	-0.0762689	0.122748	0.391968
Picalm	0.245116	2.13894		-0.141211	-0.0530714	0.000164737	0.198181
Rpl14	0.246381	7.25014		0.00510021	-0.0588705	-0.0543719	0.341323
Sc5d	0.252417	5.18817		0.430581	-0.0730456	-0.49829	0.249284
Naaa	0.25407	2.38009		0.0202342	-0.0297918	-0.0577882	0.207526
Ear2	0.254838	9.20681		-0.0427558	-0.024864	0.204566	0.255923
Ear1	0.257844	6.71595		-0.0327845	-0.0449471	0.226014	0.290504
Mapk3	0.261704	1.50627		0.514239	-0.105878	-0.471886	0.197064
Rcbtb2	0.262821	2.97521		-0.0980891	-0.0713935	0.0784375	0.198534
H13	0.263933	5.97182		0.0148268	0.0550873	0.156087	0.159431
Rpl3	0.266063	8.47477		0.017196	-0.0370768	-0.0979495	0.257581
Dtnb	0.266483	4.9997		0.0489427	-0.0155294	0.0962115	0.214785
Awat1	0.266799	3.73927		0.119261	-0.0440133	0.0588952	0.345579
Plek	0.268995	3.417		0.0806458	-0.0777051	0.095644	0.212186
Rtn3	0.270704	2.2117		0.0257904	-0.117304	0.148545	0.171174
Sqle	0.271029	3.48912		0.0390115	-0.066544	0.0613301	0.27722
Snhg8	0.272749	6.65153		-0.0127064	-0.0469908	0.181636	0.174369
Sypl	0.273486	2.29474		-0.0452657	-0.0820675	0.0481852	0.336944
Ube2e2	0.27407	1.92196		-0.101133	0.00925556	0.216014	0.236632
Fdft1	0.274628	2.6742		0.00654811	-0.0438067	-0.138495	0.269615
mt-Nd3	0.276264	5.97271		0.0456108	-0.0959622	0.0588098	0.367676
Mlph	0.277895	7.64773		-0.0322318	-0.0139908	0.230257	0.316534
Ramp1	0.278236	4.05416		0.102097	0.189028	0.1276	0.0575678
Cask	0.280368	2.44973		-0.122177	-0.0664359	0.263445	0.377307
Txndc5	0.28092	2.16767		-0.135665	-0.0999127	0.170978	0.211645
Fabp4	0.281957	1.32381		0.00469897	-0.0869424	0.0637519	0.323476
Ptp4a2	0.283029	6.81205		-0.0425133	-0.044863	0.145793	0.273075
Rplp1	0.283267	15.9743		0.815809	-0.135255	-0.44701	0.305054
Ica1	0.286317	2.94593		-0.0755303	-0.0234487	0.145688	0.246519
Rpl12	0.287546	11.1351		-0.0998303	-0.0972475	0.277043	0.324292
Cd164	0.288468	2.07739		0.161648	0.0115482	0.136279	0.231298
Rassf3	0.288499	3.50579		-0.0118948	-0.129492	0.213449	0.234317
Slc6a6	0.29109	3.06806		-0.172685	-0.101566	0.192315	0.345466
Arfgap3	0.291961	3.21376		0.0328792	-0.090402	0.167802	0.237704
Gmpr	0.292577	4.42409		-0.0404788	-0.0792266	0.180771	0.288062
Rplp2	0.293401	20.453		-0.00898996	-0.0320265	0.00615981	0.202925
St6gal1	0.295789	6.04764		-0.0714537	-0.0250629	0.177229	0.113547
Srebf2	0.298737	8.89491		-0.0371993	-0.0740733	0.242228	0.191705
Cox7a2l	0.299347	4.78115		0.00341867	0.10933	0.0556541	0.108931
Fam78b	0.3008	5.37939		-0.0497407	-0.120758	0.274004	0.408982
Hcst	0.302714	4.39609		0.168473	-0.0265643	0.0265408	0.355389
Kazald1	0.302941	3.40714		0.109537	-0.0966081	-0.0153228	0.28433
Pank3	0.303863	3.62173		0.118443	-0.167022	0.0120632	0.293323
Ddx6	0.304571	4.32926		0.0257083	-0.143532	0.0703427	0.305235
Add3	0.304931	1.80235		0.133485	-0.131293	0.0282601	0.235268
Slc36a4	0.30519	5.75401		-0.042501	-0.170787	0.0150446	0.26626
Fcgr4	0.308714	7.52755		0.0265934	-0.0466436	0.0520474	0.248311
Itpr2	0.309207	2.15534		0.237638	-0.0445098	0.218581	0.297537
Tnfrsf26	0.309993	3.32242		-0.030338	0.0740202	0.27213	0.157748
Cd2ap	0.311732	3.28397		0.0115319	-0.0813462	0.210543	0.349516
Flna	0.311839	5.38143		0.102212	-0.0173971	0.0896333	0.234913
Rpl17	0.313626	14.9395		-0.00145579	0.0988209	0.280044	0.113478
Hexb	0.313843	11.7468		-0.0309507	-0.123605	0.182127	0.30146
Cd33	0.314272	2.94778		-0.0356182	-0.0189556	0.0966368	0.233322
P4hb	0.315379	6.64433		0.515667	-0.013217	-0.336365	0.247774
Prr5l	0.316457	1.46834		0.0845078	-0.00655483	0.0577198	0.261421
Serinc3	0.31656	2.01896		0.0633313	0.0245292	-0.056589	0.252754
Btg1	0.318214	6.79131		-0.0116377	-0.0287107	0.200639	0.275072
Serpine1	0.319005	5.16142		0.215347	-0.0568662	-0.189921	0.188544
St7	0.320131	1.40194		0.233715	-0.156306	-0.197208	0.266636
Tspan32	0.322542	7.9215		-0.0241005	-0.0518921	0.188375	0.198656
Bcap31	0.323047	2.35444		0.0134628	-0.0923483	0.144288	0.204628
Pygl	0.323505	5.24264		0.14378	-0.0306393	0.107156	0.0824959
Eepd1	0.326322	2.38329		0.0709471	-0.0335526	0.141647	0.300674
Cyb561a3	0.327869	2.52654		-0.0684107	-0.0515457	0.256102	0.212218
Ptgs1	0.329837	4.44153		-0.0810314	-0.183087	0.0722691	0.241663
Xbp1	0.335507	10.339		-0.0359379	-0.160599	0.0574098	0.324874
Klf4	0.340825	2.05642		-0.0273707	-0.0756605	0.236254	0.234489
Rpn1	0.345927	6.36416		0.480365	-0.0119148	-0.463423	0.196647
Sdc3	0.347906	8.11177		-0.0718834	-0.0507187	0.108455	0.217822
Gsr	0.348762	3.84701		0.182142	-0.059894	-0.126096	0.229262
Scp2	0.349019	8.88221		-0.107636	-0.0779301	0.271341	0.216895
Rasgrf2	0.35093	10.0275		0.18459	-0.0903589	-0.00885953	0.292023
Pgam1	0.352582	5.46205		-0.0296999	-0.0370059	0.0387578	0.325767
Bcl2a1d	0.35363	12.0305		0.0082001	-0.0312667	0.21236	0.286699
Sfxn3	0.354389	8.15984		-0.104414	-0.134522	0.206852	0.336213
Laptm5	0.355341	16.6249		0.0838053	-0.0457301	-0.113181	0.370161
Gm2a	0.355875	7.90292		-0.0149155	-0.0291277	0.190956	0.228153
Hs3st3b1	0.357106	8.15227		-0.0186073	-0.098372	0.309922	0.338078
Rnase4	0.358401	13.9624		-0.0250637	-0.120413	0.149678	0.261794
Mpeg1	0.359802	9.40181		-0.0678724	0.400249	0.300683	-0.113339
Tmem64	0.360246	2.59234		-0.11947	-0.163853	0.231335	0.33372
Fcgr2b	0.360886	6.33904		-0.0628093	-0.0306438	0.289276	0.228005
Adipor2	0.36374	2.35224		0.0822797	-0.0880542	0.0117785	0.315666
Arfgef1	0.370674	5.50298		0.066714	-0.0433339	0.170064	0.255822
Clec2d	0.372577	6.96408		-0.051069	-0.0414184	0.103878	0.284365
Pabpc1	0.373362	18.3153		-0.0500396	0.33594	0.0309532	-0.0963955
Gltp	0.376718	10.8807		0.648695	-0.0406337	-0.247687	0.226043
Ldlr	0.381872	3.88358		0.553375	-0.0115059	-0.324097	0.214661
Insr	0.381912	3.5892		0.0200503	-0.0570505	0.151216	0.246356
Tcaf1	0.382146	10.5973		0.0660084	-0.0374952	0.108581	0.263487
Tkt	0.382256	10.5119		0.00528307	0.000639893	0.242474	0.253999
Bnip3l	0.383289	15.2036		0.394323	-0.0443644	-0.271101	0.276323
Slco2b1	0.391661	13.2477		0.0934574	-0.0490832	0.0529961	0.281714
Runx1	0.392204	6.35723		-0.106661	-0.0225393	0.347118	0.207731
Gsn	0.399408	8.09782		-0.0668296	-0.0920718	0.291302	0.2526
Ifi207	0.404124	6.08265		-0.00898362	-0.118358	-0.064768	0.214269
Rpsa	0.404667	28.7419		0.0206	-0.0174223	-0.0152719	0.261134
Taco1	0.406567	5.896		-0.0430641	-0.0396924	0.254523	0.32846
2900097C17Rik	0.410352	8.65977		0.0580116	-0.0314608	0.165013	0.220791
mt-Co1	0.419151	10.4516		0.0635008	-0.0638512	0.225456	0.274236
Slfn2	0.421005	16.3946		0.046947	0.455581	0.0481974	-0.0903654
Stac	0.421322	14.8318		0.0651433	-0.165062	0.253958	0.377185
Gca	0.432817	8.74274		-0.015805	-0.181413	-0.00697373	0.311828
AU020206	0.433927	13.4358		0.0280399	-0.136492	-0.00742198	0.245037
Bnip3	0.436845	6.70509		0.00637063	-0.0644359	0.132764	0.375705
Smpdl3a	0.438548	10.3756		0.230087	0.0693701	-0.182021	0.228432
Il31ra	0.445966	15.306		0.105803	-0.0807736	0.0674345	0.295631
Txnip	0.447049	11.4803		-0.0939721	0.0849137	0.0944102	0.157226
Insig1	0.452986	9.06713		-0.0298012	0.070714	0.299745	0.125692
Lmo4	0.454697	13.5409		-0.0522012	0.0468186	0.160482	0.213898
Nabp1	0.472806	6.41524		-0.0936789	-0.0671713	0.185135	0.297658
Dazap2	0.474379	20.0988		0.736694	0.558658	-0.36066	-0.34454
Dhcr24	0.47807	11.8536		0.0112955	-0.120343	0.115301	0.293098
Dip2c	0.47904	3.31672		0.0253453	-0.116884	0.232596	0.196544
Idh1	0.48097	11.7778		0.0738302	-0.0183226	0.192355	0.173343
Atp6v0d2	0.482114	17.1545		-0.0651034	-0.0644188	0.138408	0.215318
Tns1	0.483563	10.3198		0.0339784	-0.0765461	0.0502259	0.237792
Arg1	0.485348	5.21009		-0.06215	0.228471	0.0942861	-0.142565
Slc7a2	0.485543	14.1425		-0.110931	-0.102122	-0.259361	0.259957
Neat1	0.485545	11.9351		-0.0955375	-0.0615301	0.206478	0.340176
Klhl24	0.486792	11.5826		-0.0297359	0.0145627	0.174676	0.274053
Acly	0.487681	16.1674		0.1268	-0.102581	0.107993	0.285206
Colec12	0.49117	2.98253		-0.0651967	0.0862724	-0.00471996	0.121722
Ccny	0.49149	12.4426		-0.0661458	-0.122753	0.27029	0.393588
Aldoc	0.493441	9.50088		0.213311	-0.0533697	-0.0650179	0.223434
mt-Co2	0.493532	23.4316		0.0786989	0.0104324	-0.0119903	0.0344317
Ctsl	0.494441	15.5253		-0.0302836	-0.0752148	0.314948	0.440857
Ccnd3	0.496658	2.23581		0.492729	-0.077397	-0.287855	0.248922
Lpl	0.498561	7.82334		-0.126037	-0.0819216	-0.0125722	0.278258
Lyst	0.505465	12.5474		-0.0912238	0.792498	0.23253	-0.377116
Msmo1	0.513329	16.8244		-0.0179377	0.0299509	0.105552	0.199001
Serp1	0.51411	13.2075		0.0173297	0.00248298	0.175824	0.241739
Itm2c	0.519988	23.4028		-0.0373325	-0.0326599	0.171135	0.365493
Hmgcs1	0.522926	10.088		0.0807347	-0.0245733	0.11024	0.202252
Rpl13a	0.5271	53.1838		0.352998	-0.0841985	-0.301362	0.336788
Ms4a8a	0.534721	7.25107		0.0944172	-0.024298	-0.0908335	0.214353
Pde4d	0.541379	3.66782		-0.0798706	-0.0766327	0.133613	0.227359
Cyp51	0.546912	14.9759		-0.04541	-0.0873438	-0.0167451	0.378716
Mgst1	0.54803	29.3882		0.489646	0.037153	-0.428372	0.29599
Mxi1	0.588216	23.8042		0.497052	-0.0928834	-0.121726	0.38848
Nfia	0.592706	10.5886		0.0413226	-0.028309	-0.0107102	0.337631
Idi1	0.60554	14.9891		-0.0136816	0.0875428	0.191419	0.0888538
Ang2	0.609132	13.0661		0.231928	-0.136966	-0.0763287	0.224624
Ccdc80	0.621344	22.494		0.0897954	0.20871	0.231625	0.0239727
Sla	0.622796	28.9604		0.318347	0.0601064	-0.339849	0.248708
Selenop	0.627577	28.2774		-0.0305286	0.0790811	0.154986	0.106139
mt-Nd1	0.649598	30.3906		0.0803761	-0.074259	0.0969596	0.313897
Cytip	0.668196	15.9048		0.137279	-0.134795	0.118982	0.296027
Klhl6	0.672409	24.8769		-0.0253617	-0.0653586	0.191536	0.212089
Pparg	0.723221	14.9271		0.106488	-0.08222	0.0753282	0.345377
Klf9	0.730933	31.1017		-0.00272142	-0.104532	0.157797	0.314169
Tc2n	0.736238	23.3395		0.0360251	-0.0998011	0.146829	0.310789
Net1	0.755312	35.3657		-0.022002	0.000228826	0.197503	0.286724
Scd2	0.756497	25.9774		0.0436532	-0.111961	0.134946	0.217516
Gm15564	0.756866	38.171		-0.0772809	-0.106654	0.142127	0.211147
AY036118	0.772887	31.1174		-0.121337	0.700544	-0.0137341	-0.453997
mt-Co3	0.827333	69.1873		-0.0110171	-0.0521172	0.166522	0.185609
Fn1	0.905236	18.1226		-0.00254163	0.0745047	0.0769235	0.0878307
Mitf	0.923451	33.9326		0.227471	-0.0624518	-0.0890201	0.285235
Camk1d	0.964079	53.7205		-0.0463964	0.0249888	0.113893	0.253345
Fkbp5	1.07997	44.0374		-0.102981	-0.074608	0.255559	0.336831
Cdk8	1.08533	60.6764		-0.0645522	0.0156062	0.208921	0.241032
Gphn	1.1645	65.3467		0.553697	-0.0201633	-0.400474	0.27379
Htr2c	1.28065	20.4228		-0.0457365	0.104771	0.0839874	0.220439
Ccn3	1.47994	53.3653		0.0794405	-0.0233972	0.0744458	0.258469
Lars2	1.51734	76.4318		0.1207	-0.0449676	0.106376	0.173657
Rbm3	1.61429	137.702		0.0591741	-0.0159183	0.102637	0.290598
Gm42418	1.68694	89.9992		0.261118	-0.0749764	-0.085077	0.385068
Cmss1	1.80801	97.5168		-0.0262001	-0.0520615	-0.0822243	0.1886
Chil3	2.13748	116.555		0.135951	-0.0806939	0.0475909	0.267385
				-0.0634753	-0.0985681	0.237625	0.277174
				-0.0677	-0.114059	0.21499	0.391313
				0.00371555	-0.0788775	0.148882	0.335616
				-0.0662907	0.0836066	0.341702	0.0962368
				0.106889	-0.0546306	0.0846114	0.326559
				-0.0701585	0.00973432	0.236217	0.139525
				0.0490809	0.0396881	0.00978664	0.269777
				-0.00908856	-0.132068	0.165411	0.274279
				-0.0577228	-0.015402	0.130702	0.24611
				-0.129767	-0.086222	0.174907	0.170916
				-0.037406	-0.00134565	0.144041	0.292603
				-0.0600466	0.0682201	0.261973	0.193468
				0.467069	0.133098	-0.225061	0.238653
				0.573248	-0.0475905	-0.49817	0.289099
				-0.151448	-0.0874715	0.259762	0.239933
				-0.0613341	-0.103211	-0.00849103	0.442418
				-0.0699138	-0.0595532	0.2568	0.293521
				0.270004	0.0116858	-0.0559837	0.228795
				0.052162	-0.120766	0.110275	0.367025
				0.0530099	-0.0780638	0.0465925	0.335759
				-0.0597503	-0.0367283	0.302666	0.30489
				0.0453202	-0.089397	0.086378	0.33484
				0.081891	0.21626	0.0196877	-0.083661
				0.117564	-0.0281982	0.0543496	0.327154
				0.0230863	-0.0389008	-0.0449597	0.31575
				-0.0324777	-0.00384653	0.0992603	0.218955
				-0.0596538	-0.0465363	0.1629	0.331782
				0.0707179	0.00221239	0.115078	0.31902
				-0.00151994	-0.0916662	0.0134883	0.353946
				0.414251	-0.07671	-0.282045	0.236138
				0.586023	-0.0302431	-0.497567	0.0182032
				-0.0521822	0.0386049	0.133486	0.103851
				0.0376927	-0.122789	0.167684	0.266607
				0.52408	-0.0153273	-0.394879	0.277914
				-0.113539	0.0363853	0.191907	0.129744
				-0.158407	-0.126639	-0.00764036	0.43084
				0.154287	-0.0354355	-0.39331	0.363814
				-0.0576248	-0.0622568	0.0746743	0.197817
				-0.0535879	-0.104069	0.205656	0.360516
				-0.041109	0.103832	0.146572	0.10712
				-0.116562	-0.108975	0.139287	0.32711
				-0.0745604	-0.0280467	0.108505	0.233445
				0.00181295	0.00495036	0.0776717	0.150559
				0.0492481	-0.0971413	0.139671	0.39206
				-0.0741929	-0.0926895	0.00764941	0.309491
				0.350168	-0.0825972	-0.305692	0.240601
				-0.0341057	-0.0450653	0.229209	0.162729
				-0.0425371	-0.0657656	0.220955	0.24871
				-0.0231085	-0.09148	0.200063	0.334894
				0.457469	-0.0910355	-0.450911	0.207252
				-0.0131599	-0.170961	0.132544	0.202798
				-0.0369333	-0.101801	0.216319	0.162277
				-0.0503907	-0.0588982	0.331434	0.274478
				-0.111011	-0.122022	-0.0643401	0.32536
				-0.0971618	-0.100005	0.155213	0.235176
				-0.0278245	-0.0227574	0.158871	0.191605
				0.187655	-0.109617	0.052605	0.210375
				0.0967461	0.0031946	-0.0100579	0.332878
				0.0704877	-0.0642287	0.203675	0.217928
				-0.00840809	0.0395287	0.143481	0.15308
				-0.170369	0.0250956	0.168376	0.230835
				-0.0855126	-0.0468975	0.193769	0.0971843
				0.10914	0.0266381	0.220449	0.198451
				-0.0518395	0.0179298	0.223994	0.246647
				-0.11761	-0.118296	0.090526	0.204214
				0.227134	-0.123827	0.0199308	0.211363
				-0.0995549	0.002055	0.241349	0.134119
				0.0048763	-0.115812	0.265055	0.248972
				-0.0720695	-0.0737719	0.233091	0.371874
				0.0882077	-0.132565	0.191336	0.3829
				-0.0751487	-0.0868742	0.193365	0.114139
				0.0887501	-0.00961326	0.210547	0.226834
				-0.00314472	-0.0996411	0.0701639	0.158421
				-0.0292436	-0.116947	0.203341	0.35878
				-0.0108313	-0.125325	0.156463	0.326538
				0.0331002	-0.162495	0.106754	0.20175
				-0.0869395	-0.119633	0.161913	0.387558
				-0.0335711	-0.0477403	0.0651811	0.263134
				0.713137	-0.108575	-0.509464	0.222775
				-0.0388768	-0.103478	-0.0870232	0.388639
				0.0300315	-0.0487515	-0.0406628	0.230685
				-0.0568613	-0.0769176	0.0207875	0.336952
				0.0375884	-0.0878156	0.0349586	0.318725
				-0.0440805	-0.0739198	-0.020264	0.295285
				0.0411061	-0.0852111	0.189464	0.315364
				0.289277	-0.090405	-0.0799379	0.339727
				-0.0038046	-0.159024	0.219972	0.193038
				-0.0913803	-0.149212	0.00968412	0.024885
				-0.0685758	-0.0909702	0.254038	0.307365
				-0.0362982	-0.0912653	0.149853	0.319715
				0.0403601	-0.114101	0.00229559	0.324857
				-0.120601	-0.108809	0.21725	0.372806
				0.130081	-0.0974106	0.0895849	0.301964
				-0.0238318	0.0572697	0.166563	0.180669
				-0.0338913	0.0977407	-0.0954626	0.112285
				-0.142543	-0.0694136	0.279624	0.248276
				0.113862	-0.0281002	0.143631	0.281765
				-0.0900624	0.0771522	0.198522	0.250844
				0.545348	0.468629	-0.365842	-0.462595
				0.0659867	-0.081362	0.101239	0.309321
				-0.00254816	-0.0828506	0.423513	0.355871
				-0.0602139	-0.0887851	0.0909364	0.198388
				0.0312357	-0.0891602	0.102862	0.317294
				0.487716	-0.119334	-0.347738	0.331501
				-0.0292614	-0.0452234	0.116577	0.27659
				-0.0182726	-0.0612032	0.168732	0.325841
				0.00548451	0.00332571	-0.0553346	0.205456
				0.470479	-0.0799888	-0.561366	0.285178
				0.0464949	-0.014731	0.0934337	0.26419
				-0.039075	-0.0233735	0.22555	0.20041
				0.302957	0.0627158	-0.217335	0.231595
				0.323655	0.17026	-0.574729	0.0558717
				-0.0421338	-0.0832851	0.167987	0.187579
				0.161036	-0.100756	0.0532133	0.297234
				0.0127955	-0.0190492	0.089985	0.309666
				-0.0471528	-0.00472919	0.238205	0.321459
				0.256255	0.0751786	-0.168603	0.231982
				0.360475	-0.0699138	-0.396479	0.251475
				-0.11716	-0.0537686	0.0666333	0.253889
				-0.0706931	-0.115339	0.151851	0.31777
				0.127973	-0.058584	0.0626972	0.375371
				-0.0552177	-0.0326166	0.0598284	0.190069
				0.0189622	0.0412672	0.144858	0.191973
				0.00905302	-0.138534	0.190328	0.237559
				-0.0596641	-0.0939639	0.212579	0.324333
				-0.0674449	-0.0533002	-0.191349	0.24254
				0.109383	0.00506339	0.0524185	0.168165
				0.168205	-0.0356066	-0.0281413	0.325459
				0.189971	-0.0816267	0.0889715	0.296313
				0.87096	-0.0888815	-0.487737	0.219811
				0.0378164	-0.0558852	0.145298	0.20161
				-0.0346764	0.024732	0.0382355	0.150434
				0.000608965	-0.130269	0.0669586	0.402292
				0.116894	0.124303	0.142293	0.0435948
				0.0317599	-0.0563829	0.0277766	0.376039
				-0.00112691	-0.0646768	0.201357	0.268585
				-0.0321911	-0.0495968	0.0142827	0.294901
				-0.0827395	-0.0917236	0.239022	0.166212
				0.0346924	-0.052857	0.161011	0.295802
				-0.126028	-0.13369	0.205811	0.10903
				-0.0947698	-0.0907551	0.242808	0.327762
				-0.0659976	-0.0957742	0.270608	0.181408
				0.0679934	0.094265	0.063207	0.210396
				0.091255	0.0169224	0.082591	0.283523
				-0.0670693	-0.0657566	0.275016	0.200949
				0.0632749	-0.168565	0.0646226	0.195752
				0.133084	0.0147868	0.0351975	0.279862
				0.113383	-0.0223243	0.174608	0.216471
				0.0253371	-0.0524798	0.196323	0.357886
				0.0108689	-0.0891289	0.0851773	0.285362
				-0.0702544	-0.0945028	0.21251	0.421222
				-0.103601	-0.0517309	0.282169	0.30077
				0.40683	-0.0772169	-0.271625	0.34495
				-0.0474886	-0.0572328	0.165412	0.294128
				-0.0619664	-0.080729	0.0914127	0.25032
				-0.0811717	-0.035632	0.234964	0.226382
				-0.017741	-0.0789231	0.189372	0.261746
				-0.0778422	-0.0464291	0.0990146	0.343315
				0.0135181	-0.0672189	0.177866	0.143497
				-0.0401764	0.00416373	0.206857	0.226382
				0.568806	-0.0338498	-0.343844	0.225119
				-0.0765742	-0.0441731	0.171098	0.290047
				-0.00527424	-0.0105428	0.166243	0.259748
				-0.0401169	-0.0551935	0.157258	0.362431
				-0.0898275	0.301798	0.150574	-0.0942923
				-0.0880779	-0.108821	0.198545	0.227055
				-0.0417105	-0.140713	0.252225	0.367105
				-0.0723981	-0.0612127	0.168361	0.285642
				0.283929	-0.0539895	-0.340844	0.220082
				-0.0257296	-0.0995738	0.0811785	0.3796
				-0.0929442	-0.0323099	0.137866	0.269852
				0.469274	-0.0534666	-0.427954	0.254256
				-0.0564844	-0.109367	-0.017103	0.368514
				0.0171028	0.0823181	0.0476978	0.178622
				-0.0476818	-0.074795	0.0437529	0.429617
				-0.10221	-0.0596786	0.143526	0.252469
				-0.0333526	0.255865	0.0592529	-0.0644505
				-0.045812	-0.0379858	0.135369	0.267563
				-0.0158904	0.0242693	0.204975	0.048715
				-0.0203632	-0.024838	0.154682	0.272333
				-0.0206972	-0.0475107	0.0179409	0.453983
				-0.167498	0.0551952	0.225539	0.0492974
				-0.00143834	-0.10049	0.0426386	0.36093
				0.0248441	0.0132352	0.109374	0.201165
				0.488652	-0.0856881	-0.366742	0.321109
				-0.107221	-0.0670942	0.0470914	0.286504
				0.0523836	-0.151681	0.242234	0.394084
				-0.0433163	0.00601206	0.10134	0.264832
				0.00671921	-0.110225	0.131758	0.326131
				0.265483	-0.0513114	-0.138332	0.305864
				-0.0104168	-0.00546525	0.131764	0.217145
				0.0249695	0.683751	0.155308	-0.36735
				-0.0973147	0.564336	-0.00705528	-0.376739
				-0.0414629	-0.0325232	0.24499	0.224726
				0.0652291	-0.12229	0.100082	0.165943
				0.0858377	0.100006	0.0782383	0.160739
				-0.0910037	-0.00875621	0.154447	0.272216
				0.0531119	-0.146376	0.164516	0.259395
				-0.052989	-0.0152943	0.34398	0.234262
				-0.0237942	-0.0528503	0.105362	0.284177
				0.0420246	-0.0678139	0.0960322	0.253559
				-0.0850314	0.0310016	0.15999	0.20231
				0.0625495	0.122145	0.0626885	0.0575643
				-0.00588931	-0.0622468	0.0372888	0.333059
				-0.0607682	-0.0766885	0.178058	0.180999
				-0.126242	0.00234015	0.15377	0.166239
				-0.0318411	-0.0669377	0.03771	0.337373
				-0.00823306	-0.0986747	0.147157	0.277131
				0.157931	-0.0231725	0.0995478	0.265252
				0.0144531	-0.0361056	0.199797	0.324336
				0.0675592	-0.0296019	-0.0675827	0.222009
				-0.0124332	-0.117612	-0.0665091	0.313975
				0.0187507	-0.127838	0.12055	0.133417
				0.0654586	0.0554168	0.103167	0.174635
				-0.0452541	0.0424274	0.259536	0.150691
				-0.0165227	-0.0626955	0.160797	0.393841
				-0.0599755	-0.013366	0.248489	0.0881957
				-0.0706661	-0.134349	0.125502	0.279599
				-0.117179	-0.0764785	0.248608	0.292828
				-0.127983	-0.0288951	0.0800219	0.377169
				0.512634	-0.0477897	-0.370989	0.125876
				-0.108947	-0.0832266	0.0612762	0.36076
				-0.0479728	-0.0528703	0.27004	0.204024
				-0.0488679	0.09911	0.283729	0.17795
				0.0906151	-0.125372	0.15712	0.273528
				-0.0498504	-0.0642273	0.104294	0.16935
				-0.013103	-0.0504789	0.142475	0.372395
				-0.0878818	-0.100738	0.200959	0.297935
				-0.108805	0.00746651	0.0201206	0.174106
				-0.122275	-0.0980109	-0.0599417	0.242193
				-0.00508061	0.368955	0.122489	-0.276474
				-0.0014579	-0.0508129	0.127658	0.265153
				-0.00739676	-0.0368034	0.11376	0.224753
				0.144559	0.00765856	0.109427	0.183136
				-0.070105	-0.0876858	0.14484	0.316126
				-0.0017074	-0.0269841	0.0958959	0.255982
				-0.119593	-0.0755542	0.20382	0.280373
				-0.0616416	-0.0849291	0.131225	0.21889
				-0.0375605	-0.109557	0.187921	0.289658
				0.121089	-0.0224952	-0.0714523	0.17446
				0.110224	-0.0214363	0.0703401	0.253388
				0.155999	-0.0966275	0.131324	0.369725
				0.0146588	0.033305	0.223034	0.219658
				-0.10436	-0.0205337	0.0502606	0.255904
				-0.0425317	-0.0213902	0.238769	0.283687
				0.512955	-0.121687	-0.411758	0.225279
				0.139382	0.423087	0.0882482	-0.362561
				0.581827	-0.0498025	-0.475633	0.224691
				-0.123703	0.299631	0.113879	-0.163486
				-0.0770234	-0.0600666	0.100363	0.248209
				-0.0802674	-0.108236	0.224397	0.296075
				0.55946	0.0391152	-0.276837	0.255427
				0.0229705	-0.0539563	0.0291385	0.331867
				0.0756711	-0.0430845	-0.120269	0.292788
				0.0959545	-0.048977	0.080301	0.316979
				0.148996	-0.0858926	0.0152855	0.341047
				0.569184	-0.0731219	-0.493495	0.448014
				-0.00318162	-0.0912568	0.177395	0.251477
				-0.0896795	0.0685322	-0.0312695	0.162902
				0.104155	-0.0305619	0.0791084	0.265514
				0.0315569	-0.111134	0.0881551	0.309066
				-0.0557973	-0.0525216	0.119401	0.224474
				-0.0239916	-0.0522057	0.175509	0.227024
				-0.0523732	-0.105798	0.220247	0.282737
				-0.0282113	-0.107747	0.117734	0.224364
				0.152996	-0.0873797	0.199148	0.337554
				-0.0174585	-0.0726737	0.142971	0.268478
				-0.0634688	-0.0432426	0.0170643	0.223573
				0.0312152	-0.0636346	-0.0258006	0.374707
				-0.0414131	-0.120554	0.285186	0.164247
				-0.081234	-0.105878	0.357883	0.302338
				-0.0774377	-0.0873368	0.0763569	0.320185
				0.176515	-0.09954	0.00390304	0.404347
				0.149014	-0.00773956	0.0394397	0.343542
				-0.0426735	0.115186	0.262858	0.117163
				-0.0943539	-0.0956132	0.178787	0.301366
				-0.147531	-0.00201533	0.0700965	0.253544
				-0.000157475	-0.0673938	0.117089	0.269605
				0.562863	0.0232564	-0.385503	0.24224
				0.0410522	-0.145649	0.154979	0.254388
				0.0327831	-0.0578514	0.100841	0.296072
				-0.0890775	-0.0742266	0.218823	0.343367
				-0.024195	-0.0308308	0.306787	0.234623
				0.0452041	-0.00820969	0.174491	0.229039
				0.00356631	-0.139845	0.269959	0.308758
				0.0228837	-0.0641105	0.11363	0.260668
				-0.111804	-0.132639	0.163322	0.267429
				0.195236	-0.0382104	0.1095	0.374834
				0.56182	0.0514763	-0.541412	0.198127
				0.336172	0.0290551	-0.290125	0.1833
				-0.0560685	0.429581	0.331161	-0.331304
				-0.0489972	-0.0213331	0.122772	0.319408
				-0.0421097	-0.0851126	0.327825	0.31502
				-0.00782909	-0.0528249	0.154152	0.282647
				0.370941	-0.0628771	-0.25431	0.332649
				-0.0337356	-0.180473	0.148378	0.357335
				0.0860632	0.0144558	0.210423	0.309152
				0.0557974	-0.07498	0.151754	0.318035
				-0.028547	0.430892	0.0657565	-0.279573
				-0.0397292	-0.0699626	-0.131807	0.235702
				-0.0849846	-0.0137262	0.227847	0.243428
				0.0329501	-0.0366899	0.1673	0.229719
				-0.0178543	-0.180703	0.0108043	0.38776
				0.0793678	0.773384	0.0401899	-0.355271
				-0.0481161	-0.0246828	0.211952	0.217124
				0.235073	-0.00441561	-0.233	0.239913
				-0.0728177	-0.150996	0.0297671	0.382415
				-0.00062766	0.0773655	0.0635928	0.0460179
				-0.0884939	-0.0407637	0.253006	0.239408
				-0.0323087	-0.0393621	0.0924762	0.21703
				-0.0587851	-0.0697483	0.219816	0.253339
				-0.132357	-0.0403336	0.0973291	0.308843
				0.018809	-0.0443592	0.049511	0.107111
				-0.0834356	-0.00443524	0.217992	0.203761
				0.00435366	-0.0180434	0.0291572	0.192612
				0.446105	-0.0769995	-0.307777	0.282952
				0.0143179	-0.111158	0.133599	0.325037
				-0.0465332	0.0268857	0.0281569	0.208156
				-0.0286607	-0.117817	0.0393069	0.164437
				-0.0091045	-0.0725782	0.25011	0.245493
				0.0758522	-0.0876759	0.114658	0.277576
				0.00848438	-0.0738845	0.109373	0.30088
				0.536211	-0.125706	-0.492777	0.337635
				-0.0103457	-0.115239	-0.0688681	0.425748
				-0.0270726	-0.0656471	0.162553	0.31438
				-0.177699	-0.0277075	0.199744	0.221387
				-0.123889	0.0472103	0.273686	0.102673
				0.208803	0.416078	-0.0315225	-0.286229
				-0.102062	-0.106526	0.196337	0.261524
				0.29849	-0.0601492	-0.271611	0.350163
				0.0240335	-0.0847541	0.0363127	0.346583
				-0.0846812	0.0512406	0.315508	0.0954107
				-0.0672369	-0.0840603	0.226504	0.325649
				0.0839799	0.0662195	0.0451311	0.175276
				-0.0719118	-0.0217798	0.205054	0.245567
				-0.10101	-0.106929	0.254157	0.284393
				0.150972	-0.0514944	-0.0644808	0.210564
				0.0623922	0.0222786	0.180579	0.198414
				0.506023	-0.0562006	-0.50782	0.279284
				-0.127627	-0.00936852	0.0749202	0.320076
				0.0383236	-0.077342	0.165264	0.210761
				-0.0291856	0.762073	0.203531	-0.382714
				-0.0515666	-0.054477	0.0810252	0.223419
				0.0620819	-0.00241121	0.105972	0.304213
				-0.0505952	-0.0487388	0.200176	0.241172
				-0.0839066	-0.104592	0.167012	0.4413
				0.0158688	-0.0796356	0.258235	0.355534
				-0.12648	-0.0583296	0.186578	0.216956
				-0.090472	-0.00666694	0.0483885	0.209788
				0.00261516	-0.0465647	0.107024	0.261918
				-0.105845	-0.0678356	0.0852661	0.273182
				0.301488	-0.0973838	-0.213493	0.230175
				-0.0911602	-0.184313	0.317297	0.353533
				-0.0435765	-0.0918243	-0.0549333	0.187959
				-0.0248278	-0.0923121	0.00517643	0.464183
				-0.0444318	-0.0924934	0.155959	0.161044
				-0.0624817	-0.0505097	0.0611361	0.25908
				-0.0393978	-0.0421883	0.238966	0.33545
				0.0190942	-0.0443721	0.10304	0.271805
				-0.0630517	0.00761823	0.369717	0.240168
				-0.109548	-0.0849526	0.123545	0.235268
				0.029422	-0.08144	-0.114933	0.330846
				-0.0425628	-0.057299	0.187138	0.255854
				-0.053601	0.327983	0.171699	-0.0884968
				0.00381385	-0.164523	0.139722	0.378736
				0.0430554	-0.106661	0.0978963	0.282735
				-0.0387798	-0.0149803	0.16042	0.0610803
				0.0276876	0.270035	0.114465	-0.0606809
				-0.0561611	-0.0826998	0.0461938	0.307234
				-0.0247987	-0.12339	0.08493	0.390597
				-0.00445184	-0.0425697	0.271834	0.180873
				-0.142588	-0.0668528	0.0617827	0.253804
				-0.0728908	-0.0791459	0.185493	0.298867
				0.710478	0.0531503	-0.464012	0.164737
				-0.0871391	-0.0397671	0.0915433	0.117242
				-0.0178175	-0.00614856	0.235966	0.170037
				0.0758913	-0.06467	0.00737886	0.245951
				-0.0523339	-0.0167896	0.154752	0.211013
				-0.0508591	0.00214682	0.187732	0.289483
				-0.058907	-0.0170882	0.134866	0.321785
				-0.0149342	-0.0911009	0.130495	0.294173
				-0.0447026	0.01462	0.309417	0.220462
				-0.0725057	-0.0344886	0.311955	0.140026
				0.144198	-0.03177	0.0485007	0.225729
				-0.0800983	-0.101006	0.106651	0.216925
				-0.115717	-0.0371716	0.205064	0.241328
				-0.111885	0.0981447	0.316205	0.0944765
				0.0681449	-0.0208849	0.167416	0.31468
				-0.0899582	-0.00786686	0.231134	0.227233
				-0.0576594	-0.0729778	0.183806	0.375888
				0.256985	-0.104124	-0.077218	0.307725
				-0.0203549	-0.143015	0.139812	0.40937
				0.0343399	0.308753	0.197923	-0.136503
				0.468249	-0.0476435	-0.27506	0.244423
				0.0732287	0.00722593	0.111393	0.213938
				0.0849547	0.0397489	0.0269086	0.189721
				-0.069896	0.0227668	0.131088	0.298365
				-0.0208484	-0.113863	0.268422	0.212331
				0.802463	-0.0460796	-0.483333	0.215857
				-0.128157	-0.0659999	0.118564	0.192088
				0.0739609	-0.0987789	0.120369	0.354548
				-0.0943257	-0.0794171	0.204543	0.248081
				-0.0813686	-0.136223	0.187982	0.352195
				-0.0936787	-0.140841	0.0924776	0.245773
				-0.14703	-0.0423936	0.267877	0.302419
				0.502247	-0.0341381	-0.546645	0.280266
				-0.0167256	-0.0602524	0.318459	0.337497
				-0.0529546	-0.0903054	0.22139	0.326972
				0.102093	-0.015601	0.0890334	0.183129
				0.0449952	-0.0267571	0.0762085	0.384411
				0.0219514	0.419326	0.115839	-0.182046
				0.0471036	-0.0488906	0.220132	0.253598
				-0.0764772	-0.00682902	0.228974	0.289219
				-0.0874468	0.0186324	-0.0302454	0.239874
				-0.124655	-0.101107	0.242514	0.340061
				0.0126776	-0.0341251	0.0614608	0.272171
				0.00792508	-0.0236808	0.123159	0.253222
				-0.0430219	-0.10247	-0.0168944	0.350231
				-0.0362354	-0.0863252	0.226012	0.221424
				0.0905625	-0.0690808	0.363691	0.357371
				-0.0863181	-0.0400078	0.0789584	0.271053
				-0.0963247	-0.0663654	0.122259	0.232104
				-0.0698547	-0.0540778	0.171093	0.222218
				-0.0349692	-0.0607518	0.205688	0.300937
				-0.059036	-0.0501445	0.2337	0.326284
				-0.0781355	-0.12119	0.198997	0.319518
				0.0113298	-0.0370374	-0.0787922	0.200983
				-0.023478	-0.0970183	0.218418	0.222278
				-0.0339803	-0.121601	0.100126	0.292886
				0.528062	0.0348602	-0.514904	0.0825516
				0.0424394	-0.16946	0.20083	0.307815
				0.109736	-0.0674092	0.0511477	0.241
				-0.0329053	-0.104187	0.262075	0.338974
				0.466216	-0.0617016	-0.232668	0.221446
				-0.0798152	-0.0501534	0.110185	0.253234
				-0.0650083	-0.0572921	0.0881181	0.299533
				0.0674588	0.156586	0.0504365	0.0832598
				-0.0850086	0.114155	0.0857123	-0.0934647
				-0.0549935	0.0200455	0.244314	0.289692
				-0.0784185	-0.0206914	0.162212	0.264793
				0.0910837	-0.12449	0.0450404	0.354227
				-0.0727252	-0.0683382	0.267927	0.328172
				-0.0300934	0.0150786	0.0841984	0.246725
				0.483514	-0.0900144	-0.352108	0.275161
				-0.00115114	-0.132173	0.0583688	0.48864
				-0.139566	0.0173243	0.220128	0.2537
				0.191744	0.12521	0.0170754	0.106233
				-0.0420334	-0.0306477	-0.0326557	0.297109
				-0.00157202	-0.0484454	0.0645716	0.206123
				0.163717	-0.0200335	-0.0342522	0.24433
				0.257066	-0.0240781	-0.174233	0.228145
				0.0148863	0.111309	0.0975203	0.0936414
				0.0140899	-0.0803956	0.209912	0.300716
				-0.0271543	0.453334	-0.058012	-0.18922
				-0.0125322	0.12984	0.129459	0.102128
				-0.011164	-0.0631943	0.201543	0.261985
				-0.043726	-0.0703003	0.074368	0.0604679
				-0.0340355	-0.0155208	-0.0151366	0.24843
				-0.0829303	-0.00959824	0.221224	0.23125
				-0.0761754	-0.0987124	0.261444	0.376399
				0.0151337	0.00508362	0.0951802	0.20867
				-0.0119801	-0.0538041	0.201929	0.221104
				-0.0226744	-0.063376	0.132459	0.377088
				0.042275	-0.106621	0.141164	0.305827
				-0.120646	0.00921079	0.083488	0.350015
				0.00735996	-0.0614272	0.164798	0.21791
				-0.0122849	-0.0976126	0.132497	0.354648
				0.0288395	0.313464	0.17739	-0.121368
				0.526372	0.257578	-0.312827	0.0319394
				-0.0849336	-0.0560255	0.10323	0.277722
				0.101893	0.27447	0.0859638	0.0264805
				-0.0689052	0.0264857	0.150863	0.248278
				0.539114	-0.046953	-0.494351	0.232298
				-0.0769571	-0.0748113	0.185852	0.272928
				0.00170719	-0.0622919	0.154871	0.304932
				0.0410176	-0.0155716	0.0884521	0.262924
				0.101431	-0.0721644	0.083023	0.359912
				0.151952	0.00954395	-0.00845498	0.341657
				-0.0900668	-0.0756999	0.135443	0.293322
				0.101647	-0.0731326	0.102428	0.29988
				0.13042	-0.0635003	0.0379431	0.369832
				-0.107057	-0.0889633	0.195466	0.365782
				0.190632	0.00573757	-0.076809	0.246762
				-0.105213	-0.0527167	0.0785637	0.31642
				-0.00511369	-0.0578046	0.230437	0.171403
				-0.0541222	0.131383	0.127035	0.102768
				-0.0728298	0.383251	0.177901	-0.426159
				0.015284	-0.0281996	0.15676	0.297475
				-0.0304764	-0.0499941	0.299372	0.261841
				-0.0888064	-0.0857296	0.278834	0.391995
				-0.00747408	0.0103671	0.143821	0.101487
				0.070458	-0.00342586	0.102137	0.25008
				-0.0312015	-0.0563481	0.0822162	0.204794
				0.0381559	-0.0698205	-0.00805226	0.320975
				0.466923	-0.154628	-0.411385	0.376698
				-0.137251	0.252891	0.143659	-0.0388575
				0.00814131	-0.0827637	0.151543	0.346108
				0.72281	-0.0827875	-0.435997	0.365087
				-0.113894	-0.107671	0.22694	0.250431
				0.229713	0.0592136	-0.127378	0.141736
				-0.0601171	-0.0542864	0.0691643	0.306609
				0.392919	-0.0594698	-0.266321	0.335267
				-0.00743297	0.0228574	0.12638	0.124899
				-0.027379	0.0266292	-0.0480399	0.090858
				-0.00389771	0.191238	0.143537	-0.00642817
				-0.086406	-0.0438369	0.285337	0.112665
				-0.15368	-0.0520449	0.188698	0.207741
				0.0878018	-0.0162223	0.0762677	0.333354
				-0.0734057	-0.0418872	0.1722	0.309651
				-0.126136	-0.0374343	0.202341	0.359857
				-0.0455194	-0.132707	0.191678	0.442423
				0.114899	-0.097753	0.132104	0.316517
				0.0507826	-0.0263738	0.0920518	0.23629
				-0.0248081	-0.0189837	-0.0820508	0.281097
				-0.0716069	-0.0527613	0.178715	0.173806
				-0.0408143	0.0532774	0.0136466	0.321949
				-0.057881	-0.0423629	0.112738	0.263946
				0.283447	-0.0725334	-0.0826021	0.399104
				-0.0658263	-0.0241221	0.14106	0.155534
				0.0679388	0.00239209	0.133413	0.244131
				-0.0156137	-0.0910357	0.0472903	0.370567
				-0.0627511	-0.0781707	0.117583	0.358666
				0.718689	-0.0704016	-0.411032	0.267104
				-0.0897311	-0.0206039	0.179235	0.15953
				-0.0668194	0.0777118	0.143008	0.0979378
				-0.120615	0.0462317	0.132833	0.285424
				0.0096392	-0.0655742	0.0520069	0.202228
				0.0523595	-0.105269	-0.015959	0.321748
				0.469884	-0.0320068	-0.435339	0.172833
				-0.00210331	0.00278433	0.0711313	0.166364
				0.162086	-0.0157201	0.0950424	0.199026
				-0.105962	0.107776	-0.0128151	0.0661412
				-0.0516033	0.743946	0.0309146	-0.45226
				0.00148529	-0.110137	0.0328037	0.361233
				0.17076	-0.0265225	0.0346742	0.291496
				-0.0930345	0.100146	0.207007	0.159694
				-0.0849629	-0.0404621	0.163822	0.232718
				0.0475825	-0.0403427	0.213436	0.180264
				-0.104038	-0.0551165	0.247948	0.241605
				-0.100549	-0.038009	0.146751	0.125383
				0.131504	-0.00938394	0.0374953	0.222925
				-0.0460197	-0.0363585	0.246023	0.365247
				-0.0894096	0.0202511	0.246314	0.121933
				-0.0141397	-0.0542593	0.251642	0.278629
				0.120519	0.126992	0.0556472	0.0102209
				0.137107	-0.00852768	0.0543068	0.279988
				0.0148191	-0.00913129	0.117728	0.256197
				-0.0656423	-0.0409773	0.125551	0.343546
				0.0125124	-0.142206	0.123035	0.216285
				-0.0955529	-0.0123428	0.258766	0.357522
				-0.068573	-0.070456	0.0671555	0.188952
				0.0869453	-0.10883	-0.173029	0.336976
				0.268531	-0.00830799	-0.216509	0.215603
				0.0110724	0.0315129	-0.101885	0.0251153
				0.103337	-0.00420259	0.0652253	0.340974
				-0.0729512	0.122498	0.0982678	0.115052
				-0.0607265	-0.0926172	0.297533	0.457915
				0.0610048	0.294331	0.0681415	-0.0501974
				-0.0165091	0.0217466	0.114835	0.270143
				-0.109748	0.197663	0.171589	0.0157012
				-0.0187169	-0.0843828	0.122329	0.363731
				-0.0433954	-0.0558852	0.185339	0.346548
				-0.0708329	-0.00955682	0.210393	0.271893
				-0.106839	0.0929842	0.260455	0.184824
				0.00178741	-0.0228927	0.245718	0.220419
				-0.106343	-0.0326005	0.223258	0.340269
				0.273962	-0.0521567	-0.133962	0.101843
				0.0556592	-0.0900754	0.0725404	0.336765
				0.137479	-0.0888771	0.102946	0.252918
				-0.0467982	0.00936782	-0.110653	0.162829
				0.106156	0.0130732	0.00244916	0.244905
				0.150185	-0.0192438	0.0250198	0.253023
				-0.071194	-0.114844	0.179182	0.217583
				-0.0304509	0.0243023	0.0753958	0.282259
				0.528504	-0.00978731	-0.327828	0.313131
				0.577375	-0.00601456	-0.414366	0.237787
				-0.0260986	-0.0230046	0.250649	0.291814
				0.0127226	-0.0394235	0.0964781	0.313706
				-0.0222021	-0.072872	0.0510943	0.349742
				-0.0323232	0.0149189	0.0541119	0.200741
				0.18367	-0.138936	0.062739	0.399633
				0.0460538	-0.0560073	0.23967	0.240743
				-0.103441	-0.106344	0.113682	0.311038
				-0.0419527	-0.0499178	0.0722069	0.283387
				-0.0689497	-0.0207541	0.168739	0.241019
				-0.0344747	0.00819954	0.233684	0.212855
				-0.0847765	0.384191	0.192999	-0.219436
				-0.0393513	-0.00878702	0.0237221	0.231137
				-0.0780324	-0.0678399	0.13263	0.297035
				-0.0947671	-0.0595077	0.117696	0.264147
				-0.0771624	0.0183225	0.104665	0.235981
				-0.085937	-0.102278	0.0517931	0.290404
				0.168464	-0.0378098	0.143985	0.2319
				0.0758619	-0.0948351	0.109232	0.267213
				-0.0810669	-0.0997033	0.227365	0.349055
				0.0916434	-0.193135	0.00169327	0.291138
				-0.0495113	0.0127684	0.221535	0.284947
				0.050673	-0.0166022	0.20801	0.241154
				0.000651206	-0.0569797	0.078958	0.304031
				0.699097	-0.0485949	-0.502394	0.263461
				0.153235	-0.110496	0.116605	0.31509
				-0.0179616	-0.0236808	0.0847635	0.206763
				0.0226603	-0.0645863	0.146075	0.276061
				-0.0149366	0.0797244	0.243739	0.13337
				0.182579	-0.0179985	0.0966953	0.193227
				0.522598	-0.133486	-0.512258	0.425493
				-0.159894	-0.0343491	0.213833	0.229085
				-0.205453	-0.017054	0.197703	0.130791
				0.492837	-0.0590045	-0.394697	0.220053
				-0.0726321	-0.136549	0.233321	0.234682
				0.154289	-0.125072	0.0724236	0.446034
				0.0224426	-0.0404162	0.0817535	0.29446
				0.07525	-0.133972	0.0458668	0.316458
				0.0248994	-0.0914144	0.16433	0.148593
				-0.0823843	0.0920374	0.211759	0.136867
				-0.089059	-0.0483347	0.193317	0.296614
				0.045245	0.0277591	-0.0839686	0.30279
				-0.0511036	-0.122526	0.240132	0.27273
				0.0226059	0.342478	0.0815368	-0.131642
				0.00556537	-0.0596397	0.22326	0.13891
				-0.0593227	-0.0861167	0.147991	0.181878
				-0.0122058	-0.0451951	-0.0620401	0.312702
				0.575309	0.0158093	-0.409791	0.191449
				-0.0782957	-0.0476064	0.285368	0.420282
				-0.00935265	-0.0955382	0.264623	0.268042
				0.0175863	-0.0516401	-0.0914909	0.21959
				-0.066805	-0.0105047	0.100618	0.236977
				0.0333683	-0.0782691	0.119019	0.313475
				-0.0127827	0.0818437	0.199596	0.228391
				0.579613	-0.0595066	-0.33836	0.355475
				0.0333728	-0.105657	0.066529	0.433346
				-0.228886	-0.122842	0.0634027	0.318514
				-0.0605868	-0.0304685	0.195045	0.181759
				0.0880071	-0.0931602	0.169039	0.374709
				-0.0756505	-0.0847184	0.297232	0.31044
				-0.138557	0.0132834	0.091571	0.157513
				-0.057964	-0.0677845	0.166621	0.289472
				0.0276201	-0.061942	0.233704	0.263427
				-0.0464853	-0.0668521	0.249966	0.233599
				-0.00784867	-0.0689458	-0.118353	0.413804
				0.116593	0.0777209	0.0669817	0.186792
				-0.0401962	-0.0598169	-0.0313087	0.390986
				0.0647246	-0.0332041	0.115207	0.348249
				0.324872	-0.0788432	-0.365267	0.290048
				-0.0385567	0.0216825	-0.00731372	0.187907
				-0.103361	-0.0923896	0.180358	0.352411
				0.32355	-0.00568621	-0.187984	0.118842
				-0.118789	-0.0819105	0.186503	0.211256
				-0.090352	-0.13363	0.211434	0.317206
				0.582254	-0.046115	-0.53887	0.167786
				0.0337942	-0.111401	0.156816	0.284753
				-0.08814	0.161088	0.097787	-0.0519107
				-0.137002	0.709779	0.305259	-0.316604
				0.0161061	-0.0788612	0.16649	0.204751
				-0.0172732	-0.0358742	0.219157	0.29043
				0.0731227	0.071791	0.0281045	0.167776
				0.069478	-0.073371	0.240657	0.251858
				0.125977	-0.0166998	0.0458523	0.341544
				-0.0981372	0.0092558	0.232656	0.247499
				-0.0964845	-0.0608701	0.275059	0.268083
				-0.0191474	-0.0774453	0.104006	0.363436
				-0.0530866	-0.0282663	0.297578	0.245975
				0.69404	0.0282097	-0.492735	0.118687
				0.423676	-0.112157	-0.252987	0.328298
				0.646683	-0.0748512	-0.442047	0.258575
				0.0299577	0.073674	0.120394	0.039426
				0.0710636	0.0211956	0.106097	0.257997
				-0.025565	-0.0319273	0.17487	0.164207
				-0.0808817	-0.0650342	0.137726	0.201999
				-0.00266258	-0.0576386	0.120201	0.297946
				0.408636	-0.101197	-0.256375	0.289135
				0.0275214	-0.0344235	0.131394	0.275334
				0.0203883	-0.0738325	0.109638	0.224875
				0.0694966	-0.0871437	0.0838884	0.40338
				-0.0390034	-0.0264075	0.152399	0.355205
				0.0643876	-0.103394	-0.142903	0.279394
				-0.0241662	-0.139746	-0.126228	0.19251
				-0.00825883	-0.0222661	0.17021	0.295761
				-0.0557265	0.383172	0.278951	-0.347861
				-0.0219454	-0.114045	0.176696	0.346493
				0.0500011	-0.105598	0.233435	0.274964
				0.0222656	0.231241	0.0540474	-0.0937339
				0.00256292	-0.0278118	0.108045	0.11861
				0.0468873	-0.0925258	0.115264	0.165685
				-0.0886858	0.766323	0.353919	-0.417651
				0.106417	-0.0783836	0.156523	0.330991
				-0.0203729	-0.110544	0.143763	0.124819
				0.443082	-0.0121741	-0.519131	0.210139
				0.0493134	-0.0330085	0.275373	0.241989
				-0.0223961	-0.071976	0.193965	0.260529
				0.103323	-0.0869984	-0.0558643	0.300188
				0.0180997	-0.0203305	0.133829	0.264006
				0.0483869	0.0250291	0.18045	0.152607
				0.11301	0.173398	-0.0304791	-0.0247939
				0.00966738	-0.124121	0.184162	0.149213
				0.0493395	-0.0619937	0.139138	0.392031
				-0.00854727	-0.0616857	0.189999	0.307387
				0.284812	-0.0843902	-0.245456	0.296526
				-0.0450613	-0.00629674	0.213417	0.244836
				0.00731786	-0.070506	0.0726808	0.289634
				0.567598	-0.113032	-0.459787	0.330651
				-0.0485083	-0.10909	0.229496	0.259194
				-0.10203	-0.0818672	0.295717	0.153809
				-0.0363204	0.0915538	0.167551	0.174021
				0.0194538	-0.0832457	0.267598	0.258923
				-0.0520409	0.024236	0.330293	0.304299
				0.100774	-0.0325199	-0.109731	0.281487
				0.12339	-0.0589424	0.0540845	0.216312
				-0.0345512	-0.026503	0.219334	0.242289
				0.0781102	-0.112715	0.30826	0.390015
				-0.0381158	-0.146178	0.211788	0.197804
				0.141515	-0.0909592	0.0642858	0.32694
				-0.042917	-0.0556218	0.336225	0.330344
				-0.033025	0.0351018	0.229006	0.185531
				-0.104395	-0.0913407	0.118642	0.149998
				0.121352	-0.0651868	-0.0455448	0.317365
				0.111273	-0.0247372	0.0286654	0.281759
				0.0693199	0.0302058	0.159735	0.210271
				-0.100737	-0.0561434	0.284226	0.300493
				-0.114168	-0.0240838	0.127586	0.314139
				0.528189	-0.0852496	-0.586438	0.297721
				0.123889	0.057299	0.103217	0.12667
				-0.0264679	-0.170677	0.242564	0.374455
				0.0308735	-0.0362218	0.157947	0.26689
				-0.000333146	-0.0668909	0.210762	0.220838
				-0.0873929	-0.114485	0.045542	0.295993
				-0.044755	-0.0502726	-0.0540523	0.263302
				0.501858	-0.110773	-0.272674	0.268708
				0.658364	0.539979	-0.531056	-0.353235
				-0.173111	-0.119231	0.225342	0.307416
				-0.0465015	-0.0682972	0.252622	0.304834
				-0.0359773	-0.123074	0.195739	0.209131
				-0.0641112	-0.143381	0.100826	0.228692
				-0.0328217	-0.00881015	0.227095	0.288256
				-0.0307057	0.0280657	0.146885	0.158338
				0.0381552	0.0243493	0.205589	0.341883
				-0.0576263	-0.0290084	0.162487	0.183263
				0.207972	-0.0529665	0.013357	0.222973
				-0.119792	-0.0313433	0.291762	0.330635
				-0.0574362	-0.102007	0.0606231	0.293099
				0.542209	-0.0305647	-0.379496	0.296
				-0.0518926	-0.0373088	0.0525831	0.430915
				-0.108801	-0.114586	0.0697812	0.261847
				-0.0749553	-0.00865667	0.116812	0.309325
				0.0247231	0.0305216	0.119103	0.324499
				0.0915517	0.0512135	0.0734099	0.163991
				-0.057081	-0.124055	0.254983	0.38218
				-0.0390532	-0.133701	0.0778569	0.338065
				-0.0629166	-0.135316	0.0792427	0.252973
				-0.0425521	0.0564493	0.151009	0.130714
				0.252637	0.0727195	-0.229549	0.195472
				0.0642066	-0.0642774	0.174231	0.240275
				-0.100697	-0.0377233	0.103945	0.200562
				0.0337422	-0.116038	0.154799	0.303108
				-0.0838151	-0.178147	0.263208	0.317534
				0.0857636	-0.0861753	0.169546	0.345846
				-0.0499552	-0.0255669	0.218582	0.29836
				-0.031951	-0.0786565	0.130023	0.280763
				-0.153965	-0.0949948	0.292961	0.365411
				0.0697013	-0.00362642	-0.0465132	0.190617
				0.0196335	-0.0202085	0.0737325	0.151764
				0.267878	-0.101645	-0.247051	0.239174
				-0.0114189	0.00932199	-0.0219823	0.225108
				-0.0329675	-0.0522018	0.148968	0.205238
				-0.0384734	-0.142909	0.15075	0.335031
				-0.0874869	-0.0958228	0.174294	0.293323
				-0.0428732	-0.0583767	0.191801	0.235672
				0.0499048	-0.0643294	0.139616	0.247438
				0.047234	-0.0583779	0.168871	0.246081
				0.114426	-0.0593198	0.0748344	0.346175
				-0.0319734	0.0453289	-0.170806	0.142493
				0.57175	0.0116364	-0.537158	0.228557
				-0.151394	-0.0889265	0.179031	0.293739
				-0.0751649	-0.000773559	0.200342	0.171664
				-0.0190714	-0.0555175	0.154676	0.306567
				-0.09076	0.0114071	0.179844	0.382088
				0.0338048	0.00866263	0.194159	0.237411
				0.0254131	0.00323797	0.171299	0.215634
				-0.119133	-0.0993595	0.194641	0.290203
				-0.108846	0.00648868	0.244884	0.232759
				-0.0672688	0.15587	0.240361	-0.00407732
				-0.142349	0.0253653	0.151782	0.194111
				0.0389141	-0.0980398	0.00872572	0.226774
				0.0488775	0.00818162	0.0709026	0.171912
				-0.0809418	-0.0344386	0.148528	0.140629
				0.179172	-0.0758101	0.0156604	0.246657
				0.0627363	-0.100766	0.0931932	0.281603
				-0.00450523	0.0532103	0.212497	0.231866
				-0.0261278	-0.0431	-0.0719843	0.26517
				0.0503661	0.078453	0.0578524	0.154595
				0.176412	0.276668	0.0345041	0.051852
				0.0617952	-0.109886	0.13561	0.303655
				-0.0804881	0.00130387	0.165594	0.258103
				-0.0808739	0.322624	0.147916	-0.44292
				-0.0732449	-0.0852451	0.22947	0.261404
				-0.040741	0.0581567	0.157728	0.282562
				0.477896	0.0265067	-0.406959	0.233304
[truncated: 18,692 more rows]

## Sheet: C
3D																	3F
	Ctrl			KP 1:20			KPP 1:20			KP 1:10			KPP 1:10				Cd206		Arg1
CD80	0.0381	0.0307	0.0444	0.286	0.378	0.367	0.442	0.424	0.439	0.453	0.403	0.466	0.555	0.572	0.562		KP	KPP	KP	KPP
CD86	0.0259	0.0178	0.0232	0.0272	0.0298	0.0235	0.0382	0.0413	0.0414	0.0264	0.0208	0.0311	0.0766	0.075	0.0735		2.214	5.633	2.214	5.633
CD206	0.0263	0.0211	0.0262	0.0308	0.0256	0.0253	0.0321	0.04	0.0349	0.0312	0.0333	0.0357	0.0662	0.0673	0.0591		1.602	7.053	1.602	7.053
MHC-II	1.022	0.995244	0.982759	0.608205	0.570749	0.595719	0.454816	0.465517	0.451249	0.469084	0.485137	0.465517	0.395957	0.410226	0.410226		1.866	9.494	1.866	9.494
																	1.905	12.395	1.905	12.395
																	1.24	9.708	1.24	9.708
																	2.468	16.124	2.468	16.124
																	0.698	16.528	0.698	16.528
																	1.774	11.8	1.774	11.8

## Sheet: D
4D																	4F
	Ctrl			KP			KP+CXCL2			KPP			KPP+682					Ctrl			KP			KPP			KPP IgG			KPP anti-CXCL2
CD80	0.0238	0.0248	0.0256	0.0301	0.0282	0.0282	0.0231	0.0197	0.0216	0.0266	0.0175	0.0254	0.0377	0.0342	0.0446		CD80	0.0063	0.0057	0.0068	0.302	0.273	0.321	0.513	0.496	0.536	0.485	0.479	0.488	0.587	0.55	0.59
CD86	0.119	0.102	0.131	0.196	0.178	0.234	0.155	0.133	0.154	0.268	0.263	0.273	0.334	0.291	0.365		CD86	0.183	0.146	0.163	0.203	0.167	0.189	0.183	0.18	0.2	0.192	0.198	0.2	0.333	0.267	0.329
CD206	0.176	0.19	0.178	0.321	0.307	0.353	0.466	0.432	0.439	0.47	0.489	0.494	0.35	0.317	0.391		CD206	0.156	0.154	0.17	0.202	0.175	0.2	0.296	0.273	0.297	0.315	0.245	0.3	0.197	0.159	0.197
MHC-II	0.179	0.159	0.18	0.273	0.286	0.251	0.294	0.293	0.295	0.282	0.284	0.302	0.246	0.231	0.292		MHC-II	0.0507	0.0461	0.0478	0.0496	0.0433	0.0508	0.0419	0.0219	0.0367	0.0374	0.0533	0.0355	0.044	0.0513	0.0538

## Sheet: E
5C			5D			5F					5H					5J			5L
KP	KPP		KP	KPP		Ctrl	BI	GSK	ONV		Ctrl	BI	GSK	ONV		Ctrl	siPLK1		0	25	50
1.00082	0.888757		2.20944	1.82947		0.936686	4.3988	4.25908	3.10504		1.13993	2.22195	2.03739	1.58866		1.11	1.4		1.062	1.23579	1.70693
0.938612	0.798644		2.61833	1.99299		1.13698	4.34972	4.02114	3.06671		0.640531	3.4813	1.32811	1.30639		0.95	1.73		0.95947	1.2035	1.30055
1.06057	0.875318		3.24204	2.00808		0.926336	4.37293	3.60184	3.50352		1.21954	1.86369	1.61037	1.41134		0.94	1.65		0.978526	1.16946	1.25299
			3.58856	2.48545
			3.12652	2.61833
			3.17846	2.66876

## Sheet: F
6A																		6B
PLK1	HLA-DMA	HLA-DMB	HLA-DOA	HLA-DOB	HLA-DPA1	HLA-DPB1	HLA-DPB2	HLA-DQA1	HLA-DQA2	HLA-DQB1	HLA-DQB2	HLA-DRA	HLA-DRB1	HLA-DRB5	HLA-DRB6	CD74		Overall Survival					Progress Free Survival					Disease Specific Survival					Disease Free Survival
0.4714	0.2007	0.576	-0.6247	-0.5959	0.2272	0.0515	0.0589	0.4932	0.7719	-0.1232	0.2588	0.2716	0.5366	1.1576	0.3133	0.199		High		Low			High		Low			High		Low			High		Low
1.3965	-0.0598	0.5492	0.428	0.1613	0.4	-0.0038	0.8224	-0.9023	0.9679	-0.0895	-0.0774	0.3416	-0.7476	-0.0483	0.4396	0.0386		0	0	14.0053	0		0	0	6.01637	1		0	0	14.0053	0		10.9807	1	29.9832	0
0.2791	0.1059	0.8581	0.3122	0.859	0.7486	0.3922	0.5112	1.101	0.1292	1.0828	0.0133	0.729	1.1092	1.178	-0.0161	0.5026		50.0707	0	37.0188	0		50.0707	0	12.9862	1		50.0707	0	37.0188	0		47.0461	0	15.0245	1
0.3497	0.4958	0.9687	0.6054	1.0024	0.8525	0.8598	-0.0317	-0.3757	1.3986	0.3295	0.7292	0.7329	-0.3963	0.2186	0.7133	0.3582		3.97804	1	0	1		3.97804	0	0	0		19.9559	0	0	0		120.788	0	26.0052	0
1.4007	-1.7158	-1.1301	-1.4502	-0.3357	-1.4974	-1.5328	-0.594	-0.8194	-1.7147	-0.8539	-1.7736	-1.3352	-0.7287	-0.496	-1.0659	-1.4486		19.9559	0	9.96153	1		10.9807	1	9.96153	0		45.0077	0	20.0546	0		37.7092	0	25.0189	0
1.0961	-0.9507	-0.3673	-1.1661	-0.669	-0.317	-0.7605	-0.8376	0.3655	-1.193	-0.4323	-1.6584	-0.2041	-0.2587	-0.6948	-0.4198	-0.3621		45.0077	0	24.0326	1		45.0077	0	24.0326	0		47.0461	0	2.99175	1		9.99441	1	22.0272	0
2.0859	0.5666	0.3935	0.0314	-0.7147	0.6371	0.1222	-1.2028	-0.6569	-0.5136	-0.6531	-0.4459	0.3967	0.359	0.0448	0.5239	0.1269		47.0461	0	20.0546	0		47.0461	0	20.0546	0		8.02183	0	14.9587	0		4.37255	0	97.7414	0
1.2476	-0.1314	0.4924	-0.0864	-0.2355	0.3649	0.1653	-0.1431	0.4417	0.5192	0.1263	-0.0955	0.3198	0.0106	0.159	0.2718	-0.0271		8.02183	1	2.99175	1		8.02183	0	1.97258	1		19.0025	0	29.9832	0		43.5283	0	35.6051	1
0.1504	0.111	0.3996	0.5107	0.0571	0.2057	-0.1205	-0.0254	0.4275	0.0711	-0.097	1.6446	0.3514	0.0926	-0.129	0.2578	0.0668		19.0025	0	14.9587	0		19.0025	0	14.9587	0		0	0	26.0052	0		46.9803	0	20.3505	1
0.15	0.9933	1.0686	1.6351	1.6101	1.7749	1.5169	0.7124	1.3074	0.7052	1.0495	1.6301	1.1855	1.2809	0.3054	1.3983	0.8359		0	0	9.00812	1		0	0	9.00812	0		11.9999	0	26.0052	0		44.416	0	28.3723	0
1.434	-2.6623	-2.0132	-1.4784	-2.3188	-1.7315	-2.1188	-1.9998	-1.1742	-1.0579	-1.8094	-2.0818	-2.0348	-1.5305	-0.676	-1.1367	-2.1151		11.9999	0	29.9832	0		11.9999	0	29.9832	0		30.0161	0	25.0189	0		37.6763	1	20.745	1
0.3936	-0.5719	0.1895	-0.3536	0.1717	-0.1457	-0.2057	-0.5582	0.333	-0.623	0.326	-0.7447	0.0206	0.2956	0.4458	-0.6963	-0.422		30.0161	0	26.0052	0		5.03008	1	15.0245	1		21.9943	0	22.0272	0		14.2355	1	21.6326	0
0.6027	-1.5604	-1.282	-1.7697	-1.0641	-1.4373	-1.6246	-1.6793	-2.5788	-0.6535	-1.9986	0.0139	-1.3594	-2.518	-1.5332	-0.7834	-1.8082		21.9943	0	26.0052	0		21.9943	0	26.0052	0		25.0189	0	9.041	0		37.1503	0	86.0045	0
0.1293	1.1564	1.0874	1.5151	1.454	1.2463	0.8624	1.1621	0.7354	1.2309	0.5481	0.7377	1.0299	0.5653	0.4422	0.9137	1.1122		25.0189	0	25.0189	0		25.0189	0	25.0189	0		23.9997	0	2.03833	0		38.2352	0	22.7176	0
0.4543	0.2079	0.3573	0.7795	-0.6555	0.6041	0.3968	-0.2282	1.002	-0.5863	0.9174	-0.6659	0.2503	0.6466	0.9162	0.0413	0.0857		23.9997	0	22.0272	0		23.9997	0	22.0272	0		4.96433	0	0.460269	0		16.7998	1	7.16704	0
0.164	-0.3398	-0.0938	0.3048	-0.0694	0.0148	-0.0247	0.2115	0.0917	0.5456	-0.3191	-0.2999	-0.0339	-0.2488	-0.0121	0.3676	-0.3195		15.0245	1	9.041	1		15.0245	0	9.041	0		28.9969	0	8.67936	0		30.2791	1	36.0654	0
0.1628	0.0603	0.572	0.0012	-0.3496	0.5374	0.5863	-0.2888	1.1072	0.1833	1.3323	0.741	0.4233	0.5043	-0.1212	0.7371	0.1429		4.96433	0	2.03833	0		4.96433	0	2.03833	0		7.39718	0	97.7414	0		28.0107	0	12.8218	1
0.6218	-0.6675	-0.1423	-0.1776	-0.2509	-0.1748	-0.2937	0.707	0.3454	-0.4592	0.3451	-0.4253	-0.2617	0.2211	0.5451	-0.6912	-0.4613		28.9969	0	0.460269	0		15.9779	1	0.460269	0		5.9835	0	49.0515	1		19.5614	0	28.9969	0
0.4432	0.1532	0.8172	0.8044	-0.3121	0.4642	0.383	0.6268	0.841	0.1074	0.2201	0.1183	0.1398	0.2143	-0.3499	0.4744	0.165		7.39718	0	8.67936	0		7.39718	0	8.67936	0		120.788	0	11.6382	1		23.145	0	29.0298	1
0.9534	0.5163	0.9969	1.033	0.9871	0.9578	0.7464	0.8794	1.5901	-0.3517	0.9416	-1.4293	0.8693	0.7571	0.2866	0.4738	0.6788		5.9835	0	97.7414	0		5.9835	0	97.7414	0		44.6132	1	42.0817	0		22.4874	1	12.6574	0
0.593	0.4165	1.2773	0.6689	0.4479	0.5551	0.5465	1.699	1.106	0.2762	-0.1007	-0.3442	1.0185	0.7264	-0.3403	0.502	0.2164		120.788	0	49.0515	1		82.7827	1	35.6051	1		14.7286	0	3.18901	1		32.449	0	9.36976	0
0.4576	-0.8236	0.7975	-0.626	-1.5846	-0.5849	-0.455	-0.6342	-1.439	0.286	-1.6257	-0.42	0.8023	-1.4137	-0.9914	0.1966	-0.9867		37.7092	1	11.6382	1		37.7092	0	11.6382	1		26.3011	1	26.5641	1		61.2815	0	8.54785	0
0.4097	-1.2151	-0.81	-1.7504	-0.598	-1.3169	-1.365	-2.6554	-1.074	-1.2043	-0.7291	-1.094	-0.952	-0.6741	-0.5132	-0.9567	-1.8813		44.6132	1	42.0817	0		22.3559	1	8.05471	1		4.37255	0	33.3037	0		11.0136	1	9.43551	0
0.6971	0.764	2.0921	0.5838	1.7005	1.1442	1.0246	2.0055	0.7869	0.8296	-0.5768	0.6621	1.8108	1.3425	0.0613	1.3291	0.7188		14.7286	0	3.18901	1		14.7286	0	3.18901	1		43.5283	0	28.3723	0		23.6381	0	8.54785	1
0.2995	-0.3651	0.3548	-0.9219	-0.5688	-0.251	-0.2882	0.9549	-0.024	-0.9901	-0.4378	-1.0487	0.253	-0.1389	-0.495	-0.3573	-0.608		26.3011	1	26.5641	1		9.99441	1	20.3505	1		46.9803	0	23.934	0		15.9779	0	67.2321	1
2.0742	-0.0158	0.2879	-0.2951	0.3961	0.1382	-0.1344	-0.8969	-0.5824	0.7487	-0.4161	-0.0578	0.2181	-0.0606	-0.0506	0.7208	-0.2902		4.37255	0	33.3037	0		4.37255	0	33.3037	0		44.416	0	21.6326	0		13.0519	1	22.7504	1
0.1461	0.1699	1.2254	-0.9988	-1.3124	0.2892	-0.0091	-0.331	-0.0691	0.5121	0.5621	0.6276	0.7242	-0.0492	0.0231	0.4699	-0.3486		43.5283	0	28.3723	0		33.1722	1	28.3723	0		44.942	0	86.0045	0		11.5396	0	55.8898	0
1.6408	-2.0526	-0.6308	-1.6115	-0.1163	-1.1536	-1.4822	-0.7269	-0.3137	-2.2082	0.0612	-2.1473	-0.8522	-0.1472	-0.1707	-1.3988	-1.911		46.9803	0	23.934	0		18.6738	1	20.745	1		42.7721	0	22.7176	0		13.6437	0	53.2926	0
0.9066	-0.3683	0.8984	-0.0102	0.0798	0.2817	0.1373	1.3602	1.1367	-0.1071	0.2267	-0.0604	0.8933	0.4465	-0.1021	0.0068	-0.0736		44.416	0	21.6326	0		44.416	0	21.6326	0		25.0189	1	19.4628	0		22.9148	1	11.6382	0
1.4828	-0.4642	0.076	0.1906	-1.1598	-0.2013	-0.1546	1.0442	0.321	0.0417	-0.2144	-1.156	0.1018	0.1202	0.5104	-0.2074	-0.1491		44.942	0	86.0045	0		37.6763	1	86.0045	0		37.1503	0	7.16704	0		17.9176	1	73.117	0
0.2449	-0.732	-1.0935	-0.7338	-0.5349	-0.8063	-0.8677	-2.0301	-0.5995	-1.3319	-0.049	-0.1605	-0.8792	-0.1081	0.2901	-0.8651	-0.6459		42.7721	0	22.7176	0		42.7721	0	22.7176	0		38.2352	0	36.0654	0		13.7094	1	12.756	1
1.6784	-0.3172	0.2052	0.3106	-0.716	0.5862	0.3298	-0.1492	0.207	1.1914	0.2222	0.0339	0.5366	0.0976	0.3715	0.5771	0.3554		25.0189	1	19.4628	0		14.2355	1	8.31772	1		34.0599	0	18.871	1		55.3309	0	37.3147	0
0.2947	-0.0604	0.6587	0.5863	1.1122	0.6305	0.5694	0.9834	0.6287	0.7842	0.9014	0.3627	0.6438	0.8557	1.2873	0.6893	0.4862		37.1503	0	7.16704	0		37.1503	0	7.16704	0		33.7311	1	28.9969	0		16.7341	1	15.1231	0
0.1957	0.5311	0.6163	-0.3693	0.0063	0.6096	0.2678	-0.9136	-0.9594	0.3171	-0.8421	-0.0444	1.1192	0.3306	-0.3406	0.7187	0.7123		38.2352	0	36.0654	0		38.2352	0	36.0654	0		28.0107	0	29.2271	0		156.656	0	14.8601	1
0.9565	-1.4299	-0.8259	-0.5535	-0.5583	-0.7342	-0.5603	-0.1703	-0.049	-0.0649	-0.7648	-0.8531	-0.8737	-0.7599	-0.8885	-0.444	-0.919		34.0599	0	18.871	1		16.7998	1	12.8218	1		19.5614	0	12.6574	0		62.2349	1	48.6241	0
0.7074	-1.6837	-1.8783	-2.1363	-1.5333	-2.7818	-2.9176	1.3111	-1.689	-2.2381	-1.9112	-2.1715	-2.6692	-1.7715	-1.2713	-1.784	-2.7679		33.7311	1	28.9969	0		30.2791	1	28.9969	0		23.145	0	9.36976	0		37.6105	1	67.8897	0
0.1542	0.5116	0.6228	0.8529	1.5543	0.7988	0.9012	-0.2338	0.3059	1.6206	-0.0715	0.1292	0.8493	0.4249	0.4287	1.1382	0.7151		28.0107	0	29.2271	0		28.0107	0	29.0298	1		23.1778	0	8.54785	0		221.324	0	30.575	0
0.6297	0.1539	0.5671	0.7622	0.5322	0.7607	0.5164	0.7324	0.1659	1.4496	0.6464	0.9291	0.7034	0.4484	0.5365	0.9271	0.5936		19.5614	0	12.6574	0		19.5614	0	12.6574	0		32.449	0	9.43551	0		158.201	1	80.5142	0
0.8461	0.6654	1.2033	1.4707	0.6667	1.2708	1.3367	1.6391	1.7793	-0.254	1.2081	-0.863	1.0534	0.8898	0.4602	0.847	0.8412		23.145	0	9.36976	0		23.145	0	9.36976	0		61.2815	0	13.4464	1		15.682	1	53.6542	0
1.1041	0.454	0.5303	0.3691	-0.4113	0.5839	0.2572	0.92	-0.4714	1.4169	-0.2881	-0.255	0.6272	-0.2952	0.3114	1.0203	0.7796		23.1778	0	8.54785	0		22.4874	1	8.54785	0		16.4382	1	76.2074	1		78.6731	0	45.3365	0
0.5826	-0.6418	-0.8988	-0.5298	-0.2675	-0.8524	-0.6495	2.9867	-0.072	-1.0661	0.0614	-0.2899	-1.0379	-0.635	-0.9036	-0.247	-0.551		32.449	1	9.43551	0		32.449	0	9.43551	0		18.3121	1	29.4572	1		21.4683	0	23.8025	1
1.1003	0.102	0.3472	0.2294	-0.004	0.3246	0.3009	0.3164	0.9459	0.9231	0.4421	0.0118	0.6	0.4055	0.0606	0.2546	0.3549		61.2815	0	13.4464	1		61.2815	0	8.54785	1		23.6381	0	55.8898	0		48.4597	0	27.0901	0
0.6222	-1.0537	-0.5575	-0.7782	-0.305	-0.6119	-0.5149	0.7439	-0.5273	0.3181	-1.4548	-0.6857	-0.4868	-0.6865	-1.0575	0.1865	-0.4573		16.4382	1	76.2074	1		7.62731	1	67.2321	1		15.9779	0	16.0437	1		57.5336	0	15.7149	1
2.0862	-2.1572	-2.0194	-1.9357	-2.1121	-1.8289	-1.6628	-2.3592	-1.8032	-0.5176	-1.9546	-1.6443	-1.5989	-1.6176	-1.376	-0.4221	-1.7528		18.3121	1	32.8435	1		11.0136	1	22.7504	1		15.3204	0	53.2926	0		42.3447	0	21.4354	0
1.6625	-0.63	-0.002	0.227	-0.2902	-0.4758	-0.4961	0.5097	0.2859	-0.279	-0.8479	-1.0829	-0.2803	-0.2336	-0.7201	0.1964	-0.43		23.6381	0	29.4572	1		23.6381	0	16.5039	1		11.5396	0	11.6382	0		36.9859	0	3.91229	0
1.8345	-1.3083	-1.1137	-0.1079	-0.6333	-1.0143	-1.0436	0.1513	-0.567	-1.3835	0.221	-0.775	-1.1478	-0.3354	0.1387	-0.8555	-1.063		15.9779	0	55.8898	0		14.367	1	55.8898	0		13.6437	0	22.2573	0		27.2545	0	15.3204	1
0.2849	0.2821	0.6279	0.4347	0.6019	0.4068	0.8575	0.806	1.1183	1.0279	0.4593	-0.0292	0.8143	0.5752	0.3423	0.0951	0.7603		15.3204	0	16.0437	1		13.0519	1	7.03554	1		28.1093	1	73.117	0		14.3012	0	18.6409	0
0.2109	-1.2542	-0.6205	-0.0354	-0.2663	-0.3827	-0.4102	-1.0075	-0.5991	0.3991	-0.7492	-0.5834	-0.3093	-0.762	-0.4405	0.06	-0.7067		11.5396	0	53.2926	0		11.5396	0	53.2926	0		12.6574	1	28.8983	1		46.0269	0	9.66565	1
0.1428	0.0755	0.6098	0.4974	0.4816	0.08	-0.125	1.9035	0.6722	0.6139	-0.1698	-0.5282	0.2319	0.0983	-0.5852	-0.3139	0.0399		13.6437	0	11.6382	0		13.6437	0	11.6382	0		35.5393	1	8.54785	1		69.3362	0	33.4681	1
0.2565	0.7386	0.582	0.6571	0.1207	0.8006	0.9845	0.4556	0.8529	0.9213	0.1213	1.7008	0.6451	0.7891	0.0896	0.6389	1.0642		28.1093	1	22.2573	0		22.9148	1	22.2573	0		46.7173	1	40.405	1		92.8099	0	17.6546	0
0.9443	0.0129	0.1247	0.5566	0.7658	0.3494	0.4309	-0.2545	0.6617	0.7389	0.5665	-0.0134	0.185	-0.0586	-0.0144	0.6411	0.4148		28.5695	1	73.117	0		20.8436	1	73.117	0		14.0711	1	9.86291	1		40.5365	0	15.7806	1
0.6589	0.1874	0.1121	-0.9434	-0.789	0.248	0.2385	-0.4292	-0.1238	0.2077	0.3321	0.7586	0.5699	0.2018	0.6414	0.2172	0.5213		12.6574	1	28.8983	1		12.6574	1	28.8983	1		8.81086	1	20.5148	1		107.21	0	15.1889	0
0.9951	-0.6771	0.0862	-1.0247	0.0822	-0.3266	-0.1298	-0.5967	-0.2265	0.2588	-0.6191	0.0297	0.0583	-0.2243	-0.2269	-0.357	-0.8801		35.5393	1	8.54785	1		35.5393	1	8.54785	1		29.7531	1	15.7149	1		70.2568	0	18.0162	1
1.1079	1.3673	0.4905	-0.454	1.0473	0.5279	0.6531	0.7916	0.8964	-0.1742	0.9243	0.1364	0.8529	1.4258	0.4406	0.7748	1.3503		46.7173	1	40.405	1		17.9176	1	12.756	1		55.3309	0	8.21909	1		8.38347	1	17.9834	0
1.4341	0.1945	-1.2005	-0.8756	0.1135	-0.5929	-0.5722	-0.6317	-0.2127	-1.5599	0.2642	-1.5176	-0.5032	0.1916	-0.8441	-0.2709	0.0009		14.0711	1	37.3147	1		13.7094	1	37.3147	0		17.1615	0	9.27113	1		11.1451	1	16.9313	0
1.0823	-0.45	-1.5139	-0.3566	-0.8073	-0.8949	-0.7894	-2.6554	-1.8629	0.1712	-0.9958	-0.966	-1.1356	-1.616	-0.5856	0.0887	-0.6493		8.81086	1	9.86291	1		5.19446	1	8.25196	1		22.2573	0	14.2683	1		7.59444	1	15.7149	0
1.0636	-0.8283	-0.5404	-0.0651	-0.3324	-0.3508	-0.435	-0.7376	-0.3372	-0.2821	-1.1756	-0.7406	-0.5901	-0.6611	-0.8629	-0.2308	-0.8106		29.7531	1	20.5148	1		29.7531	1	15.8793	1		156.656	0	40.6023	1		16.0108	0	14.4656	0
0.4885	0.1804	0.2684	0.6464	0.1739	0.3109	0.1697	0.514	-0.6241	0.911	-0.6263	0.3055	0.4557	-0.6756	-0.5056	0.6004	0.553		55.3309	0	15.7149	1		55.3309	0	6.04925	1		62.2349	0	8.44922	1		22.0272	0	13.7423	0
0.6052	-0.7997	-0.6406	-0.3799	-0.6164	-0.4521	-0.1366	-0.2282	0.1395	-0.6679	0.2033	-0.068	-0.4074	0.2058	0.5651	-0.585	-0.2593		17.1615	0	8.21909	1		17.1615	0	7.00266	1		123.582	0	15.1231	0		23.1778	0	17.0957	0
0.7191	-0.8644	-0.8727	-0.701	-1.0347	-0.1377	-0.2397	-0.3583	0.5086	-1.1879	0.4404	0.0857	-0.2013	0.3857	0.6661	-1.2638	-0.1513		22.2573	1	9.27113	1		16.7341	1	5.81911	1		221.324	0	53.1611	0		14.5313	0	17.6217	0
0.8273	0.4814	0.335	0.4441	0.3621	0.3788	1.0649	0.4991	0.93	-1.3544	1.3345	0.0434	0.3573	1.2073	1.6916	-3.6139	0.6395		156.656	0	14.2683	1		156.656	0	13.9724	1		164.119	0	3.91229	1		23.145	0	7.3643	1
0.4767	1.4046	-0.5948	-0.7569	0.7371	-0.9094	-0.4016	0.8535	-0.1132	-0.5226	-0.2282	-0.6727	-0.5559	-0.2497	-0.4691	-0.2088	0.1321		62.2349	0	40.6023	1		62.2349	1	35.8352	1		71.4732	1	25.5449	1		19.8244	0	20.7121	0
1.161	0.3964	0.3596	0.3767	0.3751	0.6482	0.6216	0.2982	0.5512	0.9033	0.2483	-0.4548	0.5342	0.0733	-0.7065	0.1198	0.7445		123.582	0	8.44922	1		37.6105	1	4.93145	1		101.719	0	6.21363	1		15.3861	1	19.5943	0
1.2872	-1.4296	-2.1256	-1.3211	-1.0717	-1.781	-1.757	-0.4133	-0.7201	-0.9109	-0.9808	-1.7523	-1.8891	-1.4908	-1.7935	-1.4684	-1.8014		221.324	0	15.1231	1		221.324	0	15.1231	0		60.1637	1	10.1259	1		29.7202	0	15.8135	0
1.4957	-0.9287	-1.3332	-1.0592	0.0003	-0.8954	-0.8936	-0.1822	-0.1298	-2.1205	-0.0748	-1.3022	-1.0708	-0.6117	-0.8813	-0.6594	-0.4103		164.119	0	53.1611	0		36.1311	1	7.26567	1		47.4077	0	34.29	1		23.0792	0	12.9862	1
0.3424	0.3707	0.2958	0.3408	0.1667	0.078	0.3641	0.5196	0.7198	1.2694	0.37	0.4663	0.2869	0.3146	-0.1249	0.228	0.5328		71.4732	1	3.91229	1		47.1118	1	3.91229	1		49.2817	1	13.9396	0		19.7258	0	14.5971	0
1.0858	-1.114	-1.1096	-0.9574	-0.3249	-1.4924	-0.8328	0.0992	-0.4045	-0.0912	-1.0315	-0.861	-1.0759	-0.9975	-0.9413	-0.676	-0.8768		101.719	0	25.5449	1		51.5501	1	25.5449	1		78.6731	0	35.2106	0		4.1753	1	88.6346	0
1.1291	-0.4106	-0.9803	0.0032	0.0991	-0.2669	0.0348	-0.1616	0.1231	-0.6194	0.5418	0.648	-0.3676	0.1464	-0.4522	0.2906	0.5011		60.1637	1	6.21363	1		25.3477	1	5.9835	1		21.4683	0	23.0463	1		18.608	1	25.3805	1
0.2191	0.8774	1.7619	1.1698	1.3709	1.4437	1.3229	1.5869	0.8317	1.578	0.6607	0.4746	1.5395	0.7287	0.74	0.8405	1.1285		47.4077	0	0.72328	1		15.682	1	0.72328	0		48.4597	0	38.7283	0		15.6491	0	31.0024	1
0.7489	-0.8806	-1.4675	-0.8128	-0.1159	-1.2459	-0.9399	-0.5155	-2.0332	-0.1638	-1.9167	0.2492	-1.3112	-2.2015	-1.4732	-0.1235	-0.4167		49.2817	1	10.1259	1		22.5532	1	0.493145	1		60.7226	0	48.6241	0		29.1942	0	8.77799	1
0.7417	0.3775	2.1065	0.4193	1.4253	0.6011	0.7964	1.5079	-0.1042	1.4358	-0.71	-0.0759	1.9179	-0.5422	-0.3127	0.9513	0.1601		78.6731	1	34.29	1		78.6731	0	13.1505	1		57.5336	0	67.8897	0		32.1202	0	56.7117	0
1.8436	-1.0061	-1.0727	-0.3949	-0.8172	-0.5585	-0.6798	-0.7945	-0.5304	-0.5309	-1.0405	-0.7013	-0.8108	-0.5404	-1.0939	-0.1522	-0.672		21.4683	1	13.9396	0		21.4683	0	13.9396	0		42.3447	0	30.575	0		16.7998	1	17.3258	1
0.9457	-2.759	-2.6671	-1.6802	-1.349	-2.3117	-2.0356	-1.0409	-2.0541	-2.3376	-1.5626	-2.1555	-2.7671	-2.6775	-2.6157	-1.2761	-2.5914		48.4597	0	35.2106	0		48.4597	0	35.2106	0		11.0465	1	80.5142	0		9.00812	1	72.2951	0
0.8249	0.1058	0.5391	0.8213	-0.4359	0.7034	0.5007	1.0447	-0.3613	1.1811	-0.5141	0.0064	0.7618	-0.5335	-0.243	0.7043	0.5162		60.7226	0	23.0463	1		45.3036	1	14.8601	1		12.1643	1	42.5091	1		7.82457	1	17.7204	1
0.65	-1.086	-0.9247	-0.2556	-0.5927	-0.6947	-0.6977	-1.2461	-0.2385	-0.9406	-1.0383	-0.9893	-0.6815	-0.4446	-0.8192	-0.3516	-0.6934		57.5336	0	38.7283	0		57.5336	0	38.7283	0		41.6872	0	40.7338	0		20.2847	0	40.9639	0
0.4934	-0.2696	-0.2137	0.1498	0.2805	0.0715	-0.0059	-0.2928	1.0118	-0.7923	0.3887	-1.0539	0.0473	0.3351	-0.3438	0.2374	0.0144		42.3447	1	48.6241	0		42.3447	0	48.6241	0		36.9859	0	15.2546	1		17.7204	0	9.53414	1
0.5048	1.2693	1.3127	1.4471	1.1314	1.3849	1.4209	-0.7865	1.925	1.6804	2.0105	2.0192	1.5171	1.6794	2.1656	0.8348	1.1754		11.0465	1	67.8897	0		8.74511	1	67.8897	0		36.7886	0	53.6542	0		15.1231	1	39.09	0
1.47	-1.56	-0.7166	-1.6014	-1.8562	-1.6565	-1.662	-0.1862	-1.7222	-1.0833	-2.0436	-1.5685	-1.8311	-2.045	-1.6064	-1.1812	-1.9489		12.1643	1	30.575	0		9.36976	1	30.575	0		27.2545	0	3.87941	1		10.4218	1	8.08758	1
1.2371	-0.2382	0.2198	0.1971	0.6633	0.4335	0.1442	0.434	0.5865	0.8355	0.6104	0.0055	0.281	0.4947	0.8212	0.2568	0.2984		41.6872	1	80.5142	0		41.6872	0	80.5142	0		30.5421	1	45.3365	0		13.6766	0	5.72049	0
1.4702	-2.8981	-2.4812	-0.9512	-1.9807	-2.6945	-3.2797	-1.8451	-3.7881	-1.6322	-2.0384	-1.2491	-2.8276	-3.4222	-2.1855	-1.7994	-3.3721		36.9859	0	42.5091	1		36.9859	0	42.5091	1		14.3012	0	24.986	1		16.9313	0	7.56156	0
0.987	-0.0725	0.1363	0.7188	0.487	0.0266	-0.0269	0.5887	-0.6494	1.1299	-0.8157	-0.7264	0.1401	-0.67	-0.0012	0.605	-0.0774		36.7886	0	40.7338	0		14.2026	1	40.7338	0		5.62186	1	27.0901	0		22.6518	0	13.5122	0
1.1251	0.6227	0.2311	0.439	0.0807	0.5257	0.4805	0.0525	0.9516	-0.3066	1.1673	1.143	0.3826	0.9006	0.9975	0.3906	0.2996		27.2545	0	15.2546	1		27.2545	0	15.0245	1		46.0269	0	32.712	1		20.5806	0	14.0053	0
0.9888	1.0428	0.8231	0.8742	1.0667	0.4004	0.029	0.631	-0.7087	1.2551	-0.8328	-0.2726	0.0123	-0.7989	-0.1588	0.5011	0.6587		30.5421	1	53.6542	1		28.438	1	53.6542	0		5.78624	1	21.4354	0		16.9313	1	5.88487	1
1.4206	-1.0334	-0.615	-0.8797	-1.4837	-0.6885	-0.6772	-1.3429	0.2468	-1.4285	0.5635	-2.6498	-0.7629	-0.3269	-0.7908	0.0845	-0.3717		14.3012	0	3.87941	1		14.3012	0	3.87941	1		7.7917	1	3.91229	0		19.9888	0	7.75882	1
0.4032	-0.3545	-0.0049	0.1268	1.025	-0.1174	-0.5111	-0.2844	-1.1157	0.4843	0.2412	0.5677	-0.1671	-1.2123	-0.9228	0.3096	-0.4454		5.62186	1	45.3365	1		5.62186	1	45.3365	0		69.3362	0	25.4134	0		17.9505	0	39.09	0
1.4676	-1.6184	-1.4678	-1.15	0.6352	-1.1829	-1.2823	-1.61	-0.974	-0.8965	-0.9201	-0.9333	-1.2422	-0.6659	-1.0274	-0.2853	-1.0733		46.0269	0	24.986	1		46.0269	0	23.8025	1		32.712	1	18.6409	0		4.56981	0	85.1498	0
0.762	-1.1492	-1.1037	-1.7395	-0.0115	-1.6881	-1.2901	1.3399	-2.2296	-0.808	-1.3388	-0.5385	-1.6913	-2.5935	-1.9464	-0.6181	-1.6084		5.78624	1	27.0901	0		1.38081	1	27.0901	0		92.8099	0	11.2766	1		42.3776	0	13.7752	1
0.3012	0.2457	0.4943	0.8485	-0.1272	0.1266	0.0653	0.7821	0.3887	-0.4847	-0.5137	-0.6699	0.3435	0.3954	-0.1596	0.3746	-0.1435		7.7917	1	32.712	1		6.41089	1	15.7149	1		40.5365	0	34.1914	0		67.9554	0	96.9524	1
0.6994	-0.9365	0.138	-0.494	-0.8454	-0.5053	-0.6729	1.1653	-0.856	0.1331	-1.2782	-0.8436	-0.7405	-1.1334	-0.9642	-0.1519	-1.0215		69.3362	0	21.4354	0		69.3362	0	21.4354	0		107.21	0	17.6546	0		10.3232	1	129.533	0
1.158	0.5399	0.2565	-0.9395	-0.206	-1.3309	-1.1367	1.2228	-1.9807	-0.0325	-0.7911	-0.6767	-0.784	-0.8512	-0.3957	-0.0723	-1.1992		32.712	1	3.91229	0		6.01637	1	3.91229	0		70.2568	0	18.4436	1		56.8103	0	119.506	0
1.1232	-1.0669	-0.4683	-0.4568	-1.952	-0.1825	-0.285	-1.2637	0.2665	-0.2923	-0.7283	-1.4382	-0.6174	-0.0213	0.1697	-0.3659	-0.5616		92.8099	0	25.4134	0		92.8099	0	15.3204	1		31.2983	1	6.14788	1		81.7964	0	64.8979	0
0.1802	0.4421	0.6373	1.4169	0.8199	1.3075	1.0541	0.6337	1.2987	0.6739	0.0738	0.7744	0.9309	1.0631	0.4129	0.8646	1.2569		40.5365	0	18.6409	0		40.5365	0	18.6409	0		28.6682	0	15.1889	0		31.6271	1	39.353	0
1.617	-0.6834	0.1313	-0.1122	-0.1785	-0.053	-0.1221	-0.3253	-0.7508	0.9199	-0.6834	-0.3229	-0.144	-1.0315	-0.3839	0.3409	-0.2641		107.21	0	11.2766	1		107.21	0	9.66565	1		20.0217	0	19.6601	1		28.4709	0	47.6707	1
0.7166	-0.4964	-0.0977	-0.1299	1.1594	0.0014	-0.0348	-0.1513	0.6536	-0.008	0.3642	-0.6596	-0.0534	0.4652	0.587	-0.0801	-0.0762		70.2568	0	34.1914	0		70.2568	0	33.4681	1		7.98895	1	17.7861	0		4.63557	0	232.173	0
1.3886	-1.7113	-1.3988	-1.5375	-0.2499	-1.1497	-1.3572	-1.6405	-1.9185	-0.0179	-1.6409	-1.2452	-1.2954	-1.9115	-1.0052	-0.2843	-1.3795		31.2983	1	17.6546	0		8.38347	1	16.9313	1		16.0108	0	17.9834	0		13.4464	0	100.076	1
0.8348	-0.2369	0.5309	0.6618	-0.4041	0.4053	0.3549	0.7936	0.0703	1.0943	-0.2358	-0.0717	0.3241	-0.0676	-0.0457	0.6548	0.2178		28.6682	0	18.4436	1		11.1451	1	15.7806	1		22.0272	0	16.9313	0		52.6022	0	93.1058	0
0.383	0.6854	1.1385	1.0871	0.8082	0.776	0.8452	1.3399	0.9932	1.2664	0.6859	0.3706	0.9049	0.6533	0.271	0.8576	0.8023		20.0217	0	6.14788	1		20.0217	0	6.14788	1		23.1778	0	15.7149	0		0.690403	1	38.0379	0
0.1604	-0.4889	-0.1272	-1.1171	0.0554	-0.7269	-1.033	-0.3055	0.0366	-0.8296	1.1289	0.3888	-0.4463	0.423	0.39	-0.2868	-0.5441		7.98895	1	15.1889	0		7.59444	1	15.1889	0		14.5313	0	14.4656	0		47.5721	1	32.7777	0
0.4456	0.5116	0.6297	1.0411	0.2143	0.7858	0.4418	0.8986	0.9362	0.0388	1.1892	0.2748	0.5964	1.1686	1.3239	0.28	0.7374		16.0108	0	19.6601	1		16.0108	0	18.0162	1		23.145	0	0.36164	0		57.5994	1	26.9586	1
0.5054	-1.2974	-1.3945	-0.5008	-0.5026	-1.5439	-1.4983	-1.9861	-1.0451	-0.9459	-1.4699	-1.039	-1.3793	-1.6097	-1.6769	-0.8007	-1.0916		22.0272	0	17.7861	0		22.0272	0	17.7861	0		15.3861	1	13.7423	0		77.8512	0	37.7421	0
0.3819	-0.2629	-0.0108	0.2389	-0.2444	0.1135	0.1545	0.0965	0.3759	0.5626	0.6973	0.5121	0.2684	0.4726	0.8976	-0.0149	0.174		23.1778	0	17.9834	0		23.1778	0	17.9834	0		19.8244	0	19.9559	1		43.8242	0	4.07667	0
0.2063	1.0008	0.8282	1.0643	0.9475	0.9876	0.9723	0.418	1.1112	0.9616	1.1768	-0.1895	1.0263	1.0373	1.6081	0.3729	0.905		14.5313	0	16.9313	0		14.5313	0	16.9313	0		29.2271	0	17.0957	0		49.8405	0	4.56981	0
1.7312	-2.1692	-1.9515	-1.5542	-0.1518	-2.4159	-2.2483	-0.4085	-1.4772	-0.8762	-2.3161	-1.7493	-1.9374	-1.7333	-1.9888	-0.993	-2.0334		23.145	0	15.7149	0		23.145	0	15.7149	0		29.7202	0	17.6217	0		48.6899	1	24.3285	0
1.1097	-0.8751	-0.5928	-0.5411	-0.2919	-0.6637	-0.4507	-0.392	-0.1606	0.5719	-1.0216	0.3768	-0.1965	-0.8461	-0.903	-0.1386	-0.9391		15.3861	1	14.4656	0		15.3861	1	14.4656	0		23.0792	0	14.6629	0		39.5174	1	6.54239	1
0.4668	0.1642	-0.2293	-0.5711	-0.819	0.0429	-0.431	-0.901	-0.7229	0.191	-1.3349	-0.4759	-0.0366	-0.2835	-0.7301	0.2941	0.053		19.8244	0	0.36164	0		19.8244	0	0.36164	0		19.7258	0	1.57806	0		238.288	0	31.1997	0
0.1576	-0.4119	0.0799	0.3405	-0.5039	-0.0649	-0.1335	1.2272	0.0064	0.1879	-0.3521	0.1794	-0.0141	-0.3561	-0.7893	-0.0966	-0.147		29.2271	0	13.7423	0		15.3861	1	13.7423	0		5.06296	1	12.3286	1		22.6189	1	0	0
0.4215	-1.6123	-2.1876	-1.8419	-0.174	-2.3781	-2.5615	-1.9798	-1.1307	-2.9976	-1.1121	-2.6034	-2.3703	-2.0642	-2.2615	-1.703	-1.8956		29.7202	0	19.9559	1		29.7202	0	19.9559	1		23.6381	1	20.7121	0		77.5882	0	21.4683	0
0.4617	-0.0047	0.0246	-0.0011	0.0494	-0.0164	-0.0573	-0.6	0.1618	0.1245	-0.6265	-0.9313	-0.0076	-0.2346	-0.3278	-0.0468	0.0251		23.0792	1	17.0957	0		23.0792	0	17.0957	0		15.6491	0	3.25476	0		85.3141	0	27.912	1
0.8047	-1.9991	-2.0105	-1.8661	-2.0307	-2.1087	-2.1003	-1.7381	-1.0826	-1.7571	-0.5471	-0.8329	-1.7975	-1.1338	-0.5852	-1.713	-1.8838		19.7258	0	17.6217	0		19.7258	0	17.6217	0		19.6929	0	19.5943	0		5.88487	0	20.9094	1
0.8575	0.7732	0.9031	1.668	0.8507	1.0267	0.7798	0.57	1.3056	0.4653	0.77	0.5198	0.8143	1.1615	1.4717	0.1938	0.724		5.06296	1	14.6629	0		4.1753	1	7.3643	1		29.1942	0	15.8135	0		19.8902	0	10.9807	1
1.1978	0.2618	0.6164	0.604	0.0147	0.5422	0.2515	0.7646	0.345	0.236	0.2456	-0.0166	0.2796	0.1845	-0.2105	0.2803	0.3925		23.6381	1	1.57806	0		18.608	1	1.57806	0		32.1202	0	39.9776	0		32.6462	0	3.81366	0
0.9299	1.7362	0.9769	1.2396	1.5926	1.0954	1.2309	0.6042	1.2689	1.1624	1.3746	-0.2389	1.0172	0.7474	0.4699	1.1097	0.6741		15.6491	0	12.3286	1		15.6491	0	12.3286	1		22.1587	0	14.5971	0		0.953414	1	10.1917	0
0.7933	0.5124	1.0553	1.1555	0.5054	0.7014	0.8701	1.1708	0.5064	1.2311	0.3338	0.2103	1.0843	0.3121	-0.0382	0.5358	0.7968		19.6929	0	20.7121	0		16.2738	1	20.7121	0		15.419	1	88.6346	0		23.0463	0	13.7094	0
0.1576	1.3526	1.3168	0.2699	1.8456	1.0875	0.8288	0.2662	-0.4048	-0.4106	0.5506	0.2885	0.6128	0.9413	0.3429	0.8226	0.9339		29.1942	0	3.25476	1		29.1942	0	3.25476	0		17.556	0	49.2488	1		11.6054	0	12.23	0
0.4476	-2.4917	-2.5565	-2.8425	-2.7417	-3.0537	-2.9833	-1.5984	-2.8935	-3.3821	-2.5343	-2.6953	-3.0765	-2.4931	-2.2134	-1.9447	-2.9273		32.1202	0	19.5943	0		32.1202	0	19.5943	0		20.2847	0	47.8022	1		13.9067	0	7.3643	0
0.2959	-0.2345	-0.1443	-0.1918	0.6904	-0.0628	-0.1695	1.801	0.1864	-0.594	-0.2085	0.2169	-0.442	-0.4763	-1.0058	-0.0229	-0.5408		22.1587	0	15.8135	0		16.7998	1	15.8135	0		17.7204	0	19.5286	0		27.5833	0	17.4573	0
0.1164	-1.128	-0.9546	-0.4544	0.2989	-0.6365	-0.6021	-1.9039	-0.3146	-1.5185	-0.8852	-0.6167	-0.7254	-0.8947	-1.4855	-0.7485	-0.8706		15.419	1	39.9776	0		9.00812	1	12.9862	1		18.1477	0	56.7117	0		0.624651	0	6.115	0
1.1697	0.7787	1.1569	1.5329	0.2863	1.2369	0.9256	1.1122	1.3625	1.425	1.1055	0.3383	1.0305	0.585	0.8505	1.1457	0.6493		17.556	0	14.5971	1		7.82457	1	14.5971	0		26.0052	0	54.3446	1		29.4572	0	41.3585	1
0.2906	0.2604	0.5715	1.0217	0.763	0.6512	0.6111	0.9119	0.308	0.2566	-0.8761	-0.2047	0.4629	0.5925	-0.4294	0.9025	0.5913		20.2847	0	88.6346	0		20.2847	0	88.6346	0		13.6766	0	72.2951	0		14.3341	1	0.591774	0
0.5822	0.6719	0.6857	0.8655	1.3847	0.6097	0.7653	0.4936	1.5208	-0.3455	1.0502	0.2067	0.8032	0.9456	0.4594	0.5843	1.0245		17.7204	0	49.2488	1		17.7204	0	25.3805	1		16.9313	0	39.2544	1		13.6437	0	15.9122	0
0.674	-0.3073	-0.3777	-0.169	-0.2131	-0.4959	0.0049	-1.1463	0.4864	0.2209	0.3577	-0.3826	-0.2235	-0.0184	-0.4947	0.1108	-0.0867		18.1477	0	47.8022	1		15.1231	1	31.0024	1		22.6518	0	40.9639	0		26.4655	0	9.66565	1
0.4347	-1.8734	-1.6881	-1.4853	-0.2092	-1.6639	-1.7127	-1.6059	-0.9378	-1.4322	-1.7945	-1.9296	-1.7098	-1.2299	-1.4513	-0.869	-1.7111		26.0052	0	19.5286	1		10.4218	1	8.77799	1		21.4025	0	29.9175	0		10.6191	0	14.3012	0
0.9341	-0.2102	-0.5817	-0.7841	-2.0874	-0.4812	-0.4874	-0.4038	-0.2763	-0.9807	0.0025	-1.4945	-0.2784	0.2592	0.3587	-0.2059	-0.413		13.6766	0	56.7117	1		13.6766	0	56.7117	0		20.5806	0	39.09	0		2.59723	0	17.7532	0
0.6078	-0.5778	-0.7383	-0.2744	-0.9438	-0.4916	-0.3797	1.7282	0.2398	-1.2969	0.5717	-1.167	-0.5722	0.1347	0.5242	-0.3608	-0.5806		16.9313	0	54.3446	1		16.9313	0	17.3258	1		0.920538	0	87.9771	0		16.1752	0	20.8436	0
0.463	0.3867	-0.3647	-0.1928	1.4392	-0.1434	0.0891	0.5414	-0.0875	-0.5274	0.6421	0.0537	0.0705	0.4246	1.2521	-0.4968	0.306		22.6518	0	72.2951	0		20.219	1	72.2951	0		20.1861	1	2.03833	1		16.6026	0	34.8489	0
0.2657	1.0526	1.1429	0.8865	0.6844	1.0207	1.1014	0.0542	-0.1198	1.7626	1.0287	1.1838	0.8897	0.2553	0.8899	1.1691	0.863		21.4025	0	39.2544	1		17.6217	1	17.7204	1		19.9888	0	28.4052	0		14.2683	0	1.44656	0
0.9122	0.004	0.3236	0.4043	0.7021	0.4082	0.5743	0.1807	0.7478	0.558	0.2911	0.4065	0.2137	0.1012	0.056	0.1691	0.0877		20.5806	0	40.9639	0		20.5806	0	40.9639	0		17.9505	0	51.2542	0		19.8244	0	19.0025	0
0.259	-0.4976	-0.7179	0.0055	-0.3848	-0.4576	-0.1306	-0.3024	-0.3075	-0.3925	-0.1268	-0.6593	-0.7576	-0.8288	-1.0557	-0.1627	-0.3704		0.920538	0	29.9175	0		0.920538	0	9.53414	1		4.56981	0	20.0546	0		22.4545	0	6.34514	0
1.6752	-0.9864	-0.4423	-0.2521	-0.3754	-0.6716	-0.4748	-0.2289	-1.4071	0.4084	-1.0157	-0.5721	-0.5799	-1.3671	-0.8793	-0.0456	-0.6631		20.1861	1	20.6463	1		16.9313	1	11.8355	1		42.3776	0	5.72049	0		17.293	0	18.5751	0
0.2595	-1.0667	-1.0165	-0.9938	-0.2428	-1.1143	-1.1243	-1.3275	-0.1068	-1.6908	-0.9559	-2.7701	-0.9511	-0.7404	-1.1586	-1.0482	-1.3757		19.9888	0	39.09	0		19.9888	0	39.09	0		67.9554	0	6.64102	0		15.682	0	27.1887	0
0.1669	0.9225	0.4145	1.1671	1.1591	0.7683	0.6472	0.1961	1.5971	-0.4493	1.7719	1.6758	0.4905	1.4462	1.9335	-3.6971	0.9979		17.9505	0	87.9771	0		17.9505	0	8.08758	1		13.6108	1	22.6847	0		15.6491	0	38.6297	0
1.383	-0.8455	-0.7044	-0.8009	-0.9048	-0.5071	0.2407	-1.7208	-1.8518	0.5721	-0.449	0.5652	0.1613	-1.1447	0.2242	-0.0201	0.2807		4.56981	1	2.03833	1		4.56981	0	2.03833	1		56.8103	0	13.6108	0		7.49581	1	86.136	0
1.9592	0.1141	0.1559	0.2241	0.2005	0.1678	0.1285	-0.0407	0.5116	0.3269	0.4937	-0.2292	0.0341	0.3911	0.725	-0.1124	0.541		42.3776	0	28.4052	0		42.3776	0	26.1367	1		81.7964	0	7.56156	0		2.76161	0	16.0765	1
0.4057	-2.7497	-2.8613	-3.5896	-3.9064	-3.0064	-3.2428	-1.7832	-2.4163	-1.9773	-1.2342	-0.7998	-3.3021	-3.0637	-3.0171	-1.8704	-2.6464		67.9554	0	51.2542	0		67.9554	0	3.15613	1		37.0188	0	13.4136	0		61.4788	0	11.2108	1
0.9526	0.1485	0.509	0.603	0.514	0.2085	0.1231	1.9035	0.0083	0.6351	-1.1915	-0.5109	0.1893	-0.1812	-0.8295	0.4304	-0.0053		13.6108	1	20.0546	0		10.3232	1	20.0546	0		42.9036	0	13.5122	0		25.4792	0	2.43285	0
0.6806	0.8083	0.3194	-0.3911	0.4993	0.241	-0.0662	-1.6455	1.3394	-0.0118	1.403	1.1923	0.4354	1.2407	1.4842	0.413	0.2913		56.8103	0	5.72049	0		56.8103	0	5.72049	0		28.4709	0	14.0053	0		17.9176	0	7.43006	1
1.3384	-0.7126	-0.0164	0.0056	-0.722	-0.4983	-0.4511	-0.2809	-1.5218	0.2898	-1.2721	-0.4746	-0.6979	-1.4003	-0.72	-0.0689	-0.628		81.7964	0	6.64102	0		81.7964	0	6.64102	0		20.0546	0	4.24105	0		21.5998	0	7.43006	1
0.4682	0.2181	1.443	-0.1498	-0.4832	-0.3793	-0.4696	-0.4039	0.48	-0.3835	0.641	-0.396	-0.28	-0.202	-0.6958	0.0356	-0.2262		37.0188	0	22.6847	0		37.0188	0	22.6847	0		18.8381	0	19.4299	0		20.5806	0	73.906	0
0.8729	-3.6981	-3.0584	-3.1355	-1.0832	-3.4104	-3.6449	-2.6554	-2.6875	-2.4992	-3.3816	-3.4532	-3.5556	-3.6047	-3.6888	-2.0457	-3.8116		38.3667	1	13.6108	0		14.4327	1	13.6108	0		14.0382	0	8.41635	0		20.1861	0
0.957	-1.1908	-2.2708	-1.6924	-1.0586	-2.5658	-2.1761	-1.9291	-2.331	-2.3214	-2.4926	-1.7729	-2.6823	-1.8682	-1.9029	-1.2604	-1.9496		42.9036	0	7.56156	0		31.6271	1	7.56156	0		12.6574	0	6.90403	1		21.4354	0
1.0162	-1.921	-1.4493	-2.7489	-0.9255	-2.62	-2.579	-1.9741	-2.5396	-2.1487	-3.8591	-1.4932	-1.8259	-2.0654	-2.8366	-1.3366	-3.318		28.4709	0	13.4136	0		28.4709	0	13.4136	0		14.7286	0	23.3751	1		19.7587	0
0.6842	0.0657	0.3349	0.3847	-0.4451	0.3517	0.2827	-0.0668	-0.1208	0.7807	-0.0169	1.3728	0.5544	0.5008	0.551	0.7754	1.1677		20.0546	0	13.5122	0		20.0546	0	13.5122	0		4.63557	0	15.3533	0		20.5148	0
1.4148	-1.7371	-2.5843	-2.2725	-0.7744	-2.2384	-2.2759	-1.9744	-1.3882	-2.3583	-1.6076	-1.9771	-2.5698	-2.0742	-2.0804	-1.4329	-1.9867		18.8381	0	14.0053	0		18.8381	0	14.0053	0		13.8738	0	4.3068	0		18.6738	0
1.048	-1.6302	-1.527	-1.5817	-3.4246	-1.0005	-1.4296	-0.8719	-1.8772	0.0646	-1.121	-1.0734	-1.3427	-1.6779	-0.6198	0.099	-1.253		14.0382	0	4.24105	0		14.0382	0	4.24105	0		6.115	0	30.312	0		20.6792	0
0.2178	-0.3016	-0.2211	-1.144	0.5841	-0.8067	-0.4281	-0.4233	-0.7883	0.2202	-1.3532	-0.6466	-0.05	-0.1976	-0.9809	0.4402	0.2534		12.6574	0	19.4299	0		12.6574	0	19.4299	0		5.4246	0	9.23825	1		36.7558	0
0.1391	0.0325	0.1526	-0.0254	-0.0475	0.3232	0.4092	-0.0286	-0.2182	0.9998	0.2391	1.0808	0.4196	0.1883	0.4022	0.7215	0.5152		14.7286	0	8.41635	0		14.7286	0	5.39172	1		6.04925	0	1.2493	1		21.6326	0
0.6017	-0.5902	-1.0595	-0.1705	0.0363	-0.5487	-1.3329	0.7745	-1.0239	-1.5265	-0.3852	-0.7899	-0.5104	-0.4132	0.3939	-0.3883	-0.5661		4.63557	0	6.90403	1		4.63557	0	5.88487	1		4.40543	0	39.09	0		35.4736	0
0.4809	0.4288	0.9351	0.8596	1.1695	0.8124	0.6493	-0.8332	1.4914	-0.0786	0.9193	0.1024	0.6604	0.6171	0.1259	0.501	0.7472		13.8738	0	23.3751	1		9.7314	1	1.15067	1		13.4464	0	11.178	1		32.4818	0
1.1659	-1.294	-0.9157	-0.6271	-1.0521	-1.0365	-1.0203	-0.4832	-0.8428	-0.5828	-0.9599	0.2985	-1.2807	-0.8748	-0.0746	-0.5735	-1.2337		6.115	0	15.3533	0		6.115	0	7.75882	1		26.7285	0	85.1498	0		14.3012	0
0.4844	0.0317	0.558	0.4746	-0.2933	0.1061	0.235	0.5919	0.7042	0.6661	0.5839	-0.0764	0.2656	-0.0774	0.1283	0.6084	0.3775		5.4246	0	4.3068	0		5.4246	0	4.3068	0		52.6022	0	36.6571	1		10.093	0
0.2542	0.5773	1	0.4169	0.5866	0.9871	0.8646	0.8126	1.7916	-0.3137	1.5118	0.8431	0.9421	1.6474	1.6639	-4.3758	1.0848		6.04925	0	30.312	1		6.04925	0	11.8684	1		82.684	0	100.569	0		12.7889	1
0.503	-0.0143	0.0172	0.3908	0.0935	-0.1831	-0.013	0.4676	0.1607	0.5483	0.1475	0.3575	0.1597	-0.0371	-0.1663	0.3586	0.6157		4.40543	0	9.23825	1		4.40543	0	9.23825	1		26.3011	0	27.1559	1		21.8299	0
1.5781	-0.4054	0.3523	0.0657	0.165	-0.1944	-0.6005	0.2538	0.0517	0.2704	-0.4788	-0.7717	-0.3774	-0.4529	-0.739	-0.0466	-0.3583		13.4464	0	1.2493	1		13.4464	0	1.2493	1		50.3337	0	129.533	0		2.76161	0
0.2544	1.067	1.3818	1.1589	0.2651	1.03	1.013	0.4579	1.7215	0.0953	1.4669	0.3458	1.1775	1.6613	2.0517	-1.1286	1.1613		26.7285	0	39.09	0		11.3095	1	39.09	0		66.6404	1	21.8957	1		58.4542	0
0.3914	-0.6812	-0.184	0.0845	0.1223	-0.1332	-0.2094	0.1462	0.3677	-0.1308	-0.7709	-0.0647	-0.173	-0.1608	-0.8662	-0.1807	-0.2078		52.6022	1	11.178	1		52.6022	0	3.51777	1		77.8512	0	119.506	0		86.0374	0
0.4826	-0.3159	-0.6648	-1.1149	-1.3368	-0.3059	-0.6565	-0.8152	-0.6558	-0.6985	-0.4616	-0.1616	-0.7368	-0.2818	-0.7633	-0.1378	-0.332		82.684	0	85.1498	0		0.690403	1	85.1498	0		43.8242	0	5.88487	1		58.8487	0
0.745	-0.1408	0.2506	0.3824	-0.6754	-0.1778	-0.0715	0.2926	0.1334	-1.2979	-0.2233	-0.635	-0.0714	-0.0992	-0.2696	0.0591	-0.1553		26.3011	0	36.6571	1		26.3011	0	13.7752	1		49.8405	1	64.8979	0		23.8354	1
1.6704	0.6064	0.9553	0.4439	0.1704	0.8201	0.7318	-0.2761	-0.3769	1.3306	-0.3235	0.124	0.7913	-0.335	0.0775	0.7952	0.6191		50.3337	1	100.569	0		47.5721	1	96.9524	1		108.656	0	9.56702	1		24.3614	0
0.6686	-0.5674	-0.9489	-1.2312	-0.414	-0.6827	-0.6888	-1.8286	-1.1331	0.0737	-0.4812	0.7778	-0.8396	-0.8864	-0.8305	-0.0963	-1.1702		66.6404	1	27.1559	1		57.5994	1	13.8738	1		19.2655	1	88.1415	1		11.1451	0
1.4915	-1.8376	-1.4046	-1.7979	-0.7681	-1.5966	-1.5859	-2.2058	-0.9231	-1.4397	-0.7953	-1.5994	-1.6109	-1.4604	-1.598	-0.9121	-1.8032		77.8512	0	5.68761	1		58.2898	1	5.68761	0		39.9448	1	26.5312	1		13.0519	1
0.7904	-0.5379	-0.1564	-0.4051	-0.3826	-0.1252	-0.2462	-0.0868	-0.4673	0.6952	-0.4707	-0.0947	0.0023	-0.5853	-0.0507	0.2287	-0.4664		43.8242	0	20.5806	1		43.8242	0	5.9835	1		238.288	0	8.02183	1		16.8656	0
0.6441	1.315	1.4182	-0.0209	1.3932	1.475	1.0319	1.443	0.1039	2.0753	0.8438	0.9208	1.6313	0.4313	1.1262	1.5273	1.3939		49.8405	1	129.533	0		44.0543	1	129.533	0		31.1997	1	50.2351	1
0.8565	-1.7486	-1.5594	-1.1478	-1.4879	-1.4089	-1.2868	-0.5063	-0.3653	-2.3116	-0.3457	-3.4311	-1.5345	-0.8964	-0.3539	-1.8209	-1.3018		108.656	0	21.8957	1		48.6899	1	4.56981	1		26.0052	0	232.173	0
0.6491	2.018	2.5955	2.4354	1.5768	2.5741	2.1486	2.1838	2.0368	2.8063	1.4743	1.4396	2.3526	1.574	1.2627	1.585	2.1557		163.1	1	119.506	0		49.3145	1	119.506	0		77.5882	0	93.1058	0
1.2115	0.0199	0.8104	1.2464	1.0256	0.891	0.5888	0.4097	0.7562	1.2518	0.1591	-0.2388	0.6365	0.3159	0.312	0.6332	0.3584		19.2655	1	19.4957	1		19.0025	1	19.4957	0		10.5533	1	27.0901	0
1.3447	0.8217	1.2055	1.1045	-0.1199	1.3687	0.7307	0.8111	1.6101	0.9515	1.4618	0.0707	1.2507	1.595	1.7998	-0.2524	1.0462		39.9448	1	38.4982	1		39.5174	1	6.87116	1		85.3141	0	12.3615	1
0.6093	0.871	0.9233	0.38	0.889	0.394	0.2669	-0.181	-0.6946	0.3335	-0.2354	0.1038	0.7083	0.3153	-0.0938	0.5991	0.9161		22.9148	1	32.0873	1		22.9148	0	32.0873	0		5.88487	0	31.1339	0
0.4103	0.3465	1.2902	1.1235	0.6439	1.4694	1.2237	1.4801	1.7861	0.023	1.4587	0.5793	1.2659	1.7347	1.6415	-0.1097	1.2939		104.185	1	5.88487	1		72.9197	1	4.33968	1		20.5477	1	34.3887	1
0.1727	0.0872	-0.1571	0.1628	-0.7723	0.0243	-0.3285	-0.837	-1.331	0.0393	-1.3914	-0.8775	-0.4099	-0.4811	-0.6604	0.3272	-0.3343		238.288	0	64.8979	0		238.288	0	64.8979	0		19.8902	0	38.0379	0
0.3166	-1.6264	-1.2656	-0.9616	-0.7095	-1.3483	-1.1895	-1.3264	-0.4932	-1.7653	-0.4377	-1.3754	-1.5887	-1.3857	-1.7452	-0.7304	-1.5825		31.1997	1	9.56702	1		26.597	1	5.32597	1		0.789032	0	32.7777	0
1.3717	-0.9831	-1.0522	-0.7311	-0.7968	-1.0941	-1.3762	-1.142	-0.1211	-1.2545	-0.7535	-0.2324	-1.0751	-0.6682	-1.015	-0.6516	-1.1838		26.0052	0	8.4821	1		22.6189	1	8.4821	0		32.6462	0	35.2434	0
1.3329	-1.6803	-1.1037	-1.0356	-0.3956	-1.12	-1.0618	-1.1798	-0.4224	-0.2479	-0.4508	-1.437	-1.0976	-1.2602	-1.1988	-0.2509	-1.2958		39.7475	1	88.1415	1		23.671	1	23.8682	1		31.0353	0	37.7421	0
0.3625	0.1976	0.0598	0.0123	-0.1184	-0.0279	-0.1249	0.058	0.5979	-0.8324	0.7371	-1.0618	-0.1785	0.0285	-0.4287	-0.0015	0.1722		77.5882	0	26.5312	1		77.5882	0	17.4573	1		23.0463	0	4.07667	0
0.3469	0.9589	0.7347	1.0159	0.5049	0.7915	0.7139	-0.0503	-0.4742	0.6191	-0.7071	0.5875	0.561	0.2631	-0.2977	0.8791	0.8679		10.5533	1	8.02183	1		7.95608	1	7.59444	1		11.6054	0	4.56981	0
0.188	-0.561	-0.5014	-0.4015	-1.313	-0.3546	-0.8445	0.283	-0.1522	-0.0088	-0.4425	-0.3309	-0.2148	-0.4372	-0.9249	-0.0915	-0.4185		85.3141	0	53.3254	1		85.3141	0	53.3254	0		13.9067	0	24.3285	0
1.5612	-0.4441	-0.5913	-0.6926	-0.5631	-0.2571	-0.7527	-1.7139	-1.3213	0.6433	-0.7178	-0.6409	-0.5103	-1.2008	-0.3778	0.1719	-0.6846		5.88487	0	39.353	1		5.88487	0	39.353	0		27.5833	0	22.8162	0
0.4714	-0.6244	-1.1007	-0.5608	-1.2697	-0.3814	-0.7455	-0.9451	0.0605	-1.1992	0.4601	-0.7268	-0.6218	-0.0413	0.373	-0.3889	-0.2742		20.5477	1	10.5533	1		20.5477	1	10.5533	0		0.624651	0	31.1997	0
1.0835	-1.7765	-2.0367	-2.4596	-0.4727	-2.3837	-2.8672	-1.4262	-1.4852	-1.317	-1.2376	-2.6703	-2.2769	-1.2104	-0.8135	-1.399	-2.2712		19.8902	0	50.2351	1		19.8902	0	47.6707	1		29.4572	0	0	0
1.1482	-1.3478	-1.0096	-0.6419	-1.2688	-1.085	-1.1922	0.0723	-1.4164	-0.4663	-1.5353	-0.8918	-1.116	-1.4433	-1.5053	-0.5457	-1.179		0.789032	0	232.173	0		0.789032	0	232.173	0		24.2299	1	21.4683	0
1.7114	-2.8192	-1.7826	-1.5212	-3.6987	-1.4906	-1.8295	-1.8627	-1.5909	-0.6127	-1.5101	-1.3588	-1.782	-2.0469	-1.5339	-1.0048	-2.2042		32.6462	0	110.497	1		32.6462	0	100.076	1		13.6437	0	14.5971	0
0.6822	-1.5364	-1.7822	-1.6096	0.3434	-1.7722	-1.9748	-1.1504	-1.1281	-1.3424	-1.3317	-1.3335	-1.9344	-2.3218	-2.1379	-1.0013	-1.6978		31.0353	0	93.1058	0		0.953414	1	93.1058	0		26.4655	0	30.838	0
0.349	-0.1576	0.3279	0.6914	-0.1214	0.4149	0.3878	1.0482	0.7735	0.286	0.3847	-0.0593	0.1308	-0.0312	-0.7202	0.2849	0.0979		23.0463	0	27.0901	0		23.0463	0	27.0901	0		10.6191	0	28.3394	0
0.3755	-1.5813	-2.0022	-1.5902	-0.4765	-1.4649	-1.3083	-1.7801	-1.9931	-0.2224	-1.3967	-0.5753	-1.8741	-2.7083	-1.5441	-0.4045	-0.9088		11.6054	0	12.3615	1		11.6054	0	9.00812	1		2.59723	0	26.4983	0
0.8777	-2.0335	-1.2259	-1.4796	-1.9574	-1.5668	-1.9948	-0.8734	-1.9003	-0.7423	-2.3435	-1.6577	-1.8559	-1.9762	-1.765	-0.7852	-1.9517		13.9067	0	31.1339	0		13.9067	0	13.9396	1		1.15067	0	3.81366	0
0.6378	0.9181	-0.1456	-0.1817	0.0195	0.919	0.9272	-0.2221	0.1996	0.0878	0.0144	1.3792	0.3762	1.0108	-0.2315	0.7705	1.4706		27.5833	0	34.3887	1		27.5833	0	34.3887	1		16.1752	0	41.3585	0
0.9705	-0.8827	-0.2455	0.1557	-1.8144	-0.6144	-0.569	0.5303	-1.4513	0.5029	-0.901	-0.7877	-0.5383	-1.3383	-0.5555	0.1977	-0.5019		0.624651	1	38.0379	0		0.624651	0	38.0379	0		16.6026	0	1.97258	0
1.8377	-0.7913	-1.0231	-0.854	-0.785	-0.3185	-0.4384	-0.9051	-1.4893	-1.2998	-0.9796	-0.3941	-0.8803	0.0153	-0.2223	0.2908	-0.2379		29.4572	0	32.7777	0		29.4572	0	32.7777	0		14.2683	0	10.1917	0
1.0962	-0.3297	-0.149	-0.2171	-0.2414	-0.4249	-0.2777	-0.4389	-0.4127	0.6504	-0.3985	-0.1242	-0.4904	-0.5987	-0.4053	-0.0021	-0.4194		24.2299	1	35.2434	0		14.3341	1	26.9586	1		19.8244	0	13.7094	0
1.5661	0.0455	0.175	0.6725	-0.3068	0.1329	0.5491	-0.1913	-0.3369	0.7848	-0.0365	-0.0482	0.0303	-0.1068	0.1897	0.4497	0.4258		13.6437	0	37.7421	0		13.6437	0	37.7421	0		22.4545	0	12.23	0
0.8655	-1.7411	-1.7843	-1.7644	-2.6836	-1.696	-1.5834	-1.0023	-2.2079	-0.286	-1.0331	-0.7081	-1.7208	-2.0119	-1.0377	-0.4604	-1.7647		26.4655	0	4.07667	1		26.4655	0	4.07667	0		1.08492	0	27.6819	0
0.3301	0.5454	-0.0485	0.3258	0.2041	0.4314	0.5516	-0.1307	0.4131	0.6379	0.6463	0.3378	0.3527	0.1396	0.1324	0.7151	0.4548		10.6191	0	4.56981	0		10.6191	0	4.56981	0		19.0025	0	7.3643	0
0.6528	0.0328	-0.5774	-0.4905	-0.7737	-0.7258	-0.3627	-0.8775	-1.6012	0.2407	-0.8629	-0.4228	-0.6585	-1.3375	-0.5828	0.0477	-0.311		2.59723	0	24.3285	0		2.59723	0	24.3285	0		17.293	0	1.18355	0
1.0618	0.0986	0.3031	-0.0619	-0.9962	0.6743	0.549	-0.3498	0.5191	0.4926	-0.0083	-0.0096	0.4474	0.5424	-0.2849	0.6262	0.7515		1.15067	0	22.8162	1		1.15067	0	6.54239	1		2.86024	0	1.44656	0
1.3197	-0.2928	0.2751	0.0399	-0.2027	0.0139	-0.0458	0.7388	0.0894	1.0553	-0.318	0.1265	0.0819	-0.3001	-0.0926	0.1948	-0.0185		16.1752	0	31.1997	0		16.1752	0	31.1997	0		12.3944	0	17.4573	0
1.054	-0.8764	-0.5933	-0.2753	0.8765	-0.5701	-0.6619	-0.233	-0.4229	0.0358	-1.0195	-0.6002	-0.6272	-0.9338	-1.0455	-0.7569	-0.5073		16.6026	0	0	0		16.6026	0	0	0		15.682	0	6.115	0
0.9769	-0.5375	-0.7828	-0.6909	-0.0558	-0.5135	-0.7817	-0.8596	-0.1222	-1.1032	-0.8483	-1.6024	-0.5133	-0.1676	-0.4745	-0.21	-0.7206		14.2683	1	21.4683	0		14.2683	0	21.4683	0		15.6491	0	23.6052	0
0.5014	-1.571	-0.8118	-1.8987	-1.7746	-1.8873	-2.1383	-2.6554	-1.8734	-1.627	-2.6023	-0.8599	-2.1161	-1.8321	-2.0183	-0.9771	-2.0624		19.8244	0	14.5971	1		19.8244	0	14.5971	0		27.2874	0	41.8187	0
1.3384	-0.3257	0.5594	-0.345	-1.0152	-0.2927	-0.4403	0.6227	-0.1862	0.0315	0.1386	0.6886	-0.2046	-0.4871	-0.2211	-0.087	-0.1733		22.4545	0	30.838	0		22.4545	0	27.912	1		2.76161	0	16.5368	1
0.4106	0.7951	1.3045	0.9914	0.1221	1.1052	0.852	-0.7939	0.8273	1.0807	0.437	0.0506	0.954	0.5298	0.6815	0.7322	1.0461		1.08492	1	28.3394	0		1.08492	0	20.9094	1		42.2461	0	18.6738	0
1.368	-1.4754	-2.8009	-2.4431	-2.1543	-2.9058	-2.7428	-1.9917	-1.9828	-1.9138	-2.2976	-3.177	-3.0203	-2.9569	-2.4524	-1.358	-2.7587		19.0025	0	26.4983	0		16.3395	1	10.9807	1		64.602	0	21.4025	0
0.9549	-2.1492	-1.582	-1.2767	-2.6863	-1.8749	-1.9859	-1.3167	-0.9733	-1.6254	-1.975	-1.719	-1.6182	-1.368	-1.6839	-0.9985	-2.0843		17.293	0	3.81366	1		17.293	0	3.81366	0		63.5171	0	18.1806	0
0.1236	-0.1391	-0.0919	0.0653	0.2628	0.2638	-0.219	-0.2816	0.8385	-1.2807	1.066	-0.1957	0.2168	1.0073	1.3855	-3.2192	0.2067		2.86024	1	41.3585	1		2.86024	0	41.3585	0		61.4788	0	19.8902	0
0.465	-0.0944	-0.0395	-0.3578	-0.414	0.3244	0.1175	-0.087	1.1657	0.0364	0.8557	0.8228	0.2713	0.4972	0.0518	0.0429	-0.3231		12.3944	0	1.97258	0		12.3944	0	0.591774	1		25.4792	0	18.5423	0
0.1546	-0.3229	0.1715	-0.8127	-0.4761	-0.2137	-0.324	-0.4237	-0.1721	0.107	0.4019	-0.3433	-0.093	0.1156	0.6223	-0.0691	-0.3928		15.682	0	10.1917	0		15.682	0	10.1917	0		18.6738	0	0.591774	0
2.1588	-1.6538	-1.0808	-1.1487	-1.4046	-1.2152	-1.3704	-1.0007	-0.1767	-1.7429	-0.3847	-1.9558	-1.4966	-1.1936	-1.7116	-0.5441	-1.636		15.6491	0	13.7094	0		15.6491	0	13.7094	0		17.9176	0	15.9122	0
0.8747	0.0692	0.1572	0.0787	0.3187	-0.2616	0.4482	1.2714	0.2361	0.9486	0.1586	0.4922	0.328	0.0339	-0.3175	0.5546	0.7003		27.2874	0	12.23	0		7.49581	1	12.23	0		16.4053	0	18.1149	0
0.9287	0.4734	0.0136	-0.2072	0.7074	0.4284	0.3542	-0.7188	0.3619	0.4425	-0.0562	-0.4169	0.4174	0.1802	-0.4332	0.4763	0.6696		2.76161	0	27.6819	0		2.76161	0	25.3805	1		21.5998	0	15.3861	0
0.3443	-0.6218	-1.1164	-1.4508	-0.4083	-0.958	-0.7161	-2.1796	-1.1246	-0.121	-1.0959	-0.5586	-1.0197	-0.8322	-0.7038	-0.3605	-0.4763		42.2461	0	7.3643	0		41.2598	1	7.3643	0		20.5806	0	14.3012	0
1.7448	-1.548	-1.1489	-1.1243	-1.2114	-1.5548	-1.55	-0.4559	-0.9074	-0.7691	-0.8254	-2.2032	-1.6377	-1.9293	-2.0712	-0.8578	-1.7748		64.602	0	1.18355	0		25.4792	1	1.18355	0		20.1861	0	17.7532	0
0.7933	1.5011	0.6325	-0.1231	-0.6102	0.8609	0.6382	-0.126	0.6651	-0.2942	1.6694	1.0839	0.78	1.009	0.5775	1.0109	1.1969		63.5171	0	1.44656	0		26.2353	1	1.44656	0		21.4354	0	20.8436	0
0.1695	-0.656	-0.284	-0.2912	-1.658	-0.9011	-0.7974	-0.305	-0.5833	0.0119	-1.3796	-0.6771	-0.459	-0.6228	-0.8349	-0.2718	-0.7587		61.4788	0	17.4573	0		61.4788	0	17.4573	0		19.7587	0	34.8489	0
1.1002	-1.2802	-0.6619	-0.4349	-0.3789	-0.2593	-0.6948	-0.5188	0.351	-0.4536	-0.4323	-1.3172	-0.5615	-0.599	-1.1098	-0.1693	-0.5963		25.4792	0	6.115	0		25.4792	0	6.115	0		20.5148	0	1.44656	0
1.5709	-2.6941	-2.2588	-1.863	-1.5901	-1.5471	-1.726	1.2407	-1.1033	-0.7651	-1.0136	-1.3633	-1.6069	-0.8528	-0.388	-1.0792	-1.9221		18.6738	0	23.6052	0		14.4985	1	23.6052	0		18.6738	0	23.8025	0
0.6477	-1.0169	-0.6567	-0.3712	-0.6598	-0.3621	-0.4243	0.3981	0.0008	-0.7581	-0.735	-0.7166	-0.7059	-0.3834	-0.6781	-0.3415	-0.6056		17.9176	0	41.8187	0		17.9176	0	41.3585	1		20.6792	0	18.082	1
0.4246	-3.7023	-3.795	-3.6026	-3.6455	-3.2815	-3.3069	-2.6554	-2.0497	-2.6302	-2.1899	-1.0012	-3.4785	-2.3606	-1.3576	-3.6849	-3.5484		16.4053	0	16.5368	1		16.4053	0	16.5368	1		24.5586	0	19.0025	0
1.5413	-0.9551	-0.1002	0.2331	-0.7434	-0.1017	-0.2211	1.0673	0.3505	-0.177	-0.7114	-0.9876	-0.0919	-0.278	-1.0096	0.0011	-0.4025		21.5998	0	18.6738	0		21.5998	0	18.6738	0		36.7558	0	6.34514	0
1.219	-0.7937	0.4113	-0.2465	-0.5158	-0.6158	-0.5796	2.9302	0.4504	-0.0615	0.2109	-0.454	-0.1081	-0.2274	-0.9208	0.2032	-0.7518		20.5806	0	21.4025	0		20.5806	0	16.3067	1		21.5669	1	1.90683	1
0.8366	-0.0075	-0.1762	0.3942	0.7934	-0.0503	-0.0986	1.0823	-0.0439	-0.0402	-0.5361	-1.313	-0.2933	-0.3896	-0.6645	-0.0212	0.0106		20.1861	0	18.1806	0		20.1861	0	18.1806	0		21.6326	0	18.5751	0
1.2442	-0.6277	-1.0582	-1.1627	-0.9805	-1.4531	-1.0356	-0.5713	-1.8686	0.1908	-1.2285	-0.7649	-0.7712	-1.4085	-0.8273	0.2994	-0.8373		21.4354	0	19.8902	0		21.4354	0	7.10129	1		24.2956	0	27.1887	0
0.5693	-0.2255	-0.3433	0.0439	0.3942	-0.8712	-0.2436	-0.1858	-0.5224	-1.0631	-0.165	0.047	-0.3568	-0.2004	-0.5306	-0.0409	-0.3713		19.7587	0	18.5423	0		19.7587	0	18.5423	0		35.4736	0	38.6297	0
0.353	0.2782	0.3833	0.8192	1.102	0.1795	0.4735	0.7314	0.9754	-0.9045	0.7441	-0.1879	0.2216	0.8014	1.0834	-0.8355	0.6365		20.5148	0	0.591774	1		20.5148	0	0.591774	0		32.4818	0	49.3474	0
0.6995	-0.9056	-0.3069	-0.5201	-0.756	-0.5448	-0.7073	-1.7407	-0.2744	-0.0265	-0.1942	0.4819	-0.7282	-0.6973	-0.6988	-0.1917	-0.7867		18.6738	0	15.9122	0		18.6738	0	15.9122	0		14.3012	0	41.5886	1
0.785	-1.1658	-2.3944	-1.8544	-2.3333	-2.2041	-1.9116	-1.6833	-1.7387	-1.8236	-2.0977	-1.7266	-2.3376	-2.1664	-2.0044	-1.3207	-2.3492		20.6792	0	5.39172	1		20.6792	0	5.39172	0		10.093	0	2.43285	0
0.5401	0.3264	0.5639	0.1985	-0.9845	0.0657	0.0804	-0.0019	0.7275	0.0883	0.8883	1.4859	0.5554	0.815	1.2167	-0.4629	0.1557		24.5586	0	18.1149	0		24.5586	0	9.66565	1		14.5313	1	29.4572	1
1.0244	0.5387	0.2578	0.0586	-0.3153	0.3378	0.3055	-0.3041	0.5959	0.3469	0.7571	-0.5473	0.6135	0.9609	1.2022	0.3338	0.9024		36.7558	0	15.3861	1		36.7558	0	1.28218	1		21.8299	0	11.0465	1
1.0373	0.7686	0.6441	0.3285	-0.4654	0.7105	0.4141	-0.5081	0.7849	1.2495	0.8028	-0.2466	0.5683	0.3017	0.5348	0.9479	0.5153		21.5669	1	14.3012	0		21.5669	1	14.3012	0		15.6491	0	73.906	0
1.126	0.0454	0.0189	-0.6076	-0.0859	0.3733	0.234	-0.689	0.3103	-0.0522	-0.3871	0.8971	0.0606	0.66	-0.0491	0.6362	0.6714		21.6326	0	17.7532	0		21.6326	0	1.77532	1		2.76161	0	71.0458	0
1.2199	0.3892	0.3643	0.3393	0.0382	0.3963	0.3005	0.4082	0.8465	-0.9635	1.0829	0.1574	0.441	1.1385	1.3994	-4.3099	0.4089		24.2956	0	20.8436	0		15.8464	1	20.8436	0		58.8487	0	1.64382	0
0.6201	0.2973	-0.4454	0.2481	0.4776	-0.4386	0.1956	0.453	-0.2374	-0.0853	0.1762	-0.4724	-0.4895	-0.0077	0.7693	-0.1069	0.0515		35.4736	0	34.8489	0		35.4736	0	34.8489	0		31.2325	1	0.427393	0
1.57	-0.3516	-0.5019	-0.0042	-0.3776	-0.5466	-0.447	-0.7496	0.2301	-1.4018	0.4402	-2.1262	-0.637	-0.399	-0.8232	0.0414	-0.3965		32.4818	0	1.44656	0		32.4818	0	1.44656	0		24.3614	0	19.8244	0
0.4606	0.4337	-0.1422	-0.6602	-0.5625	-0.0677	0.0664	-1.5436	-1.2272	0.5192	-0.7079	-0.0392	0.1421	-0.7199	-0.1707	0.5073	-0.4456		14.3012	0	23.8025	0		14.3012	0	15.4519	1		14.104	1
0.2288	0.9035	1.0326	0.9261	1.2042	1.0352	0.9261	0.0796	1.5593	-0.4522	1.4196	0.6414	0.9867	1.5492	1.705	-3.0321	0.898		10.093	0	18.082	1		10.093	0	17.2272	1		19.134	1
0.3937	-0.3448	-0.6841	-0.7349	-0.4422	-0.4802	-0.5832	-1.144	-0.6442	-0.1133	-0.5668	-0.4157	-0.5521	-0.4069	-0.174	-0.0055	-0.5829		14.5313	1	19.0025	0		12.7889	1	19.0025	0		74.3334	0
1.3993	1.0736	0.7567	0.7251	1.2066	0.5035	0.173	1.0868	0.584	-0.7767	0.6318	-0.3711	0.615	0.9876	1.1375	0.2074	0.4543		21.8299	0	6.34514	1		21.8299	0	6.34514	0		47.0789	0
0.6258	-0.4831	-1.0896	-1.119	0.6896	-1.3187	-1.4492	-1.8342	-0.7828	-0.3538	-0.248	-1.1776	-1.4214	-1.0435	-0.8104	-0.1838	-1.6908		15.6491	0	1.90683	1		15.6491	0	1.61094	1		0.493145	0
0.5006	-0.4525	-0.9039	-0.8682	-0.8402	-0.8589	-0.7217	-1.2982	-0.7493	-0.222	-0.8011	0.935	-0.9356	-0.6451	-1.26	-0.2313	-1.1838		2.76161	0	18.5751	0		2.76161	0	18.5751	0		20.2847	0
1.0234	-1.7864	-1.8081	-1.6245	-0.8068	-1.8795	-1.613	-0.9203	-0.8216	-1.2625	-1.1371	-1.719	-1.9286	-1.5652	-1.707	-1.0652	-1.5519		58.4542	1	27.1887	0		58.4542	0	27.1887	0		59.1117	1
0.1742	0.5635	0.5631	0.7623	1.0151	0.6611	0.8625	-0.5012	0.9047	0.0569	0.573	0.4365	0.5436	0.6822	0.151	0.5913	0.6687		86.0374	1	38.6297	0		86.0374	0	38.6297	0		16.8656	0
0.4124	-1.4845	-0.7067	-0.9278	-1.0803	-0.9997	-0.8532	-0.701	-0.534	-1.2974	-0.2584	-1.0356	-1.2462	-0.5126	0.043	-1.3866	-1.4666		58.8487	1	86.136	1		58.8487	0	86.136	0
0.8051	-0.0976	0.2552	0.3678	0.4269	0.1604	0.6287	1.0062	0.0014	0.9949	0.4765	0.5073	0.1902	-0.1826	0.0071	0.3661	0.1062		31.2325	1	49.3474	1		23.8354	1	16.0765	1
1.1067	-1.2495	-0.6821	-2.1173	-1.8944	-2.0135	-1.4048	-1.366	-0.8455	-1.8487	0.0367	-0.5663	-1.7367	-1.1094	-1.3183	-0.5029	-1.5		24.3614	0	5.49035	1		24.3614	0	5.49035	0
0.1257	0.747	0.2102	0.3506	0.465	0.3217	0.4518	0.4275	0.4636	0.1125	0.5837	-0.1758	0.229	0.4494	0.1068	-0.0254	0.2982		14.104	1	5.29309	1		2.76161	1	5.29309	0
0.885	-0.0394	-0.1474	-0.1771	0.0462	-0.0294	-0.039	-0.1209	0.6118	-1.0484	0.6079	-0.3185	-0.0437	0.4847	0.5315	-0.49	0.0365		11.1451	1	41.5886	1		11.1451	0	11.2108	1
0.7682	1.6692	1.0036	1.4559	1.1251	1.0326	1.2805	0.4849	1.03	1.4327	0.9482	1.692	0.7661	0.8072	0.9865	1.0069	1.0936		19.134	1	2.43285	1		13.0519	1	2.43285	0
0.4579	0.7357	0.9344	0.7394	0.727	0.9922	0.8237	0.4499	1.61	-0.0334	0.7295	0.1481	0.8595	1.0415	0.5294	0.2624	0.8272		74.3334	0	10.093	1		74.3334	0	7.43006	1
0.5957	-0.1062	-0.4762	0.1456	-0.6952	-0.3035	0.0231	-0.3002	0.4153	-1.0184	-0.1577	-0.273	-0.0914	0.0391	-0.2014	-0.4448	-0.0108		47.0789	0	29.4572	1		47.0789	0	7.43006	1
0.5561	-1.8584	-2.2285	-2.1165	-1.9872	-2.0324	-1.8953	-1.3582	-2.4836	-1.6091	-1.9429	-1.4785	-2.1211	-2.0538	-1.7885	-1.0495	-1.992		0.493145	0	11.0465	1		0.493145	0	6.41089	1
2.2114	0.4807	0.1757	0.8252	1.1163	0.1693	0.0996	0.2988	-0.5603	0.6965	-0.589	0.177	-0.0161	0.2119	0.0994	0.8034	0.3305		20.2847	0	73.906	0		20.2847	0	73.906	0
0.9627	-0.2726	-0.305	-0.5112	-0.8061	-0.1729	0.0274	-0.6621	0.3787	-0.1549	0.1461	-0.0548	-0.1647	0.2938	-0.2485	0.1092	-0.0183		59.1117	1	71.0458	0		29.523	1	71.0458	0
0.276	-0.6264	-0.579	-0.7089	0.6126	-0.7825	-0.3531	-0.4035	-0.1203	-0.6005	-0.1483	-0.2634	-0.9256	-0.4565	-1.011	-0.059	-0.5127		16.8656	0	0.131505	1		16.8656	0	0.131505	0
0.5912	-2.8487	-3.0367	-3.0164	-1.0894	-3.0435	-2.9004	-1.608	-2.2928	-3.0859	-2.0735	-2.9745	-3.4552	-2.7931	-2.855	-1.7905	-2.6234				1.64382	0				1.64382	0
1.0628	0.529	0.8082	0.5684	0.1317	0.7817	0.9283	0.1251	1.0053	0.7223	0.2827	0.2237	0.918	0.6138	0.2873	0.6473	0.8637				0.427393	0				0.427393	0
0.7108	0.104	0.0665	-0.0742	0.664	0.2016	0.4314	-0.2402	0.3439	0.6888	0.587	0.443	0.3392	0.2603	0.224	0.4832	0.3657				19.8244	0				19.8244	0
0.5672	-0.0303	-0.5285	-0.7319	-0.7037	-0.6572	-0.2326	-1.036	-0.2467	-0.5369	0.0881	-0.0073	-0.3873	0.0364	0.6426	-0.6327	-0.4377
0.6416	0.1027	0.5052	0.3895	1.1437	0.1246	0.3358	0.3213	1.0364	-0.6703	0.7964	-0.2663	0.3504	0.7698	0.7919	-0.5731	0.3375
-0.9121	0.5465	0.6493	0.2607	0.323	0.7999	0.4895	-0.1555	0.8351	0.2726	0.9077	1.9476	0.4625	0.4868	-0.0431	0.3753	0.2996
-1.8485	-0.5527	-0.2257	-0.0827	-1.0613	-0.2238	-0.1745	-1.0677	-0.7468	0.1517	-1.6112	-0.0033	-0.2455	-0.5813	-0.9807	0.2798	-0.3042
-0.7503	0.0048	-0.4692	-1.4086	-1.4275	-0.9073	-0.9194	-1.4326	-0.5791	-0.4571	-0.418	-0.7684	-0.4467	-0.5747	-0.386	0.3185	-0.9334
-0.5773	0.1632	0.8716	0.2289	-0.1028	0.6809	0.641	0.5627	0.1091	0.4004	-1.0815	-0.0344	0.4624	0.4104	-0.3946	0.6957	0.1958
-0.8675	-0.3883	-0.0036	-0.1304	-0.153	-0.1756	-0.2918	-0.2536	-0.4763	0.0945	0.078	0.1811	-0.3577	-0.4178	-0.2325	0.1153	-0.337
0.0294	-0.4924	-0.0673	-0.0391	-0.497	0.2246	0.2587	-0.0055	0.7496	-1.4799	0.9224	-0.548	0.1178	0.8314	1.1329	-4.2291	-0.0447
-0.0815	0.4839	0.8323	0.6978	-0.4961	1.0254	0.7429	-0.2865	1.464	0.2084	1.317	1.3064	0.7698	1.474	1.8572	-1.3427	0.7314
-0.735	0.5992	-0.5309	0.303	0.8842	-0.0679	-0.1389	-1.0919	-0.3845	-1.3602	0.3879	-0.4293	-0.1702	0.7846	1.0565	-0.022	0.0557
-0.4184	1.4853	2.4227	1.5745	1.472	1.3444	1.5583	1.1802	0.1821	2.1056	0.3658	1.2274	1.9459	0.4839	1.1469	1.4576	1.1623
-0.0427	0.158	0.3675	-0.6339	-0.9247	-0.0983	-0.1177	-0.1695	-1.4789	0.389	-1.1269	0.4542	-0.1524	-1.2106	-0.4202	0.4089	-0.3711
-1.9413	0.6173	0.6036	-0.5463	0.2873	-0.2355	0.0821	0.6096	0.1168	-0.5171	-0.9338	0.0827	0.4096	0.4249	-0.3362	0.4964	0.0419
0.0632	0.1948	1.0927	-0.1682	0.0254	0.7004	0.5116	-0.2591	-0.1828	0.9614	0.4092	0.2587	1.066	0.3102	0.1538	0.7492	0.3645
-0.9074	0.9171	0.7224	0.797	-0.1451	0.7026	0.8447	-0.7014	0.3703	-1.0398	0.8802	-0.4599	0.6861	1.0575	1.3329	0.0245	0.529
-0.5155	0.411	0.547	0.1242	-0.0199	0.546	0.5373	0.9409	-0.6888	0.8094	-0.7621	0.1196	0.7755	-0.4825	-0.2738	0.8323	0.1936
-0.2942	0.6788	0.3465	-0.2855	-0.3219	0.2996	0.1101	-1.017	0.8432	-0.9432	0.4515	1.436	0.3416	0.4685	0.0526	-0.1981	0.2411
-0.6508	0.6725	0.8611	1.2263	1.7534	1.1587	1.3101	0.8717	0.9007	1.0169	0.3191	1.0144	0.986	0.9701	0.2475	1.0064	1.1562
-1.2879	0.7365	0.7681	1.1064	1.3717	0.5357	0.8504	1.2411	0.1705	1.227	-0.2944	0.8831	0.6331	0.5195	-0.1657	1.0824	0.891
-1.2881	1.4602	0.8597	0.1558	1.147	0.9621	0.8569	0.2995	-0.142	0.2868	-0.8435	0.7053	1.0646	1.1528	0.1375	1.1649	0.9313
0.0513	1	1.5083	0.8234	0.9043	1.2481	0.9592	1.6209	1.1401	1.6861	0.128	0.2557	1.2373	0.9179	0.4314	0.7066	0.885
0.0453	1.2245	1.5301	1.5857	1.8217	1.7706	1.7371	1.8204	1.5631	1.2469	1.5718	0.6693	1.6044	1.4941	2.0066	1.0441	1.6455
-0.6569	1.2849	1.1255	0.6076	0.1822	1.2122	1.1962	-0.447	1.077	1.6297	0.8019	0.5013	0.9107	0.835	0.8685	1.0369	0.6176
-0.1056	0.7751	0.9083	0.6454	0.6421	1.1045	0.908	-0.7715	0.3563	1.4141	-0.5376	2.1412	1.1594	0.4259	-0.1135	0.8977	1.0129
-1.0381	0.9845	1.627	0.3949	1.016	1.0035	0.9286	0.9791	0.5158	1.5993	0.4074	1.7719	1.8663	0.8996	0.5552	0.8755	1.18
0.0155	1.0956	1.5893	1.2364	1.1644	1.2078	0.9319	1.2208	1.2992	0.7969	1.3703	0.4275	1.5291	1.4879	2.1004	0.2186	0.7265
-0.0105	0.6498	0.9284	0.8531	1.1178	1.0502	0.8773	0.1125	1.1246	0.5003	1.1938	1.188	0.7195	0.8568	0.086	0.7213	0.7836
-1.319	0.7342	0.8659	1.8146	1.2076	0.6339	1.1152	1.8418	1.2767	0.4473	1.347	1.476	1.1525	1.4934	2.0424	-0.1766	1.6684
-0.937	-0.9815	-1.7808	-0.8518	-1.9819	-0.8895	-1.1408	-1.4383	-1.3228	-1.0386	-2.7895	-1.0443	-1.3821	-0.8987	-1.4934	-0.3707	-1.2689
-2.6714	-0.1771	-0.1164	0.479	0.252	0.4996	0.1081	0.2696	0.308	-0.2758	0.3262	-0.0601	0.0407	0.5855	0.9494	-0.0549	0.2794
-0.2848	-0.8293	-0.2493	-0.3547	-1.3271	-0.2879	-0.403	0.9066	-0.6035	0.5059	-0.8944	-0.5408	-0.2512	-0.5216	-0.4714	0.3627	-0.4017
-1.8142	-0.8242	-1.384	-0.4079	-0.8519	-0.7843	-0.7792	-1.7372	-0.6455	-1.1769	-0.0597	-0.0291	-0.9225	-0.3776	0.2495	-0.8608	-0.7108
-0.5961	1.0004	1.2344	1.3913	0.5371	1.5959	1.2403	0.9518	1.6281	1.0534	1.336	1.0399	1.3349	1.7429	1.7346	0.9104	1.338
-1.9259	-0.0063	-0.476	-0.7834	0.1052	-0.587	-0.1677	-0.7693	-0.9468	0.1882	-1.585	0.0446	-0.4082	-0.4649	-0.7149	0.5742	-0.0484
-0.6632	-0.9457	-1.4894	-1.0365	-1.558	-1.7745	-1.5269	-0.8564	-0.5745	-0.7191	-0.5944	-1.0165	-1.3706	-1.0563	-1.1812	-0.675	-1.1796
-0.5525	-1.337	-0.7618	-0.8685	-1.2176	-0.5488	-0.821	-0.483	-1.5951	0.3556	0.2859	0.4566	-0.7144	-1.4657	-0.601	-0.0089	-1.1387
-0.4755	-0.5588	-0.2958	-0.2663	-0.6339	-0.3474	-0.0556	-0.5474	-0.0018	-0.2973	-0.1285	-0.0114	-0.2607	-0.8663	-1.0078	-0.0497	-0.5462
-0.5551	-0.39	-0.3437	-0.4953	-1.2595	-0.0328	-0.2798	-1.3103	-0.4787	-0.019	-0.4519	0.0739	-0.3798	-0.7877	-1.2184	-0.1279	-0.3284
-0.2847	0.8709	1.2178	1.5414	1.645	0.9978	1.2259	0.7158	1.0217	1.0372	1.0209	1.1687	1.0112	1.1769	0.7605	1.0442	1.1885
0.1139	-0.3991	0.0982	0.0846	1.0457	0.1788	0.2361	0.0457	0.8885	-1.1626	0.8754	-0.951	-0.0503	0.6289	0.8709	-0.1152	0.0082
-0.2836	-0.02	-0.4911	-0.4853	0.3346	-0.358	-0.2261	-0.2422	-0.5006	-0.142	-0.3483	0.3242	-0.4326	-0.6322	-0.6131	-0.0239	-0.3566
-1.7452	0.6648	-0.3641	-0.586	0.0422	-0.0458	-0.1031	-1.0694	-1.8118	0.1906	-0.6631	-0.2657	-0.0792	-0.637	0.124	0.7722	0.1925
-0.1218	-0.3241	0.0177	-0.5693	-0.2821	-0.1759	0.0234	-0.1582	0.2017	0.6164	0.4657	0.5957	0.2632	0.4859	0.7236	-0.0539	-0.0471
-0.4641	0.2678	-0.2456	-0.2294	-0.2859	0.0541	-0.1172	0.5556	-0.7162	0.8382	0.5019	2.5814	0.0215	-0.0245	0.1973	0.544	0.5046
-1.1909	0.8883	0.9886	0.1671	0.9455	0.7447	0.5781	0.7778	-0.3825	0.9386	-0.2161	0.5666	0.8672	0.8195	0.3075	1.2523	0.9124
-0.6631	1.3806	1.1911	1.4329	1.3248	1.0623	1.2372	1.8958	0.6593	1.7982	0.2383	2.9104	1.5003	1.1217	0.4813	1.4961	0.8946
-2.1552	0.4173	0.2729	-0.1164	0.8735	-0.1892	0.1914	1.5555	-0.1865	-1.0314	0.6358	-0.3915	0.4961	0.5272	-0.9465	-0.2114	0.0758
-0.3049	1.2018	0.3299	0.2734	-0.8012	0.9884	0.9947	-0.2589	0.2069	0.6888	0.6438	0.6893	0.5778	0.478	0.9416	0.4366	1.4457
-0.3656	0.5743	0.6895	0.8955	1.1472	0.7908	0.8663	0.834	1.866	0.6563	1.3473	1.1436	0.9218	1.3337	1.5753	0.5873	1.1841
0.1048	0.5837	-0.1279	-0.0122	0.6553	0.0012	0.154	0.1656	-0.0279	0.5603	0.5544	0.3938	0.1267	0.599	1.1939	-0.0082	0.2642
0.0385	-0.2422	-0.1689	-0.3996	0.4615	-0.2045	-0.0043	-0.2997	-0.1441	0.1722	-0.4161	0.4376	-0.4078	-0.4955	-1.0341	0.0362	0.0426
-0.3645	0.1301	-0.6343	-0.2156	0.3311	-0.6008	-0.5287	-0.6538	0.2356	-0.4984	0.5441	1.0368	-0.3196	0.0868	-0.5683	0.2129	0.1737
-0.3418	0.6556	0.2829	0.0385	1.2639	0.118	-0.2514	1.8647	0.0997	-1.5702	1.1645	0.837	-0.3486	0.0315	-0.993	0.0715	0.5018
-1.8115	0.4	0.1599	0.8352	0.3936	0.4122	0.6384	0.6622	0.1786	1.2253	-0.2001	0.4221	0.4573	0.0146	0.1546	0.3232	0.566
0.0485	1.2308	1.6704	0.7532	1.5967	0.8625	1.4704	1.8687	0.0444	1.8397	0.4312	1.2365	1.7114	0.0349	0.3449	0.9226	1.1404
-0.387	0.8837	1.2303	1.0309	2.1669	1.228	1.3255	0.8243	1.3793	0.4008	1.8654	1.7262	1.2308	1.5948	1.8771	-4.5862	1.1363
-0.8891	0.7622	2.0908	0.2337	1.6598	0.8229	1.117	1.5049	0.7923	0.2049	-0.0456	1.235	1.9205	1.0982	0.041	0.9608	0.4656
-0.1133	-0.1694	-0.2294	-0.0428	0.6461	0.0597	-0.2583	0.6589	0.7734	-1.0325	-0.2436	-1.9738	-0.0041	0.1319	-0.2843	-0.4786	-0.0567
-0.263	-0.9131	-1.3899	-1.2056	-1.8592	-0.9037	-1.2905	-0.8846	-0.1949	-2.3281	-0.0645	-1.0832	-1.0724	-0.0944	0.4143	-4.5862	-1.388
-0.7985	1.0848	0.5888	0.9094	0.5822	1.0646	0.9089	-0.1662	1.1687	-0.5222	1.5139	1.0142	0.8725	1.5354	2.0904	-3.8107	0.8432
-2.1602	0.2885	-0.3431	0.9001	0.056	0.4645	0.2136	-0.5931	-0.1435	0.4805	0.6193	0.5169	0.1143	0.4968	1.272	0.2844	0.5507
-1.0732	1.4667	0.871	1.6251	0.876	1.3016	1.28	0.2565	-0.0484	1.6101	0.1815	0.5479	1.161	0.5696	0.76	1.4389	1.0554
-1.8637	0.8058	-0.1008	-0.2683	1.2542	0.9842	0.6955	-0.4444	0.1988	0.1955	1.5894	1.4674	0.292	0.7428	0.0396	0.6168	1.5093
0.0846	-0.6054	-0.6842	-0.6804	-0.1284	-0.5518	-0.5647	2.2902	-0.4772	-0.237	-1.1928	-0.7034	-0.5129	-0.7886	-1.3553	-0.3628	-0.6679
-1.8546	0.9296	0.7071	1.2256	1.0415	1.0914	1.2106	0.0557	-0.1365	1.1028	0.3904	0.7893	0.7812	0.7685	0.6414	1.083	1.237
-0.5988	0.3781	0.8151	0.9887	0.7354	0.8263	1.1589	0.9631	0.9376	0.4185	0.655	0.9939	1.0246	0.8373	0.3279	0.4709	0.9239
-0.4627	1.1337	0.2037	0.3628	0.4328	0.9399	1.1102	-0.7138	0.5766	0.5507	1.0909	1.1332	0.9621	1.2829	1.648	0.8962	1.433
-0.4368	0.9928	0.8034	1.3246	0.9433	1.0697	0.875	0.6469	1.4439	0.9822	1.4557	0.5285	0.9596	0.9024	0.3961	0.9876	0.8683
-0.3553	0.2374	-0.8146	-1.1988	0.6846	-0.6594	-1.2468	0.9764	-0.7915	-1.4315	-0.3017	-1.38	-0.6319	-0.4165	0.0964	-1.4856	-0.3895
-0.143	-0.6029	-0.1701	-0.3793	0.001	0.1103	-0.4024	0.139	-0.0091	0.1982	-0.3776	0.4195	-0.2116	-0.4021	-0.3923	0.0326	-0.3155
-1.8712	0.397	0.0897	0.052	-0.8576	0.306	-0.0947	-0.2338	0.2713	-0.8026	0.8506	0.0386	0.1661	0.8226	1.1965	-0.093	0.465
-0.3918	-1.0784	-0.7901	-0.6177	1.6089	-0.5671	-0.7467	-1.3289	-0.1215	-0.7492	-0.396	-0.1877	-0.5748	-0.1258	-0.0599	-0.4089	-0.6222
0.0074	-0.4478	0.138	0.4306	-0.2021	0.2693	0.0841	0.3257	0.1976	0.4421	-0.3299	-0.0878	0.0032	-0.5068	-0.2314	-0.0257	-0.2929
-0.1527	0.2555	0.5665	0.9192	0.7368	0.6636	0.4318	0.2338	0.6771	0.7388	0.8002	-0.3571	0.5367	0.5753	1.0995	0.1956	0.4903
-1.161	-1.1271	-2.0841	-2.295	-1.7488	-1.9101	-2.0117	-0.8857	-2.7717	-1.8577	-3.5324	-1.7461	-1.7937	-1.8301	-2.0476	-0.7986	-1.8837
-1.5937	0.9436	0.6781	0.723	0.6181	1.0616	1.2149	0.4559	2.0882	0.983	0.6682	1.4474	1.0736	1.5898	1.9555	-0.8552	1.3672
-0.9298	-0.0142	-0.0195	0.2693	0.7941	-0.0995	0.1213	0.5106	0.2548	0.5127	0.4596	0.2718	-0.0613	-0.3292	-0.2447	0.468	0.2854
-0.7437	0.6855	0.0452	0.6522	-0.7735	0.4434	0.3704	-0.0412	0.1682	0.6619	0.9264	-0.0284	0.4871	0.689	1.3898	0.4633	0.5957
-0.4155	0.3286	0.5689	0.9345	0.249	0.6809	0.6625	1.2897	0.0957	0.4878	-0.2253	1.0497	0.6239	0.5655	-0.0972	0.6821	1.2655
-0.4246	0.8539	0.6811	0.8752	0.598	0.9941	1.093	0.8331	-0.1675	1.3908	0.4887	2.5384	1.0129	-0.2845	-0.1334	0.6865	1.1213
0.0582	0.8972	0.4979	0.4059	0.293	0.7721	0.7335	0.5335	0.0861	1.2167	0.0288	1.1247	0.8587	0.4435	0.5419	0.7283	0.5463
-0.9135	0.2572	0.5906	0.8952	-0.6294	0.391	0.4783	0.713	0.9305	-0.9614	0.578	0.1891	0.2697	0.5678	0.8886	-0.9906	-0.1071
-1.3942	1.3177	0.9111	0.7864	1.7806	1.2469	1.3429	-0.5914	1.425	-0.104	1.6805	1.33	1.0158	1.7168	2.0636	-3.2601	1.1789
-0.3627	-0.0843	0.3288	0.5873	0.9864	0.1977	0.4778	-0.3097	0.1412	0.1601	-0.5255	-0.3352	-0.0776	0.1128	-0.5062	0.4423	0.1348
0.0603	-0.2809	-0.0445	-0.0475	-0.5626	-0.0374	0.1897	-0.0328	0.8533	-0.5568	0.8919	0.2479	0.0331	0.4671	0.6679	0.0294	-0.1956
0.0603	0.4818	0.4716	0.6524	0.5829	0.5006	0.2623	0.0671	0.8974	0.9649	-0.3189	-0.3468	0.6352	0.2675	1.0482	0.4088	0.1379
-1.8477	1.1935	0.5574	1.2312	0.7594	0.6076	0.5937	0.9983	0.5457	0.7002	-0.0898	0.5104	0.9694	0.7695	-0.0654	0.6264	0.8739
-0.1064	0.2363	-0.0309	0.6099	0.8036	0.2663	0.1025	-0.0171	1.0788	-0.6799	-0.3817	-0.9915	0.4958	0.3364	-0.3273	-0.5139	-0.2102
-0.3491	1.1724	1.3002	0.5947	0.5265	1.1368	1.216	-0.4159	-0.2121	1.7021	1.3535	1.1253	0.8516	0.1116	0.9284	1.4485	1.4534
-0.7788	-0.1702	-0.3398	-0.4825	-0.8589	-0.2764	-0.8802	-0.8066	-0.4281	0.625	-0.8664	-0.6886	-0.0261	-0.7679	-0.8275	0.0644	-0.7655
-1.0241	0.4808	0.7834	0.732	-1.0802	0.7809	0.6966	-0.3236	0.9925	0.1537	0.1337	-0.2566	0.7737	0.5917	0.042	0.2305	0.5891
-1.3187	0.0821	-0.5472	-0.4779	0.3761	-0.671	-0.496	-0.0522	-0.4154	-0.5258	0.2605	-0.254	-0.3243	-0.0645	0.4193	-0.7518	0.0126
-2.2847	-0.5324	-0.147	-0.5486	-0.5031	-0.185	-0.3388	0.2474	0.0569	0.342	-0.781	1.6859	-0.1539	-0.0044	-0.5656	-0.039	-0.3129
-0.1117	-0.0574	-0.2513	-0.1385	-0.5986	-0.2637	0.0184	0.1738	-0.0337	-0.7177	0.1886	0.139	-0.1127	-0.0656	-0.2125	-0.0366	0.0685
-1.0059	1.3523	0.8037	1.409	0.5144	1.0468	1.1612	0.9096	1.8816	0.055	1.1587	1.2015	0.9889	1.0157	0.5033	0.5156	1.4629
-0.0259	1.296	1.0069	1.1871	1.0001	1.0183	0.9938	2.4394	0.1847	1.8565	0.7643	0.961	0.8959	0.447	0.9404	1.2499	0.687
-1.534	0.6513	0.1426	0.3289	0.011	0.2045	0.3561	0.8308	-0.4322	-0.1214	-0.4208	0.7936	0.2205	0.4279	-0.1015	0.6213	0.3787
-1.6197	0.9866	0.9398	0.3995	0.4265	0.8968	0.9799	1.3718	0.8845	0.1303	0.6912	1.4216	1.1565	1.1516	0.6315	0.7196	1.1265
-2.2639	0.1453	0.309	0.2984	-0.7128	0.2477	0.1662	0.369	-0.9028	0.9083	0.0094	0.1619	0.5286	-0.6531	0.0457	0.6746	0.2892
0.086	0.748	1.1826	1.0262	0.8634	0.8597	0.8926	1.8805	1.1232	0.8165	0.2289	-0.1093	1.0019	0.4514	0.1607	0.3208	0.7056
-1.9522	-0.5741	-0.9795	-0.5011	-1.2897	-0.7992	-0.7167	-1.669	-0.7818	-0.4203	-0.892	-0.9271	-0.9719	-0.4118	0.3993	-0.356	-0.6422
-1.3303	0.9981	1.3866	1.2168	0.6413	0.858	1.189	0.9689	0.7922	0.697	-0.0685	0.5735	0.7198	0.3345	0.0994	0.5563	0.8274
-1.2371	0.6877	-0.1554	-0.575	-1.1289	-0.804	-0.8209	0.3835	-0.0305	-0.9586	1.468	0.3885	-0.2535	0.4291	0.1132	0.4289	0.0463
-0.0521	-2.0775	-1.8431	-2.1738	-2.3831	-2.0235	-1.8563	-1.9056	-1.4237	-1.4934	-1.8844	-0.5743	-1.9212	-1.8015	-1.7202	-1.0424	-1.7604
-0.4174	-0.424	-0.4947	-0.7297	-0.1463	-0.7445	-0.5515	-1.9152	-1.7439	-0.0149	-0.2409	0.1795	-0.6111	-1.3875	-0.6484	-0.1836	-0.6789
-0.495	0.8796	0.7584	1.1641	0.8529	1.0855	1.0834	0.3829	1.0356	0.3948	0.1332	0.6273	0.8562	1.0236	0.3629	0.8133	1.0892
-0.4515	0.8817	0.7017	1.2964	0.5722	1.0272	0.9464	0.2696	0.7004	0.8118	0.3924	0.8311	0.9432	0.9788	0.4549	0.9443	0.91
-0.3387	0.5246	0.2925	0.6523	1.2604	0.4817	0.5571	-0.159	0.1174	0.2288	0.2058	0.793	0.348	-0.0438	-0.4164	0.3312	0.5003
-1.1311	0.6649	0.6289	0.4358	0.7552	0.2943	0.251	-0.8496	0.2703	-0.4484	1.0472	-0.1653	0.43	0.6171	0.0207	0.4026	0.4004
-1.639	-0.58	-1.2907	-1.4614	-0.5789	-1.168	-0.9212	-0.9391	-1.6763	-0.195	-0.9278	-0.2036	-1.4069	-0.8302	-0.7482	0.2396	-1.0306
-1.1394	0.8313	0.4379	0.4307	0.7349	0.3165	0.2985	0.3172	1.0284	-0.2949	1.1708	1.628	0.346	0.7521	-0.0551	0.9731	0.0075
-0.7713	0.5485	0.4011	1.2097	0.4637	0.302	0.5364	1.1327	-0.1982	1.361	0.122	1.4508	0.393	0.2759	0.6488	0.7025	0.2973
-1.483	-0.0953	0.0308	0.4016	0.0175	-0.1413	-0.0479	-0.0238	-0.047	-0.3862	0.2832	0.5294	-0.4079	-0.1683	-0.3883	0.1356	-0.0641
-1.7861	1.6672	1.2383	0.8404	0.3193	0.9852	1.28	0.696	0.8748	0.1275	2.2977	0.8141	0.9088	1.5825	0.9593	1.4287	1.3111
-0.0336	-1.6469	-1.321	-0.841	-1.4793	-0.8151	-0.9424	-1.1271	-1.1138	-0.0017	-1.4156	-0.9589	-1.0121	-1.2463	-0.9404	-0.4961	-1.1246
-1.2878	-0.05	-1.1165	-1.6031	-1.3638	-1.3985	-1.1597	-1.4386	-1.3916	-2.1966	-0.074	-0.6015	-1.1692	-0.2643	0.4183	-0.7023	-0.449
-0.2231	-0.3675	-0.0541	-0.574	-0.4245	-0.2088	-0.4703	-0.8976	-0.5732	0.3144	-0.3415	-0.2886	-0.1552	-0.5241	-0.5805	0.1072	-0.5262
-1.3981	0.9183	-0.1147	-0.2126	-0.1587	-0.3551	-0.2104	0.3114	-0.7804	-0.0073	-0.7974	-0.4772	-0.3574	-0.6996	-0.9396	-0.0826	-0.0164
-0.1282	1.3641	1.8878	1.4246	1.7339	1.5496	1.1707	2.0224	1.1599	2.0463	1.389	1.5567	1.623	1.1535	1.0729	1.316	1.5325
-1.0156	0.3234	-0.0413	-0.8412	-0.1292	-0.1278	-0.3577	-1.2321	-0.0043	0.6188	0.379	1.2242	-0.2004	-0.2316	-0.2917	0.5379	-0.3966
-0.3791	0.8524	0.7341	0.9826	0.8207	0.8197	0.7174	1.4688	0.2328	1.68	0.1759	0.9755	0.9066	0.8338	0.6612	1.3311	1.0112
-0.0476	-0.2074	-0.2607	-0.4608	-1.3529	-0.7197	-0.5367	0.0135	-0.0416	0.0671	0.059	-0.8726	-0.535	-0.7161	-0.6058	0.2261	-0.7336
-0.0206	-0.3173	-0.2318	0.0124	-0.5186	-0.0727	-0.1445	-1.0253	0.5409	-0.6322	0.2018	0.2214	-0.2296	0.4228	0.9917	-4.5862	-0.1395
-0.1491	0.9379	1.4207	-0.3715	-0.0653	0.6676	0.4598	1.4502	0.9887	-0.4883	1.3738	0.4857	1.2883	1.3816	1.1033	0.2009	0.3936
0.013	-0.2209	-0.1726	-0.5542	0.5924	-0.3402	-0.5849	-0.1979	0.3257	-1.1418	1.0062	0.9175	0.0393	0.4409	0.5646	-1.2675	-0.3862
-0.8142	1.4751	1.1977	1.5973	1.6827	1.4741	1.8437	-0.0146	1.7373	1.4348	1.7072	3.3358	1.8088	1.326	0.8936	1.6538	0.9384
-0.4787	0.9214	0.4988	0.8283	0.7768	1.2596	1.2801	-0.6819	0.0544	1.5966	0.7079	1.461	0.7527	0.8736	0.8482	1.2127	1.0814
-0.4419	1.5635	1.4481	1.2316	2.6351	1.6485	1.5825	1.6031	1.6507	0.4226	1.7603	0.7546	1.5882	1.9788	2.0611	1.0488	1.7059
0.1042	-1.4024	-1.2773	-1.1392	0.7656	-1.3568	-1.4943	0.7178	-1.8021	-0.1092	-1.7338	-1.1545	-1.4642	-2.4219	-1.5491	-0.4851	-1.3926
-1.6834	2.4242	2.3612	1.8137	1.8465	1.7244	1.6945	1.1353	1.6742	0.5759	1.0553	0.6381	1.9509	1.9065	1.4672	1.29	1.5553
0.0045	-0.2548	0.4098	0.3149	0.3026	0.3034	0.1992	0.2018	-0.2745	0.8561	-0.09	-0.1742	0.2669	-0.3799	-0.2059	0.2759	-0.1445
-0.8404	1.8	1.6753	1.1868	1.8892	1.7829	1.7865	0.2314	0.0538	1.2968	-0.063	1.1532	1.8956	1.5022	0.6581	1.626	1.238
-1.6851	1.3962	1.6924	0.8828	0.5509	1.2442	1.212	1.4255	1.49	0.5011	1.9961	1.2461	1.5154	1.5365	1.5385	0.9207	1.1477
-1.1676	0.5413	0.5032	0.7059	0.3051	0.7285	0.4461	0.9668	0.5236	0.7142	0.9032	0.5666	0.5307	0.614	1.1998	0.2501	0.3924
-1.2924	1.0205	0.6656	0.5663	0.4079	1.0489	1.0558	-0.0537	0.1811	1.476	0.3931	1.4855	0.9516	0.6111	0.8706	1.0445	0.7579
0.0355	0.1795	0.0025	-0.1244	-0.4598	0.4322	0.2996	-1.4453	-0.5441	0.0485	-1.5095	0.3103	-0.0433	0.103	-0.7898	0.448	0.4495
-0.7715	1.1482	0.2425	0.2795	0.517	0.6574	0.8013	0.1855	0.4548	1.1512	0.9358	1.2736	0.5518	0.5213	0.6855	1.0999	1.2867
-1.8076	1.3125	0.9069	1.2229	1.9658	1.737	1.4578	0.8891	-0.1073	1.4827	0.3401	1.0389	1.3361	0.2939	0.3502	1.2087	1.2931
-1.09	-0.5222	-0.6189	0.0461	-0.2599	-0.4732	-0.4552	-0.4271	0.1627	-0.7219	-0.2469	0.1319	-0.4852	-0.3248	-0.9093	0.0417	-0.2768
-1.0357	-0.959	-0.8491	-0.6284	-0.1903	-0.7786	-0.6293	-0.8717	-0.9426	0.0909	-0.8636	-0.4113	-0.9293	-1.0406	-0.7711	0.0386	-0.9988
-0.2041	0.5823	0.1377	0.2485	0.3812	0.8191	0.2529	-0.4504	0.3636	0.3802	0.3504	0.972	0.6554	0.4254	0.0438	0.1573	0.3227
0.1047	-0.5968	-0.5631	-0.8198	-1.7939	-0.7241	-0.752	-0.7244	-1.9209	-0.0462	-0.67	-0.56	-0.6293	-1.885	-0.8999	-0.2259	0.3782
-0.4129	-0.0822	0.1751	0.3905	0.0718	0.4713	0.349	0.0318	-0.8272	0.7672	-0.7333	-0.0287	0.2787	-1.1947	-0.7981	0.2635	0.3347
-0.8774	-0.953	-1.0322	-0.5302	-0.4495	-0.7293	-0.4358	-0.458	-0.0171	-1.439	0.6428	0.2508	-0.6468	0.3524	0.8818	-3.7489	-0.299
-0.3943	1.0537	0.3289	-1.9144	-2.2186	0.6623	0.4079	-1.9743	-0.6269	-0.0938	1.385	1.0024	0.5288	0.9735	0.42	0.816	0.1721
-0.0178	0.4893	0.9258	0.6825	-0.2552	0.9588	0.7684	1.6458	0.7995	0.5189	0.3398	0.2213	0.8698	0.7166	1.1115	0.5227	0.5605
-0.7367	-0.202	0.125	0.1546	0.6748	0.213	0.3621	0.2617	0.601	0.0838	-0.2753	0.5139	0.2309	0.2163	-0.3633	0.2127	-0.1759
-0.6937	-0.5156	-0.5183	-0.5543	-1.1784	-0.3271	-0.3249	0.2143	0.2775	-0.172	0.1206	0.421	-0.1827	-0.1265	-0.8144	0.1684	-0.1641
-1.6256	0.08	-0.4039	-0.3865	-0.0487	-0.148	-0.231	-1.2547	0.0376	-0.5776	-0.1697	0.0811	-0.1239	0.2043	-0.4796	-0.0326	-0.3037
-1.8222	-0.6186	-0.7127	-0.38	-0.3871	-0.3637	-0.2703	-0.65	-0.2088	-0.9537	0.3251	0.0139	-0.456	0.2147	0.8489	-0.8853	-0.3183
-1.6127	0.4285	0.3476	-0.3744	0.7061	0.387	0.4204	-0.0074	0.3113	-0.2836	0.8479	0.0877	0.3693	0.4019	0.1202	0.5202	-0.0238
-1.4078	1.6485	1.5009	1.6967	0.3795	1.6358	1.5843	1.8979	1.6144	0.8304	1.4864	1.1751	1.3719	1.4431	0.7803	1.2814	1.7378
-3.0145	0.221	-0.2759	-0.5968	-0.9654	-0.0504	-0.4024	-0.6071	0.0627	-0.5151	-0.3142	-0.3372	-0.0182	-0.0073	-0.2312	0.0573	0.1416
-0.8406	1.7779	0.9366	1.5851	1.0704	1.6011	1.6529	-0.3266	0.5349	1.9968	0.9311	1.551	1.2927	1.3131	1.1464	1.7295	1.8107
-1.3732	1.513	0.51	0.9711	1.0761	1.0417	1.1546	0.5741	1.2991	1.3539	1.363	1.2779	0.9102	1.0454	0.6478	1.4091	1.6258
-1.4872	-0.2256	-0.1271	0.3547	0.8752	0.473	0.4818	0.2423	0.4457	0.1161	0.1583	0.7635	0.1897	0.1953	0.0383	0.0097	0.3065
-0.0194	0.7866	0.0864	-0.2588	0.9412	0.6304	0.5625	-0.0644	0.2864	0.0673	0.8402	-0.0904	0.5525	0.8425	1.4042	0.41	1.0322
-1.0607	-0.1244	-1.9692	-1.0275	0.1297	-1.3512	-1.2549	-0.6398	-1.1938	-1.1854	-0.1127	-1.1737	-1.1108	-0.1289	0.8494	-1.0372	-1.0654
-0.2027	0.8155	0.17	0.582	0.3477	0.3403	0.5124	-0.5783	0.4075	0.1955	-0.1336	0.3184	0.1795	0.1991	-0.0674	0.4129	0.6522
-0.6255	0.5007	-0.4514	0.1384	0.7306	0.1565	0.2685	0.6858	-0.0434	-2.0839	0.7989	-0.8369	-0.1078	0.8256	1.2895	-4.1983	0.7129
-1.8943	-1.997	-2.101	-1.6571	-1.8667	-1.2474	-1.6396	-2.1569	-0.6107	-1.9546	-0.652	-1.0366	-1.7929	-1.0159	-0.3382	-1.2327	-1.5153
-0.6134	0.8542	0.2372	0.4021	-0.7442	0.4777	0.0339	-1.1471	-1.3121	0.4647	-0.5354	0.0544	0.4308	-0.6352	-0.2339	0.6351	0.3256
-1.2125	-2.1918	-2.5557	-2.3052	-2.0732	-1.9924	-2.1901	-2.6554	-1.8905	-2.0049	-2.4506	-1.2445	-2.2697	-2.0998	-2.0424	-1.2594	-1.6948
-1.4747	0.4138	-0.1158	0.6579	0.1218	0.3984	0.6896	0.104	-0.2492	0.8526	-0.4713	0.1978	0.1086	0.1447	0.143	0.7188	0.3398
-2.1291	0.9791	0.3375	0.8231	-0.1405	0.4068	0.3796	1.8806	0.7763	1.2124	0.912	2.0634	0.165	0.4196	0.5578	0.9233	1.7418
-2.7975	-1.9848	-2.0567	-1.6918	-1.3548	-1.8424	-1.5656	-1.4007	-1.3932	-1.1335	-1.7662	-0.9705	-1.8874	-1.7856	-1.4461	-0.9461	-1.9249
-2.0019	0.7614	-0.545	-0.9123	0.3012	-0.1259	0.1553	-1.4759	-0.8637	0.0274	-0.1852	0.8948	-0.0882	0.1265	0.2074	0.7073	0.7418
-1.5497	1.0863	0.8191	1.1591	1.5831	1.0754	1.2647	0.1851	1.0636	1.4826	1.9683	1.1094	0.9176	1.0945	1.5981	0.9122	1.0242
-0.7479	-0.2752	-0.1025	-0.2481	-0.6334	-0.5022	-0.1836	-0.071	0.5019	-0.9053	0.0755	-0.3062	-0.5272	-0.0858	-0.3834	-0.1407	-0.4328
-1.3096	-0.4278	-1.8408	-1.4087	0.3132	-1.8375	-1.7214	-0.6014	-1.1122	-0.9171	-1.0324	-0.61	-1.5448	-1.3736	-1.0068	-0.6449	-1.7899
-0.1297	0.9901	1.148	1.1309	0.4294	0.9823	1.1991	0.9277	0.9192	1.0244	1.1934	0.1541	0.8494	1.0611	1.4727	0.6081	1.0081
-0.4141	0.4651	0.3366	0.3812	-0.2234	0.3976	0.662	0.4328	0.5756	0.4524	1.287	0.6761	0.5003	0.3239	-0.1604	0.7903	0.5749
-0.0068	-0.9692	-0.7207	-0.303	-0.9122	-0.3073	-0.3522	-1.6672	0.2435	-1.6799	0.8618	-0.2335	-0.645	0.4385	0.7809	-4.5862	-0.7594
-0.0923	1.0122	1.3974	2.2081	1.2146	1.3331	1.4172	1.4175	0.5628	1.9686	0.8776	1.7697	1.3843	0.0813	0.1031	0.9029	1.2845
-1.0384	0.2267	0.1945	0.428	0.567	0.3873	0.4758	0.2052	1.0461	0.147	1.0401	2.0605	0.5836	0.8875	1.2224	-0.4832	0.4573
-2.0774	-0.3685	0.1281	0.1604	-0.131	0.4127	0.1317	0.2823	-0.5347	0.5606	0.7709	0.8134	-0.0178	-0.4785	-0.222	0.2196	-0.5554
-0.8685	-0.3413	-0.0241	0.0415	-1.2411	0.0447	0.1167	-1.1194	0.4356	-1.5083	0.6863	-1.1521	-0.1599	0.6049	1.0455	-3.5948	-0.5084
-1.2007	1.1434	0.863	1.597	1.1465	1.0735	1.3345	0.4578	1.7012	-0.0328	0.7925	1.3475	1.2238	0.9421	0.5036	0.1619	1.0666
-0.2733	0.2087	-0.3589	-0.1417	0.0048	0.384	-0.0391	-0.274	0.1534	-0.5388	0.542	1.9469	0.1204	0.5388	1.1399	0.0242	-0.0838
-0.0025	-0.6018	-0.8558	-1.3012	-0.5418	-0.3696	-0.3721	-0.802	-0.1913	-0.1445	1.0888	1.3731	-0.254	0.2651	0.6995	-1.2247	-0.4893
-0.6649	0.9753	1.024	0.59	0.3803	1.1098	1.2538	-0.3498	0.3788	0.4511	0.9428	0.6864	0.9262	1.1377	0.3939	1.2525	0.9106
-1.5261	-1.147	-1.1266	-1.0105	-0.0388	-0.9308	-1.0511	-0.6108	-0.8408	-0.5027	-0.3652	0.2579	-1.1807	-0.6617	-0.0599	-0.6356	-1.3536
-0.1818	0.0709	-0.8056	-1.4225	-1.2022	-1.0427	-0.9098	-0.6384	-1.7969	-0.7092	-1.9438	-0.8213	-0.9838	-0.8428	-1.2388	-0.1243	-0.7126
-0.7756	1.0033	0.8849	1.7038	1.5905	1.388	1.0903	1.2834	0.0007	1.6826	0.0586	0.7205	0.8173	0.6161	0.6644	1.265	1.4019
-0.6247	-0.7137	-0.5446	-0.3407	-0.4657	-0.3599	-0.2584	-1.0425	-0.1634	-0.7287	0.2151	-0.3942	-0.5665	-0.1122	0.2985	-0.7137	-0.387
-0.2568	1.5139	1.579	1.7051	1.469	1.4733	1.8502	1.258	2.1527	0.8301	1.3469	1.0899	1.2962	1.6368	2.1235	-0.2379	1.5691
-0.269	-0.5245	-1.9466	-2.2681	-1.3082	-2.3883	-1.6245	-1.6367	-1.7069	-2.3329	-1.2909	-0.3944	-1.3423	-1.0569	-1.7728	-0.5838	-1.0658
-0.9702	1.0827	1.0185	0.1125	0.0931	0.1713	0.3795	0.366	0.6449	1.1352	0.5496	0.4498	0.487	0.7915	0.2757	0.5658	0.5958
-0.2012	0.6079	0.9794	0.185	0.3002	0.0959	0.4006	-0.3304	0.2041	-0.8589	0.7684	-0.1216	0.0766	0.6676	0.9997	-0.2205	0.0855
-2.0208	1.026	1.1662	0.8745	-0.1066	0.9294	1.1085	0.3677	0.1484	1.1528	0.6732	0.63	0.7672	0.5507	0.7313	1.0535	0.8749
-0.1056	-0.0906	0.4452	0.8389	-0.0915	0.6615	0.2095	0.8665	-0.0526	0.7871	-0.9379	0.5569	0.3743	-0.0975	-0.7149	0.5657	0.2572
-0.2352	-0.2545	-0.125	0.2963	0.9026	0.1694	-0.2373	-0.3423	0.3851	-0.5156	-0.2992	-0.701	-0.0541	0.0578	-0.3022	-0.0407	-0.2081
-0.1098	0.3014	1.161	1.1239	0.6786	1.1324	0.8874	1.032	1.3235	0.8267	1.0063	0.6278	0.6722	0.6336	-0.1737	0.8987	0.6236
-2.5658	0.7639	0.3111	-0.063	0.485	-0.3595	-0.2074	0.0073	0.4003	0.1459	0.6273	0.0134	0.2114	0.7568	1.0894	-0.2884	0.1291
-1.1056	0.6763	0.5596	0.4841	0.3038	0.8172	0.5495	0.639	0.6578	0.8627	0.0003	-0.246	0.715	0.3067	0.4833	0.5234	0.6479
-1.4555	1.6072	1.8032	0.3003	1.1582	1.5114	1.727	0.3263	0.0966	1.5712	0.796	1.0411	1.9439	1.3983	1.2959	1.5844	1.007
-1.4232	0.9244	0.7602	1.2192	1.5625	1.126	1.4164	0.7351	1.1667	0.4	1.1611	0.9266	0.8439	1.2424	1.579	0.6307	1.2043
-1.5319	1.0345	0.5928	0.2093	-0.2694	0.6964	0.4204	0.3543	-0.3147	1.1553	0.8444	0.5252	0.6057	0.2513	0.6904	1.3784	0.7898
-0.45	1.3152	1.0171	1.3283	1.0616	1.3434	1.4851	0.6823	1.7583	-0.043	1.743	0.8548	1.0711	1.7155	2.0395	-4.3122	1.476
-0.7316	0.1325	-0.1601	0.0135	0.6663	0.1013	-0.1138	0.4063	0.51	-0.5841	0.0417	-0.3589	-0.0646	0.531	1.3556	-1.6719	-0.2856
-0.451	0.5418	0.4829	0.6106	0.4224	-0.0053	0.5431	0.9461	0.372	0.5212	-0.1543	0.7499	0.3157	0.5314	0.0425	0.6098	0.7157
0.1034	1.2961	0.847	0.9477	0.3697	0.6502	0.7774	0.0139	1.5063	-0.0551	1.4581	-0.0854	1.0148	1.5556	1.9998	0.0993	0.7717
0.0169	-0.628	-0.7762	-0.7067	0.0139	-0.2527	-0.2462	-0.706	-1.1412	0.6705	-0.7402	0.2067	-0.3439	-1.2388	-0.442	0.3153	-0.1622
-0.7232	1.2035	0.6364	1.2938	1.5912	0.1651	0.4795	2.1736	-0.0268	0.705	-0.4637	-0.2179	0.7003	0.6116	0.5883	0.9964	0.4414
-0.3631	0.8761	0.7615	0.4512	0.6669	-0.1097	0.3629	1.6834	1.164	-0.5029	1.587	1.0483	0.9501	1.605	2.0251	-3.7849	0.6813
0.0282	-0.8056	-0.667	0.0158	-0.0418	-0.9813	-0.6231	-0.7469	-1.0251	0.0787	-1.0963	-0.7513	-0.9049	-0.8239	-0.6738	0.0478	-0.7972
-0.8677	0.7432	0.6476	1.8291	1.1256	1.0784	0.9569	0.6193	-0.2363	1.5375	0.0345	0.5348	0.8388	-0.0091	0.3517	0.8945	0.8482
-1.8373	0.8269	0.6341	1.1384	0.9165	0.5845	0.7128	0.9878	0.5864	-0.6067	0.2147	-0.8294	0.2596	-0.0734	-0.251	-0.2419	1.1738
-1.0001	0.3228	0.7623	1.3829	1.3072	1.0784	0.8096	1.1727	0.053	1.1797	0.0204	0.6038	0.5963	0.317	0.216	0.6897	0.7699
-0.3524	0.6895	1.0393	1.1957	0.1486	0.728	0.9442	0.5511	1.0243	0.8931	0.1337	0.5421	1.1582	0.6125	-0.0753	0.7554	0.799
-0.4545	-0.022	0.0763	0.0203	0.298	0.1219	-0.0315	-0.8079	0.2929	0.5079	0.886	0.4104	0.133	-0.3406	-0.2809	0.3565	-0.1353
-0.1405	-0.3132	-0.6347	-1.2906	-1.594	-0.6548	-0.7673	-2.3072	-0.5412	-0.9222	0.3606	-0.5966	-0.5903	-0.3379	-1.0473	0.0932	-0.8639
-1.8977	0.2463	-0.0667	0.4784	-0.2298	0.208	0.1143	-0.6432	-0.996	-0.1607	-0.5563	-0.4244	0.1041	-0.4685	-0.3783	0.0185	-0.0721
-1.0634	0.0002	-0.2609	0.3515	-0.1794	-0.2911	-0.093	0.4034	0.2696	-0.5476	0.1499	0.1176	-0.2319	0.0101	-0.5746	0.2942	0.232
-0.8252	1.875	1.2718	1.3406	0.802	1.0535	1.1339	0.877	0.928	-0.535	0.9807	-0.3901	0.9231	1.0467	1.9565	0.1113	0.4666
-1.5065	-0.0246	0.5363	0.4529	0.8892	0.614	0.1541	0.827	0.5824	0.2223	0.3338	0.6676	0.219	-0.1607	-0.313	0.5467	0.192
-1.6211	-0.4753	-0.1096	0.373	0.1313	0.421	0.4288	-0.098	0.7884	-1.2534	0.7488	-0.174	-0.0299	0.3797	0.7844	-0.1839	-0.1443
-0.4024	-0.4326	0.1797	-0.5698	0.2751	0.0067	0.163	-0.1753	0.045	0.3976	-1.2895	0.4924	0.1444	0.1916	-0.6581	0.6377	-0.0302
-0.4635	1.6002	1.5207	1.4322	1.3567	1.5918	1.7792	1.6238	1.5859	0.075	1.0162	0.7897	1.5743	1.5766	0.4604	0.9181	1.3585
-0.2971	0.5874	-0.0276	0.5638	0.307	0.5851	0.3974	-0.6307	0.8143	0.7596	0.4672	0.6701	0.502	0.7242	0.2694	0.1818	0.8985
-1.8689	1.172	1.1466	1.5266	0.5486	0.7707	1.0134	2.0446	1.3585	0.1002	0.8961	0.8584	1.0865	1.4251	1.2983	0.5965	1.7176
-0.9706	1.3228	0.7514	1.115	0.6109	1.1245	1.2357	0.5088	1.2009	1.2832	1.3217	1.1089	0.7063	0.8747	0.6362	1.2374	1.4135
-1.2611	1.8259	0.9299	1.0561	1.5849	1.5943	2.1121	0.4374	0.337	2.1792	0.5161	0.7829	1.187	1.0536	1.5539	1.8408	1.3731
-1.0849	1.4623	1.243	1.3589	0.6062	1.035	1.4817	-0.008	0.3098	1.4566	0.8582	0.9896	1.133	0.8522	0.815	1.2808	1.0434
-1.2596	-0.0922	-1.0571	-1.2601	-1.418	-0.9962	-0.7159	-0.1726	-0.6866	-1.3344	0.1132	-0.2333	-0.5922	-0.0352	0.3059	-0.8015	-0.4988
-0.2668	0.1188	0.1671	0.386	-0.3876	0.265	0.4772	-0.7347	0.524	0.2625	0.4821	-0.2533	0.142	-0.1511	-0.265	0.41	0.0638
-0.6437	1.82	1.3102	1.7478	1.8605	1.1259	1.5427	0.9195	1.3771	1.0426	1.2721	0.7381	0.9835	1.0702	0.6594	1.3713	1.4084
-0.3674	1.6708	1.175	1.4275	1.2101	1.3014	1.5414	0.7503	1.5644	0.3746	1.9656	1.296	1.1945	1.9238	2.4296	-2.9491	1.2871
-0.7849	0.6266	0.5768	0.5868	0.24	1.1131	0.9519	0.785	0.891	0.6589	0.9296	0.9294	0.7464	0.9981	1.5077	0.2591	0.6964
-0.7674	1.2537	1.3847	1.3376	1.1438	1.4309	1.6716	2.1938	1.6659	0.7239	1.812	1.6845	1.3343	1.808	1.7796	0.7604	1.5063
0.013	-1.2178	-0.9477	-0.6074	0.029	-1.0211	-0.8522	-0.2426	-1.6706	0.3013	-1.3618	-1.1847	-0.8974	-1.7235	-0.8095	0.1441	-0.9085
-1.2738	0.6919	0.7221	0.9077	0.8586	0.5154	0.7308	0.5641	1.1092	-0.4496	1.3805	0.4642	0.5005	1.1084	1.2912	0.2709	0.7783
-1.4001	0.6836	0.9615	1.3282	0.8377	1.1533	0.8092	1.1388	1.0639	0.9871	0.4051	1.5695	1.055	0.4389	-0.1279	0.7548	0.784
-2.0384	-0.8679	-0.6443	-0.5962	-0.6592	-1.0525	-0.7204	-0.5146	-1.1045	-0.103	-1.4957	0.5754	-0.5417	-1.1576	-1.2643	-0.3633	-0.9203
-1.2184	1.2658	0.7748	1.2973	1.8145	1.1966	1.2153	-0.4273	1.5278	-0.2749	1.3045	0.1934	1.0109	1.4969	2.0193	-0.422	1.3505
-1.2095	0.9602	0.8915	1.0537	1.18	0.952	0.751	0.5747	-0.0272	1.2843	0.7335	1.6207	0.8078	0.5819	0.3871	1.0587	0.5785
-1.3916	1.6785	1.6143	1.4465	0.3356	1.3553	1.5252	1.2284	1.7572	0.2543	0.8761	-0.729	1.4819	1.5082	0.5895	0.6649	1.1862
-1.2907	-0.0566	-0.241	0.1501	0.2016	0.0051	-0.0727	1.0653	-1.4178	0.4752	-0.3086	0.0729	-0.3426	-0.1797	-0.3904	0.4219	-0.1051
-0.2266	1.8066	1.1739	1.2288	1.53	1.315	1.2924	1.1204	1.4792	1.1137	1.684	1.0926	1.2172	1.5343	1.8151	-0.0495	0.8573
-1.0138	1.7118	0.3607	1.363	0.8044	0.7773	1.2273	0.9337	0.9028	0.7613	1.7299	1.2948	0.7072	0.89	0.1797	0.8589	0.7531
-0.2337	-0.6959	-0.4639	-0.6825	-0.3489	-1.0196	-0.5101	-2.2509	-1.4647	0.3843	-0.4377	-0.1526	-0.7188	-1.3258	-0.2959	0.2472	-0.7214
-0.0792	-0.1858	-0.197	-0.2996	-0.7083	-0.1898	-0.1709	-0.2723	0.7491	-0.4361	0.9576	0.613	-0.0568	0.6207	0.8718	-0.0593	-0.0469
-0.9422	1.0018	0.5138	-0.0065	-0.1155	0.1353	0.2653	0.1792	-0.5125	0.5024	-0.7512	1.1667	0.2757	0.0245	-0.314	0.6937	0.3054
-0.2028	0.0221	-0.1182	0.3806	-0.7921	-0.292	-0.3444	1.1274	0.0205	0.7269	-0.1953	-0.0631	-0.0443	-0.0461	-0.3368	-0.2404	-0.1801
0.0016	-1.4112	-1.2107	-0.9079	0.091	-1.8216	-1.4973	-2.0405	-2.0502	-1.0277	-1.9222	-1.2635	-1.5866	-1.6597	-1.5171	-0.7318	-1.2668
-1.6057	0.7756	0.4855	0.6728	1.1671	0.5105	0.7796	0.6623	0.6671	0.21	0.878	0.9147	0.533	0.9353	1.3057	0.3344	1.2126
-0.1851	0.6764	0.7297	1.1015	0.9412	0.5916	0.7405	0.0066	0.6846	0.9067	0.9511	-0.1697	0.5796	0.6175	1.1195	0.2325	0.6183
-1.0488	-0.9693	-1.9082	-1.2981	-1.4545	-1.5652	-1.4963	-2.6554	-0.7496	-2.4108	-0.0494	-0.632	-1.5136	-0.3468	0.2126	-4.1216	-1.777
-0.0371	-1.5209	-1.8102	-1.4748	-1.9885	-1.8661	-1.5941	1.0455	-1.5265	-0.4335	-2.4108	-1.6594	-1.7416	-1.7737	-1.7272	-0.4716	-1.6244
-0.6286	1.3594	0.6008	1.0407	0.8693	0.9233	1.0505	0.9414	0.5872	-0.0858	1.1975	1.8608	0.755	1.3382	1.611	0.286	1.2559
-0.3149	0.2571	-0.1421	-0.6976	-1.0437	0.1118	0.051	-1.3107	-0.0158	0.644	0.2419	0.9652	0.314	0.3281	0.1294	0.6042	0.4277
-1.5059	0.3394	0.3642	0.4341	0.5921	-0.0617	0.3197	0.0075	0.1647	0.2889	-0.2499	0.5264	0.2229	-0.1256	-0.2844	0.0473	0.2374
-0.2149	0.0943	0.3206	0.3492	-0.5096	-0.0783	0.2011	0.3846	0.7374	-0.8657	0.2779	-0.5134	-0.153	0.1414	-0.3042	0.1025	-0.1177
0.1068	-0.305	-1.1024	-1.1355	0.4245	-1.8232	-1.2534	-0.7216	-1.6452	-0.4698	-1.9623	-1.1962	-1.3161	-1.4466	-1.3368	-0.4981	-1.1155
-1.2683	0.6695	-0.3626	0.8114	-0.1117	0.1156	0.424	0.5125	-1.088	-0.8282	0.0799	0.4846	-0.1432	0.4585	0.4971	0.4021	0.6957
-0.5666	2.0246	1.4921	2.4865	1.1093	1.8149	2.1283	0.9206	1.3196	1.5249	1.4713	1.5974	1.2635	1.4851	1.9226	1.1051	1.5451
-1.4211	0.5434	0.3788	0.6751	1.4512	0.4497	0.6211	0.5892	0.4222	0.4923	0.7644	-0.3451	0.3714	0.7762	1.2109	-0.1247	0.6947

## Sheet: G
S1C					S1F S1G
Non-immune		Immune				KP	KPP
KP	KPP	KP	KPP		0	11.79	24.72
0.0260264	0.0185385	0.973974	0.981461		1	12.83	19.55
0.0303545	0.0427761	0.969645	0.957224		2	9.69	18.77
0.0231861	0.00935661	0.976814	0.990643		3	14.12	4.05
					4	5.67	6.97
					5	4.74	6.27
					6	4.13	6.64
					7	3.93	3.69
					8	2.9	3.95
					9	5.67	0.36
					10	5.28	0.11
					11	4.21	0.99
					12	3.74	1.31
					13	2.35	0.78
					14	2.72	0.31
					15	2.03	0.28
					16	1.13	0.45
					17	1.05	0.24
					18	0.84	0.43
					19	0.99	0.1
					20	0.21	0

## Sheet: H
S2C
CD4		CD8		CD4CD8		Treg		NK		NKT		γδ T
KP	KPP	KP	KPP	KP	KPP	KP	KPP	KP	KPP	KP	KPP	KP	KPP
7.58788	0.385109	0.985996	0.183385	0.171478	0	1.34324	0.0550156	0.528722	0.0183385	0.600171	0.110031	1.90054	0.293416
5.87278	0.623195	0.964187	0.197598	0.400701	0	1.10193	0.182399	0.563486	0.0151999	0.58853	0.0759994	1.51515	0.455996
5.40602	0.253165	0.897217	0.165531	0.227144	0	0.829074	0.0486855	0.488359	0.0194742	0.579216	0.0681597	2.63487	0.223953

## Sheet: I
S5B																	S5D																	S5F
	Ctrl			KP 1:20			KPP 1:20			KP 1:10			KPP 1:10					Ctrl			KP			KP+CXCL2			KPP			KPP+682					Ctrl			KP			KPP			KPP+IgG			KPP+Anti-CXCL2
CD80	0.0788	0.0733	0.0849	0.0953	0.0914	0.104	0.187	0.194	0.177	0.153	0.144	0.175	0.361	0.386	0.366		CD80	0.146	0.107	0.128	0.164	0.176	0.15	0.123	0.124	0.126	0.259	0.263	0.276	0.314	0.297	0.331		CD80	0.0628	0.167	0.066	0.156	0.152	0.156	0.308	0.336	0.324	0.331	0.245	0.328	0.353	0.423	0.378
CD86	0.0773	0.0821	0.0762	0.0891	0.0905	0.0963	0.125	0.12	0.113	0.119	0.107	0.113	0.176	0.18	0.187		CD86	0.344	0.362	0.371	0.444	0.442	0.442	0.399	0.362	0.387	0.583	0.557	0.575	0.642	0.594	0.636		CD86	0.333	0.298	0.302	0.318	0.301	0.354	0.62	0.584	0.564	0.518	0.564	0.543	0.701	0.714	0.706
CD206	0.112	0.118	0.131	0.0511	0.0404	0.0584	0.0863	0.0801	0.0739	0.0798	0.0665	0.0641	0.195	0.18	0.166		CD206	0.0065	0.0033	0.008	0.0064	0.0022	0.0056	0.0182	0.0181	0.0232	0.0644	0.0576	0.057	0.0313	0.0409	0.0462		CD206	0.1	0.1	0.103	0.168	0.233	0.193	0.806	0.817	0.785	0.821	0.808	0.841	0.428	0.428	0.452
MHC-II	0.372	0.361	0.36	0.34	0.362	0.337	0.319	0.32	0.32	0.483	0.477	0.471	0.26	0.26	0.26		MHC-II	0.636	0.636	0.625	0.652	0.662	0.63	0.582	0.601	0.594	0.59	0.613	0.608	0.647	0.701	0.695		MHC-II	0.205	0.224	0.22	0.512	0.549	0.543	0.177	0.164	0.17	0.166	0.145	0.162	0.35	0.349	0.349

## Sheet: J
PLK1	HLA-H	HLA-A	HLA-B	HLA-C	HLA-E	HLA-F	HLA-G	HLA-L	HLA-J	HLA-DMA	HLA-DMB	HLA-DOA	HLA-DOB	HLA-DPA1	HLA-DPB1	HLA-DPB2	HLA-DQA1	HLA-DQA2	HLA-DQB1	HLA-DQB2	HLA-DRA	HLA-DRB1	HLA-DRB5	HLA-DRB6	CD74
9.21036	11.8048	14.6756	15.3858	14.2889	12.9779	11.0514	7.31125	6.72476	4.65192	11.6426	11.6421	9.12184	6.28197	13.4034	12.5166	3.69104	12.2645	10.549	11.6768	9.29777	14.9298	13.8389	13.4115	9.73428	16.2033
7.43103	11.4861	14.1043	14.4196	13.7837	13.3214	9.93614	6.95609	6.43103	2.20792	12.0397	11.7315	10.3852	7.58432	14.1618	13.088	3.36494	12.8305	9.67839	13.3369	12.8857	15.1786	13.7647	11.2462	9.85769	16.3286
10.3976	13.0654	15.5101	16.3368	15.5581	13.9937	11.5776	7.5032	4.86691	2.39663	11.3434	11.6093	10.6239	7.35585	13.6323	12.4444	4.81688	9.9539	10.8908	11.731	8.58241	15.0211	11.9268	11.2369	9.9855	16.0035
8.96344	12.0259	15.0146	15.6274	15.4671	13.8171	11.1254	5.63027	5.59513	3.32993	11.5337	11.9865	10.4588	8.34073	14.0939	12.9611	4.36319	13.2706	9.42827	13.6188	8.77533	15.5262	14.6914	13.4482	9.07877	16.5815
6.21968	10.5457	13.6741	13.94	13.7031	12.9886	10.3518	5.89494	5.66398	3.65282	10.7773	10.6629	9.89535	5.61717	12.8062	12.2217	1.87389	10.2115	9.46761	9.27905	8.74016	14.2556	12.1744	9.55456	9.66761	15.5764
9.05405	12.8758	15.8604	16.0701	15.2719	14.0926	12.4557	7.73303	7.38469	5.42469	11.9814	12.1217	10.8769	8.54285	14.2315	13.5711	3.55397	10.8261	11.6413	12.4058	10.2977	15.5312	12.4498	11.7184	10.53	16.4016
10.403	10.4413	13.4768	13.6536	14.1858	11.992	8.90029	3.60864	3.8767	2.335	9.44061	9.55772	7.94186	6.6518	11.1193	10.4492	2.67507	10.0912	6.19864	10.4997	4.93811	12.8349	11.9549	10.4293	6.9841	14.1508
10.0122	12.1419	15.495	14.8367	14.6899	12.909	10.7848	8.4913	5.12504	3.84224	10.32	10.4899	8.34822	6.17783	12.6828	11.457	2.27259	12.0531	7.11669	11.1788	5.19013	14.3096	12.6547	10.0706	8.27454	15.5043
7.63947	11.8738	15.497	15.769	15.2173	13.4813	11.8555	5.42227	5.86734	2.49585	11.4175	10.3654	8.00144	5.08984	11.9009	11.2498	1.18555	10.4893	8.40469	11.2019	7.10835	13.9934	12.1842	10.6278	9.74467	14.7926
11.2819	12.7768	16.024	16.2929	16.0506	13.8177	12.237	7.40248	6.79283	4.92981	12.0628	11.4192	10.0582	6.11273	13.9463	12.6088	1.62863	10.3604	8.30611	10.8232	7.79714	15.0929	13.5745	11.4047	10.1532	16.1134
10.2065	11.8376	14.7883	15.0031	14.3463	13.3966	10.8097	7.65436	5.13884	4.68993	11.2611	11.54	9.8901	6.79388	13.5859	12.6651	3.38395	12.1794	10.1085	12.0785	8.54383	14.9927	13.0557	11.6107	9.65176	15.9216
8.79812	11.6108	15.0604	15.2778	15.3631	13.6144	10.7166	7.0148	5.90291	5.078	11.5395	11.4266	10.7419	7.20834	13.3749	12.2922	3.56343	12.1558	9.32701	11.719	12.2423	15.0338	13.1778	11.0913	9.62395	16.0386
7.86229	13.5635	16.4631	16.4891	16.1028	14.7038	12.2572	7.10035	3.73817	4.91369	11.5995	12.003	10.3399	6.98198	14.0042	13.2856	4.43861	11.6287	9.9014	10.133	8.67382	15.1786	13.6509	10.6122	10.4949	16.1993
7.48843	10.0025	13.6989	13.6957	13.5823	12.5415	9.77362	6.4595	5.02099	2.25226	10.9661	10.9342	9.82729	6.9109	12.8701	12.0687	3.21363	10.6595	9.36773	12.0008	9.1325	14.1094	12.4178	10.9046	9.3404	15.5356
8.79751	13.2548	16.3172	17.0579	16.3913	14.9321	12.5338	9.10353	5.16723	3.56498	12.5528	12.2436	12.345	9.39861	15.453	14.4283	4.65703	13.6121	10.4328	13.5652	12.2114	16.1212	14.947	11.8747	11.8917	16.9966
10.4457	9.41316	12.3085	13.0386	12.3287	12.6634	8.32593	6.30581	1.41506	1.15199	8.35168	8.47753	7.90154	3.77727	10.8092	9.68407	-0.169907	9.50338	7.35364	8.95936	4.25634	11.9227	10.7607	10.1045	6.84214	13.3206
8.6426	11.3986	14.7485	15.3064	14.689	13.4308	10.1174	5.57624	4.86925	4.59019	10.8465	10.8564	9.95763	6.42261	13.4	12.7869	3.59362	12.689	6.61247	13.3605	7.57931	14.7293	14.2778	13.367	-0.654263	15.8997
9.11041	12.4508	15.2548	16.1764	15.5819	14.2029	11.96	7.19547	6.39952	4.34157	10.7551	11.1701	9.50887	7.37046	12.9097	12.181	2.73277	11.9994	8.11474	12.4002	7.15903	14.6025	13.48	12.128	7.72292	15.4297
9.37892	12.188	15.2507	13.4731	14.6133	12.1672	8.72629	4.69696	3.49913	2.67931	9.61927	9.37207	7.48437	5.61318	11.1989	10.3294	0.657823	7.1709	8.06155	8.65406	8.77677	12.8033	9.28901	8.55648	7.54898	13.7028
8.77094	13.4481	16.2672	16.4292	15.7176	14.5173	13.1599	9.90295	7.47146	5.67643	12.7401	12.2666	12.174	9.17889	14.753	13.5744	5.30647	12.6655	11.3492	12.7579	10.3158	15.9184	13.8815	12.1214	10.9283	17.3408
9.18837	11.0284	14.4925	14.7676	14.0921	13.7069	10.078	6.78792	5.19777	0.991027	11.6508	11.375	11.1251	6.19702	13.9025	12.9671	3.25292	13.1068	8.17891	13.3525	7.32759	14.9021	14.0027	12.9763	9.19298	16.0622
8.50008	12.206	15.0922	15.3812	14.6307	13.6332	11.5783	6.78525	4.41039	2.95947	11.9678	11.955	11.0087	6.4239	14.4604	13.4185	3.16247	13.8714	9.56654	13.9959	11.5239	15.5794	15.2345	14.6729	6.42869	16.8665
7.65928	13.1262	15.8894	15.8635	15.2811	13.7286	11.6443	7.70508	4.90386	4.68859	12.1002	10.29	10.4456	8.37622	13.0127	12.2682	1.83062	10.8115	6.82307	12.4998	7.83248	14.3539	14.2081	13.2292	9.06702	16.0247
8.81556	11.8851	15.096	15.1206	14.2064	12.8509	10.8854	7.00286	6.29845	3.16684	11.0218	10.824	10.4482	7.02935	13.1222	12.4171	3.91993	11.5999	10.1545	11.3612	8.10844	14.5315	12.6694	11.3022	9.84245	15.5573
8.81404	11.3048	14.9304	15.2702	14.2418	13.8389	11.0388	7.85502	5.49109	4.13735	11.4813	11.6372	10.0151	6.63207	13.8142	13.2143	3.15889	13.2808	9.52271	14.0205	10.3227	15.1276	13.7908	11.1054	10.5772	16.1333
9.40353	11.9949	14.8363	15.2489	14.6171	13.4928	10.5342	7.85197	5.57264	4.6157	10.6454	10.7647	9.75994	6.77214	12.8711	12.0661	4.64925	12.0199	8.40107	12.4309	7.84112	14.2345	13.3691	12.3071	7.73308	15.3807
9.17414	12.6409	16.332	16.9545	15.7785	14.5622	12.5563	8.79592	6.32491	4.59289	11.588	11.9366	11.1607	6.68523	13.7173	12.949	4.53235	12.8402	9.39033	12.2296	8.99879	14.7579	13.359	10.6929	10.0547	16.1609
9.82903	12.7096	15.7887	16.1784	15.3522	14.2197	12.3733	8.71599	5.62316	5.37138	12.005	12.156	11.4867	8.52131	14.371	13.4231	4.89937	14.08	8.58884	13.3914	5.68786	15.7091	14.1672	11.8409	10.0536	16.801
8.0668	11.0339	14.4315	15.2593	15.2277	13.527	11.3001	5.5231	5.45799	4.56143	13.1177	13.897	12.2587	9.20425	14.8828	14.4822	5.33246	11.7495	12.8733	12.4642	11.356	17.1126	13.7605	13.3922	12.0096	17.4033
9.36647	13.7094	16.2846	16.9131	16.3142	14.909	13.1693	9.17767	6.56159	3.43715	11.8904	12.4984	10.9674	7.76077	13.8377	13.1624	6.0727	13.2788	9.68469	11.7129	8.01393	15.9036	14.1215	10.7102	10.1097	16.2249
9.19262	11.3837	14.0263	13.4993	13.1289	12.738	9.56603	6.92419	4.88991	3.22603	10.466	11.9126	9.11986	4.86206	12.328	11.8557	2.6098	9.06454	9.70181	9.25572	7.8523	15.6218	10.9347	9.53524	9.50214	14.7263
9.13112	11.9591	14.9923	14.8905	14.7893	13.4389	11.3606	6.62589	5.21424	3.56473	10.0162	9.94895	7.51192	6.27889	11.3585	10.6682		9.66957	7.09688	10.7007	6.41064	13.3345	12.0362	10.3983	7.20262	13.6119
8.5499	12.063	14.8314	15.4544	15.0713	13.3517	10.7975	7.18836	4.73047	2.02152	11.5936	11.3874	9.10858	5.81274	12.9724	12.2958	3.34345	8.99836	9.88142	10.0598	9.71313	14.377	11.2372	10.5661	9.92452	15.4931
6.09911	11.4839	14.5921	14.5555	15.075	13.4516	11.0153	6.11866	5.10593	3.59213	12.1209	11.6758	9.23365	7.53384	12.7907	12.5564	4.50729	11.6414	8.29985	10.3709	8.92297	15.1097	13.6725	10.7176	10.0986	16.0075
9.50009	12.6559	15.3905	16.1253	16.362	14.0517	11.6136	11.1169	3.70767	3.84316	12.2895	13.4933	10.846	9.52588	14.6178	13.7861	6.50708	12.7507	10.6497	10.9461	10.1551	16.9365	15.0388	11.4345	11.7541	16.8508
8.68609	12.2869	15.0998	15.7719	15.7471	13.7112	11.5922	7.89291	5.1525	2.87529	11.6358	12.273	9.77338	7.16359	14.0301	13.1168	3.20497	11.1455	10.8794	12.5342	9.29747	15.9655	13.5018	11.6014	10.6014	16.4094
8.9896	11.814	15.4311	15.4728	15.4764	13.4987	11.056	8.61278	4.79425	3.20003	10.9928	11.372	8.69729	6.32053	12.7702	12.0734	5.00838	11.4084	7.47233	11.17	6.50795	14.9056	12.8331	10.4312	8.39928	15.198
11.2668	12.3253	15.9833	16.4737	15.0763	14.1709	12.3504	6.32867	5.7791	3.80375	11.394	11.2902	9.59226	7.68763	13.2856	12.274	2.17178	10.4838	10.5086	11.205	8.62402	14.8601	12.9497	11.2328	10.5448	15.5938
7.43707	11.3199	14.9606	15.7122	15.1771	14.1278	11.3633	8.56659	6.20017	4.26696	12.4652	11.8208	11.1502	6.92213	14.0331	13.5513	2.49973	12.0612	7.3853	13.2926	7.76726	15.4702	14.6144	13.7276	9.15965	16.6143
7.9419	12.79	15.8344	16.2161	15.7056	14.3331	11.0344	9.12343	6.97157	4.28028	11.884	11.6067	10.1905	7.09946	13.8256	13.1503	4.98824	10.3077	10.6144	10.6476	9.00165	15.5867	12.3215	10.8301	10.7665	16.1966
8.79255	12.0036	15.2039	14.7759	14.7914	13.2552	10.3231	6.96202	4.96761	2.89468	11.6072	12.435	8.58736	5.25604	13.4855	12.4374	3.09314	11.3337	10.0961	12.7804	10.0818	15.5198	12.9667	11.3656	10.0459	15.5211
10.711	10.8743	14.2732	14.9636	15.2386	13.3081	11.7402	4.16255	6.35076	5.14793	9.05333	10.168	7.71101	6.96293	11.5748	10.5153	2.45767	10.9288	5.32275	11.9737	4.10975	13.4647	12.8208	11.0161	6.3158	13.5748
9.769	12.0757	15.5587	15.0367	15.0226	12.8796	10.3426	7.68812	4.70038	3.45085	10.989	12.0358	9.99877	7.24052	13.4757	12.6285	5.59019	13.3296	9.01593	12.2402	8.61854	15.7404	13.7047	11.1399	9.12429	15.8637
8.22657	12.1204	14.9979	15.4055	15.0574	13.9575	10.5723	8.65529	6.3281	3.24092	12.1916	11.3619	9.60594	6.67139	13.4994	12.5931	1.96355	12.8439	7.5545	12.6023	11.7993	15.0211	13.7375	11.4189	8.71644	16.2557
7.76765	12.4093	15.638	16.1226	15.613	14.6087	11.8646	5.99162	3.50963	-0.13416	12.1844	11.9902	11.7623	9.60032	14.6369	14.1585	4.88815	12.9391	10.9762	12.389	10.9037	15.8612	14.4843	11.7705	11.1127	17.3957
6.94589	12.3976	16.1	16.4048	15.9086	13.8809	12.4411	8.76654	6.27846	7.26246	12.2579	11.8766	11.5913	9.06306	13.812	13.5588	5.41982	11.7304	11.3423	11.4011	10.6246	15.4011	13.8134	11.0251	11.2638	17.0653
6.94565	12.0898	15.2608	15.8251	15.7804	13.6482	11.8674	6.79904	3.98158	3.29876	13.0889	11.9885	10.2357	8.74661	14.3767	13.5672	4.05084	11.2131	9.70324	10.5164	10.2468	15.9636	14.7563	11.572	11.4278	17.1155
8.67077	11.5329	15.3118	16.0243	15.183	14.3741	11.7688	6.83991	5.35459	3.12651	12.5605	12.7805	11.1878	8.40463	14.7553	13.7008	5.96168	13.3353	12.1424	12.0812	9.29111	16.1888	14.4066	12.102	10.5165	17.0578
8.66309	12.4439	15.6562	16.2981	15.8565	14.5857	11.9003	9.49224	7.42469	5.67091	12.8182	12.8072	12.2747	9.69643	15.4473	14.7155	6.24487	14.0354	11.3771	14.4062	10.1704	16.6674	15.2644	14.9422	11.1877	18.0052
7.75981	12.3246	16.1218	16.1441	15.2862	14.6636	12.0763	6.35336	5.49546	4.55466	12.8876	12.3131	10.88	7.38541	14.7078	14.0099	2.9105	13.2308	12.044	13.1665	9.8132	15.763	14.2831	12.8903	11.1733	16.7248
10.5083	10.3294	13.6147	14.4916	13.2098	12.9968	10.1943	8.96228	5.58854	4.52245	10.8789	11.0315	10.2853	5.47572	12.836	12.2476	5.13716	11.9796	9.27567	11.5298	6.27734	14.7085	13.2189	12.2444	8.69788	15.7697
8.46909	12.1356	15.6327	15.9941	15.2481	13.3991	11.6539	9.45959	6.27285	4.94227	12.3021	12.0479	10.934	8.03477	14.5652	13.6339	2.38355	12.038	11.6683	11.0093	13.2969	16.0873	13.6741	11.1194	10.8965	17.2172
8.91947	11.4198	14.394	14.94	14.5512	13.7498	11.2636	8.14612	6.23017	4.73267	10.5712	9.6025	8.96593	6.3687	12.0348	11.3172	-0.261708	10.4556	6.87274	11.7963	8.40543	13.4294	12.8789	11.8472	7.38574	15.1508
10.7592	12.8278	16.3805	16.6308	15.3057	14.3808	12.3425	7.43153	6.05149	5.14382	11.0478	11.1892	10.4565	6.11081	13.8789	12.8796	3.37461	11.7908	11.2802	12.2331	8.81929	15.2753	13.1853	11.994	10.259	16.3981
8.98343	12.1847	15.0651	15.638	15.4343	13.6065	11.8111	8.66443	6.07367	4.55058	11.3428	11.7431	10.8497	8.69762	13.9375	13.1922	5.0495	12.4889	10.5705	13.3267	9.51865	15.4151	14.3139	13.6454	10.4821	16.561
7.26843	12.682	15.95	15.8597	15.5604	13.6093	10.9265	6.43236	5.92632	4.64299	12.5427	12.9255	10.5767	8.56195	14.4315	13.6607	5.04336	12.302	11.991	12.5313	12.5127	17.0089	14.3793	12.3252	10.8524	17.4253
8.62475	12.3205	15.5265	16.31	15.8029	14.1058	12.0555	7.04396	6.23138	5.96688	12.6703	12.8794	11.7766	8.77106	14.702	13.6651	5.39069	13.5987	10.5927	14.0817	9.65646	16.5692	15.2553	15.1114	9.54595	16.8604
8.5913	12.7915	16.0331	16.2002	15.2976	13.86	11.7332	8.20412	7.09709	5.4146	12.1583	12.0725	11.2302	8.7054	14.4933	13.5939	3.77173	13.3096	10.0755	13.7976	11.2725	15.5138	14.3156	11.4791	10.5457	16.9316
8.85628	10.514	13.6912	14.6441	14.9283	12.6819	9.68683	3.71463	4.79238	3.82586	12.022	11.6912	9.48637	7.13651	13.9098	12.7988	2.1433	9.8594	9.75599	10.5187	8.65252	16.0349	13.5321	10.7097	10.5406	16.8427
9.83307	9.84018	13.1532	13.7558	12.939	12.3617	9.41791	5.67791	4.87262	2.19544	9.7693	9.92957	9.22339	6.33548	12.1302	11.7184	3.3421	11.3669	9.08955	10.6434	6.92707	13.4367	11.9085	9.721	8.2263	14.8105
9.51341	10.0935	14.0933	13.1593	13.9453	11.6105	8.31158	2.01074	2.99639	1.71594	9.47753	8.64266	6.95833	4.93656	9.41706	8.64025	5.51996	8.64984	5.26941	8.79514	4.05529	11.0953	10.4016	9.02982	5.53762	12.5074
6.90578	10.6424	13.8253	15.2559	14.7738	13.7707	11.1664	6.32534	5.99284	4.25284	12.2552	11.9961	12.601	8.8319	13.942	13.9042	6.27524	13.5614	9.98306	14.0442	11.8841	16.0783	15.2634	15.0068	8.75914	18.0337
8.8029	12.5029	15.4954	16.3447	15.4579	14.1388	12.3316	9.77596	6.2077	5.6257	11.9996	11.6993	11.2299	9.32008	14.1604	13.625	3.24423	11.9546	12.0282	11.7599	9.02209	15.683	13.6726	12.0972	11.3747	16.8462
7.39894	11.5791	14.3816	14.326	14.4586	13.6362	10.2588	6.4139	4.20959	3.6096	10.2846	8.76193	8.79749	4.27998	11.9245	10.9609	1.17396	9.25718	7.38732	7.3756	6.51738	12.7738	11.7018	8.62847	8.37252	14.3747
5.14387	10.4848	13.7338	14.233	13.901	12.9551	9.66736	6.68165	5.36626	5.29659	11.2086	10.7964	10.6966	7.48399	13.7641	12.5904	4.00636	11.958	8.72152	12.4004	8.61911	14.6288	13.9117	13.0361	9.00159	16.3035
8.23862	10.9083	14.267	14.5663	14.4931	13.1992	9.75567	6.30371	4.7523	3.06424	10.4594	10.6341	9.50719	5.23488	12.7213	11.9236	4.93871	10.4489	10.0854	10.4345	7.59476	14.2482	12.2633	10.4736	9.83268	15.4549
9.41358	11.7512	14.9799	15.8677	15.1021	13.3594	11.6144	7.36511	5.1223	3.56283	11.5888	11.6312	11.1006	7.87982	14.11	13.1231	4.6862	11.7229	11.7302	12.9161	10.7224	15.4928	13.7075	12.2916	10.955	16.6948
6.26431	11.1162	14.5593	13.5822	14.1686	12.8222	9.52274	4.27773	4.38082	1.84479	10.4654	9.24736	9.43123	5.91688	12.0639	11.4327	0.522859	10.3793	7.14489	11.7791	8.68523	13.373	12.4777	11.774	7.39444	15.0699
7.83811	12.5688	15.0938	15.6524	15.1503	13.9168	10.8211	11.5474	3.53268	1.10534	12.561	12.4461	11.9975	7.88673	15.2159	14.0674	5.00398	14.143	11.0397	14.0265	10.9578	16.3161	15.6349	14.4519	10.9218	17.6221
9.69135	11.9369	15.347	15.6516	14.8729	14.5079	11.5318	7.87121	6.44176	2.80317	12.1762	12.4081	12.1107	8.06958	14.7854	14.1931	5.98759	14.3932	8.75948	13.8206	6.90598	15.949	14.3647	12.1539	10.7958	17.0033
10.0224	12.2778	16.4828	16.9145	14.8881	14.2151	12.0944	6.81215	6.87227	3.76006	11.9335	11.5862	10.5399	6.54444	13.8759	12.7849	4.958	10.6677	11.6733	11.4111	8.20398	15.3934	12.6004	11.8857	11.1403	16.9265
6.11908	11.932	14.9325	15.2726	14.4588	13.2304	11.3588	7.26074	4.10348	3.25912	11.4049	10.3572	8.89507	7.27647	12.3252	12.2305	2.38728	9.88027	9.53121	9.32139	8.84202	14.0436	12.3477	10.0343	10.2533	15.8951
9.3531	10.7752	14.4418	14.4511	13.3495	11.9744	9.74469	6.46465	5.7504	3.39425	10.6748	9.84052	9.25721	6.74849	11.9737	11.602	7.88995	11.329	7.33912	11.9741	8.12978	13.2226	12.0944	9.69365	8.61898	15.269
10.0176	12.1714	15.4917	15.491	15.2522	13.8603	11.712	8.75425	5.55943	3.19631	11.5293	11.3627	10.3406	7.12193	13.5324	12.842	4.07592	13.0139	10.8126	12.5872	8.77224	15.358	13.6437	11.4333	9.61753	16.3974
9.40401	12.0511	15.0698	15.8117	15.3571	13.2815	11.4136	5.95342	5.85822	4.4844	10.2017	10.2575	8.90261	6.69538	12.2922	11.7776	4.70294	10.575	9.75773	9.53122	7.28517	13.941	12.0177	9.41594	9.48214	15.3857
11.2822	9.76482	13.247	13.3982	13.089	11.2474	8.64447	3.10765	1.87275	-1.43596	8.93296	8.46996	7.24622	4.08689	10.6801	10.2794	-1.58684	8.46045	8.29902	8.72507	5.22068	12.4911	10.6309	8.84061	8.27001	13.7719
10.7388	11.0361	14.5961	14.6221	14.1919	12.9189	10.0464	8.64651	6.18357	3.16914	10.6885	10.9362	10.3372	6.71639	12.4724	11.8021	4.36092	11.9215	8.71584	10.5094	6.43438	14.2102	12.692	10.0249	9.50173	15.4197
10.9594	11.3805	14.7756	14.9025	15.1241	13.5939	10.6922	8.13626	6.46622	4.79628	9.90904	9.57781	9.85949	6.22872	11.7592	11.0877	3.82991	10.5094	6.78208	12.2311	7.09425	13.0793	12.5405	11.5742	7.40504	14.6312
7.75166	9.10695	13.0748	13.0829	13.1259	13.0268	10.3869	5.97044	5.33381	4.37821	10.3257	9.11845	8.53349	4.90063	10.7522	10.457	2.24071	10.4968	7.94668	10.9178	6.57699	12.7888	11.467	9.19257	7.76544	14.4859
8.97085	12.9692	16.2453	16.6772	16.1275	14.3642	12.5905	13.5007	6.75704	5.57781	11.7361	11.7055	10.6334	7.97813	13.6414	13.568	4.79304	13.2992	10.9953	12.6148	8.68495	15.6373	13.8963	11.9414	9.30012	16.9025
7.89419	9.9614	12.7789	13.404	12.8052	12.6204	9.34242	5.6678	5.37936	1.40005	9.8761	10.0079	8.77358	5.39263	12.3758	11.3781	2.8533	8.80563	9.82323	12.3356	9.71822	13.6443	10.8573	10.2398	9.09315	14.5369
8.87585	10.4806	13.6664	14.3276	14.3664	12.7655	9.79306	5.61249	5.46565	3.5652	9.97118	10.1806	9.96284	6.75031	12.5957	11.9142	1.98024	10.4562	9.89909	10.6684	7.50379	14.1725	11.9053	10.5294	9.23035	15.075
7.9934	11.6525	14.5441	13.8929	13.6659	12.9217	10.2461	6.13163	5.48719	1.6115	10.7703	10.5773	9.63338	6.22785	12.6425	12.3768	2.75022	11.4452	8.68392	11.6682	8.72273	14.2358	11.7499	9.50567	9.01181	15.275
8.78826	11.0643	15.0835	15.2407	14.3927	13.3748	10.9541	6.5485	6.98369	3.18908	11.4988	11.6834	10.7229	7.80839	13.2085	12.2862	6.36269	12.5608	10.2736	11.6017	7.62158	14.878	13.1863	10.2683	8.48561	16.005
8.93444	11.5433	15.2523	15.9418	15.3074	13.6251	12.0886	4.98264	5.86646	5.01588	12.2603	11.6494	10.9506	7.29834	14.1628	13.7337	4.2815	12.8599	10.8096	12.0704	12.3615	15.4168	14.2149	11.4856	10.382	17.281
7.89087	10.6885	14.0824	14.2168	13.6683	12.81	9.96142	6.96772	5.8183	3.39561	10.9642	10.5187	9.30658	5.33239	13.0592	12.0843	1.426	10.6556	9.16969	11.1474	8.90441	14.0806	11.867	9.12526	8.85624	15.5462
8.23874	13.1677	16.3442	16.4885	15.5961	13.9844	12.1769	8.28158	7.00993	4.908	12.4122	12.4258	12.2115	9.44785	14.4239	14.0486	4.66201	13.1394	11.0115	13.5191	11.2315	15.894	14.7923	12.6954	11.1878	17.436
8.75118	12.2494	16.5102	16.5073	16.0815	13.9355	12.3867	10.061	6.78418	4.01643	10.9537	11.0586	10.1341	8.6038	13.3394	12.7574	3.67111	12.9189	7.16991	13.2849	6.7174	14.5101	13.9763	12.8945	8.88155	15.9656
8.24023	11.6098	15.2202	15.4163	14.9428	13.4586	11.3635	7.87415	6.30163	5.18227	11.3891	10.3387	9.32083	7.60071	12.6285	12.1544	3.23125	10.6193	8.95507	11.3142	9.43679	14.0117	12.0985	10.2181	9.06335	15.5111
6.3539	11.1715	14.772	14.5382	14.1431	12.5662	11.8952	8.09583	3.45578	4.32235	12.1755	10.4939	9.17708	7.18729	13.0419	12.3148	1.87082	8.44618	9.5355	10.8072	8.18122	14.4724	12.0914	11.5477	10.6469	16.1952
9.81742	10.9094	14.9759	15.3421	14.9912	13.6127	11.6781	6.45187	5.56004	2.10034	11.4269	11.0909	10.8073	8.20932	13.5653	13.0115	3.21212	12.5434	10.4916	12.7875	8.71846	14.8169	12.9527	11.2981	10.3864	16.472
8.4483	13.2372	16.4811	16.3944	15.6263	13.76	11.5266	10.0016	6.19733	4.07829	11.0398	10.9602	9.20094	6.72781	12.8696	12.48	3.36083	11.782	10.278	12.6251	10.0139	14.9188	13.7634	12.6289	9.00362	15.8967
8.00797	12.0582	16.0205	16.1678	14.7126	13.7244	11.3803	7.86469	6.67286	3.99214	11.7197	10.6385	9.68604	6.72244	13.1742	12.2965	4.42824	10.2622	10.6646	12.6834	14.2317	14.6037	13.0034	11.6799	10.1932	16.5839
9.45108	12.0503	15.6072	16.2314	14.9519	13.8717	12.2791	6.97161	6.35863	6.2444	11.6273	11.0755	8.66652	6.00676	13.431	12.7605	2.93859	11.2432	9.56525	12.41	10.3602	15.3187	13.3404	12.4808	9.54311	16.6048
7.07123	12.6502	15.9559	16.2584	16.0434	14.1676	12.3125	5.951	4.79395	3.77598	12.4322	12.146	10.2518	8.46265	14.0888	13.2035	4.75213	10.8148	10.8396	11.527	9.952	15.7063	14.2601	11.8787	11.6014	17.092
7.75187	13.7542	16.8668	17.1755	16.2761	14.0953	11.8334	7.08254	6.34682	4.84046	12.9974	12.3932	12.0568	8.99699	14.5094	14.0634	6.35178	12.5396	12.3376	12.2589	14.9303	16.5316	14.71	12.192	12.086	17.0697
9.88262	12.1799	14.7537	16.1144	15.5223	13.813	12.1787	8.48759	6.39865	2.14062	10.6343	11.0439	8.55032	7.24389	12.67	12.28	2.67073	11.0732	9.65444	10.8781	8.81029	14.6518	12.7059	10.9148	8.39977	14.859
10.0273	12.2732	15.7998	15.6908	14.4862	13.74	12.368	8.13313	5.51282	1.34812	12.9822	11.5377	9.36552	8.60616	13.8017	13.3014	4.77221	12.932	8.89889	13.3635	9.03734	15.6877	15.1628	12.1186	10.6522	17.6374
5.82052	12.4065	15.3851	14.9066	15.0558	13.012	9.63649	6.55259	4.02534	5.01113	11.8913	11.272	9.84727	8.36111	12.852	12.699	5.86862	11.1394	7.40004	12.8991	7.91325	15.2225	13.8249	9.61618	8.68997	16.0499
8.21284	11.069	14.5476	15.1935	14.2784	12.9141	11.1083	5.74284	6.45327	3.46135	12.7922	11.3415	10.4034	5.98932	14.4114	13.747	3.20535	11.7906	10.4042	12.912	10.2128	15.329	13.7516	13.022	9.97958	17.7563
10.4458	11.7009	15.3551	14.7239	13.8585	12.9514	10.8423	7.23578	3.70119	2.42108	11.6354	9.47171	8.76348	7.28821	12.3174	11.7029	2.61374	11.096	6.47171	12.3007	5.49638	13.9197	13.3252	9.80108	8.57145	15.9565
9.99454	11.7021	15.4692	14.9968	14.4641	13.3494	11.7257	8.94082	5.13128	5.06854	10.8952	9.08844	9.50447	5.98064	11.9174	11.4194		8.36133	9.5015	10.271	6.68521	13.0952	10.6334	10.2676	9.28743	15.1465
9.97048	10.2504	13.5708	14.1294	13.7212	12.81	9.7329	4.99544	4.24723	1.49922	10.4606	10.2784	9.92046	6.65648	12.6379	11.8818	2.43986	10.8898	8.7104	9.98135	7.16779	13.8064	12.0555	9.7672	8.65129	14.9456
8.13473	12.6652	15.6973	16.0719	15.3615	13.9611	11.3099	9.59872	6.33909	3.62254	12.0716	11.7807	11.2906	8.74691	14.1498	13.5795	4.83356	14.5367	10.3476	14.0446	11.1782	15.7775	15.0257	14.1646	10.2794	17.4305
9.23236	11.1605	14.9889	15.5205	14.4127	13.6947	11.1564	9.65357	5.40123	4.80786	11.6193	11.2664	10.9353	7.37363	13.5143	12.6708	4.36729	10.4148	10.7916	10.8664	9.39704	15.1698	12.0339	10.412	10.3054	16.6443
9.38214	11.7351	15.6567	14.6204	14.1624	12.9801	10.7916	7.64359	5.48316	5.23331	10.4935	10.156	9.47129	6.25272	12.5039	12.2712	3.25285	11.6791	8.03624	12.2026	8.60227	14.0446	13.3463	12.3432	7.94513	15.6324
9.52838	12.0898	15.5499	15.9416	15.3406	13.6557	11.5474	11.4903	4.66924	5.12562	10.4191	9.87233	9.01281	5.65525	12.9203	12.1367	3.05033	12.2901	7.12562	12.5844	8.92948	14.3134	13.6142	12.5253	6.58718	15.7669
8.73951	12.1948	15.5724	16.2283	15.4439	13.2194	12.1133	7.90956	5.70478	4.73174	12.0824	10.7823	9.99598	8.0534	13.1042	12.6503	3.85132	11.4019	10.1802	12.7679	9.5848	14.741	13.9318	13.4769	9.09446	16.2845
9.66727	11.9715	15.433	15.4473	15.3774	13.3053	11.8512	8.44722	5.9303	6.21661	11.9649	11.3478	10.6469	7.63959	13.6042	13.8386	4.34534	12.9875	6.83328	14.024	8.83954	15.0416	14.8375	14.3743	1.4937	16.752
9.2172	12.5555	16.3505	16.0506	14.9002	13.2983	12.3646	5.70151	5.47723	3.62128	13.025	10.2119	8.93301	8.16886	11.8981	11.9255	4.8619	11.2608	8.2903	11.5076	7.31293	13.8509	12.6682	10.4779	8.69511	16.1199
10.0955	13.2095	16.5264	16.7339	16.1237	14.1608	12.9145	5.67911	6.01033	4.39662	11.8673	11.3778	10.5507	7.65793	13.961	13.2603	4.0488	12.3605	10.7782	12.2751	7.77816	15.2722	13.1491	10.0494	9.34937	16.8828
8.65428	12.9467	15.9	15.8685	15.4557	13.4294	12.5649	6.29935	6.64749	5.8279	11.1339	10.7323	9.44313	7.77996	12.8317	12.4438	3.14196	11.2096	9.50328	11.205	9.67779	14.0441	12.3021	9.45816	9.18297	16.0084
10.2573	12.5292	15.248	14.2501	13.7867	12.8234	10.5654	7.28937	6.41549	1.90138	9.76964	8.33986	8.12663	5.60221	10.7436	10.1565	2.96379	10.2557	7.61104	10.2952	4.98486	12.1126	10.8198	8.08579	6.17563	13.7113
10.5249	11.3146	14.2081	14.3129	13.4044	12.638	11.1794	7.64064	5.43432	2.82609	10.3452	9.30948	8.50109	7.12797	11.9167	11.2834	3.3239	11.2332	5.47918	11.7547	5.9625	13.1796	12.1291	9.73406	7.79657	15.4443
8.13619	12.4315	15.531	16.1874	15.0367	13.4916	12.0535	5.91494	5.62216	4.49185	11.5615	10.1637	9.70576	7.59574	12.307	11.7595	2.57776	11.8381	8.33265	12.7513	10.9512	14.1591	13.1692	10.2989	9.53456	16.1717
9.04468	13.2624	16.347	15.6992	14.2806	13.8077	12.6343	10.1835	6.13622	7.42465	11.8378	11.2999	10.4995	7.36338	13.2058	12.9243	4.37541	12.6396	11.4162	12.4709	9.73881	14.9497	13.5084	11.0988	9.5647	16.619
8.1653	11.4636	15.788	15.9545	13.9042	12.5931	12.3378	6.582	7.84055	7.70522	12.1649	11.2841	10.0682	8.91122	13.2588	12.1214	6.30767	11.6131	6.45352	13.7503	10.5268	14.1213	13.0868	9.53226	9.25326	16.5805
6.26773	12.0446	14.7586	15.4716	14.8088	13.9304	11.4599	6.55117	5.50507	6.97898	11.8715	11.1339	11.2046	7.68401	13.6484	13.2822	4.58392	11.7438	11.3394	11.5529	9.64496	15.1719	13.0617	11.6029	9.75396	16.6604
9.99901	10.5176	14.0848	13.8164	13.8032	12.0656	10.1672	6.90857	5.3538	1.34494	10.1324	9.58285	8.64658	6.66715	11.1259	11.3628	3.75176	10.7785	9.04376	10.2135	6.91019	13.173	11.5546	9.62565	7.76357	14.8632
10.0546	12.495	15.9262	16.3416	15.9213	13.6537	12.7016	9.26479	6.63348	5.493	10.9405	9.74093	10.018	7.26786	12.7491	12.4948	3.3555	11.652	8.12103	12.7476	10.125	14.0965	13.2579	10.5083	9.68912	16.5796
8.66716	11.6735	16.2521	16.2458	15.3732	14.1394	12.1704	9.03375	6.0807	4.61625	12.8254	12.9784	11.0877	9.3798	14.2448	14.3675	6.31336	11.5216	12.41	12.5695	11.3755	16.8069	13.0919	11.9461	10.9461	17.376
8.88635	12.4843	15.6526	16.22	15.7487	14.427	11.771	8.97971	6.55931	4.17234	12.4196	13.0902	11.6817	9.06187	15.0143	14.1751	5.91332	12.8249	11.9541	12.9391	9.75648	16.5827	14.1249	12.6585	10.7828	17.3612
9.56668	11.2991	14.8892	13.5045	14.0499	12.009	10.0376	6.34411	4.09095	4.03205	10.4005	9.14524	8.8531	6.96342	11.4525	11.223	2.80143	8.07859	8.91691	8.78633	9.27717	12.8662	9.76094	8.66493	8.86487	15.4363
8.10721	12.0342	15.8607	16.5812	16.0649	14.3599	12.4326	5.54389	4.43261	4.11276	12.427	12.441	11.4837	10.1821	14.7287	14.1786	4.81963	13.7311	9.90209	14.8789	12.4156	16.1803	15.4144	14.7087		17.3709
9.55743	12.6177	15.6069	16.1166	15.2489	14.3454	12.4128	8.06095	6.8121	4.63022	11.8456	13.5108	10.6114	9.13859	13.8986	13.4884	5.80088	11.2756	11.7063	10.7316	8.58551	17.0761	12.2326	10.76	11.0031	16.1548
7.46062	12.6272	15.6681	15.9772	15.6784	13.8966	12.1548	6.88004	5.41798	6.2539	12.2874	13.4917	10.3468	9.46865	14.1923	13.9065	5.79649	12.7596	9.56039	11.8017	11.3722	17.0795	14.675	11.398	11.0219	16.5354
10.9711	10.5118	13.4328	14.139	13.2462	12.7428	10.7729	7.8045	4.88563	2.88563	10.2563	9.62794	9.44978	5.9665	12.3629	11.5625	2.34506	10.5699	8.2758	10.1991	7.25196	13.5186	12.2353	9.35018	8.80786	15.1182
8.45916	11.6596	14.5535	14.8893	14.6947	13.5266	10.5533	8.65966	5.05317	3.49508	11.2175	10.6584	9.95234	8.04042	13.1816	12.1123	4.57923	12.7284	7.398	11.4828	4.49678	14.5704	13.2363	10.8113	8.15737	15.8847
9.81924	11.0338	14.0488	13.9955	13.8028	12.1083	9.22946	7.43856	4.42389	2.37557	8.24031	7.67628	7.61255	5.20333	10.0403	9.79278	1.9214	8.04379	5.09131	9.35741	4.09132	10.9676	9.05115	6.59382	6.56255	12.7272
8.26669	11.6105	15.115	14.7005	14.4903	13.1386	10.1841	7.13331	4.88311	2.56321	10.3632	9.24017	8.29178	4.46074	11.9058	10.7654	2.19279	11.1254	5.1084	11.7713	6.4338	13.1775	12.8994	12.0713		14.2264
9.66412	11.7217	15.0471	15.7392	14.8245	13.3519	10.7649	5.67519	5.02931	3.54406	11.5336	11.597	11.1848	6.5095	14.0341	13.1026	5.13784	10.8499	11.2623	11.0472	8.76063	15.5689	12.2455	10.8857	10.5121	16.5985
7.57737	12.7086	15.8466	16.4824	15.9204	14.0012	12.2828	5.77246	4.93351	3.81713	12.6579	11.6577	11.3104	7.95028	14.5124	13.6351	3.34854	13.3826	8.29106	14.313	10.9031	15.7133	15.3259	15.0933	0.933497	17.0057
9.43971	11.0929	14.1627	14.0783	13.9036	12.9627	9.55121	6.71785	4.45482	3.79586	10.1645	9.80885	9.64859	6.28643	12.1825	11.5391	1.54794	11.0532	7.55916	10.2026	6.63539	13.6872	12.378	9.84599	8.4106	15.0916
9.23857	12.4986	15.3201	16.0142	15.04	13.9578	11.9341	8.21053	3.84462	1.03724	11.1025	10.6775	10.2271	7.52425	13.1972	12.4417	3.15274	13.123	7.81863	12.5011	6.4967	14.6373	13.5388	10.7038	9.58326	15.9733
9.25327	13.5405	16.6833	17.2918	16.7263	14.7154	12.2462	8.77761	7.01666	3.70754	12.8697	12.5416	12.077	8.72464	14.9365	14.303	2.35845	14.6342	12.1324	15.1125	13.0378	16.5536	15.5403	15.2289	10.7716	17.4196
5.81402	10.9068	13.6083	14.1177	13.1781	13.6831	10.3248	5.79753	5.16194	3.7469	11.7434	10.5195	11.2971	7.20684	13.7177	12.7281	2.67652	11.2106	10.0411	12.8724	9.84644	14.7247	13.7797	13.6177	9.67679	16.6414
7.22316	11.1534	14.2833	15.1497	14.6165	13.5732	10.3921	6.56637	6.39505	4.07312	13.0963	12.0023	12.3307	8.36467	14.8262	14.1192	3.98697	11.368	12.01	12.1674	9.91223	16.0894	13.888	12.6945	11.9723	17.2702
10.4919	10.1126	13.3289	13.428	12.7959	11.7618	9.23457	4.38125	5.56322	2.08712	9.61976	10.0631	7.7255	4.46516	10.9085	10.2806	3.31775	8.59477	7.30899	8.58151	5.38592	12.1883	9.99414	8.42425	6.75286	13.5276
10.1931	13.2871	16.3306	16.9389	15.637	14.0049	12.9336	6.43988	6.62014	3.66007	11.1385	11.2071	10.2946	8.06477	13.6766	12.6375	4.24957	12.4189	10.6599	12.8581	8.75873	14.9421	13.7764	12.805	9.62183	16.3271
10.4921	10.0721	13.5491	13.834	12.9524	11.6315	9.21432	5.19499	5.59655	3.69499	8.08007	7.90416	8.65544	4.28173	9.53283	8.16659	0.256648	5.13934	6.34416	8.58986	6.07688	10.8888	7.93938	7.37564	5.50634	11.7547
9.87222	12.2906	15.3142	15.6767	15.4651	14.1031	11.5803	6.32113	5.59634	2.8847	11.3288	11.1051	11.0386	7.81591	13.1378	12.4143	4.4766	10.3728	11.173	10.5612	7.19823	14.7583	12.0423	11.3218	10.3146	15.8589
10.0494	11.3986	14.5607	14.9056	14.4663	12.7872	10.2961	10.2997	2.94433	2.5293	12.1271	11.2209	10.6396	7.24177	13.7988	13.0762	3.6813	13.0233	8.66772	13.7548	11.1768	15.0745	14.3808	13.1228	9.88816	16.3286
9.87457	11.155	13.9234	14.8392	14.2585	12.6743	10.306	8.67148	5.60263	2.30559	12.6096	11.9438	11.2602	8.63343	13.6329	12.4872	4.5385	10.2746	11.3912	10.5337	8.16653	14.5917	11.8503	11.0375	10.1079	16.776
10.4285	12.9335	16.1207	16.3827	15.2202	14.044	11.6066	10.5804	6.34036	3.68501	10.2249	10.1873	8.75755	5.00838	12.1908	11.5658	1.36306	11.8567	6.70293	12.7827	2.94804	13.581	12.5532	9.89739	9.27904	15.4924
6.19998	12.5238	16.211	16.0239	15.5016	14.0077	12.8545	11.8311	4.1625	4.97419	12.3374	10.8154	9.63054	8.89757	14.4059	13.3567	2.91458	11.7772	9.54393	14.4345	11.8659	14.9564	14.1458	11.3954	10.3381	17.8355
9.12279	11.9595	14.921	14.8532	15.0627	13.3406	10.5721	5.43248	4.45109	3.97305	11.0049	10.9326	10.1943	8.57466	12.9471	11.7825	3.16569	9.60032	10.0476	12.2636	9.95441	14.3579	11.2346	9.65909	9.72692	15.4005
8.71361	10.7141	14.1411	14.5216	14.9173	13.0886	10.1737	6.01526	4.53527	2.45725	10.7168	10.1027	9.04223	6.94569	12.3718	11.7126	6.90939	10.658	8.78918	9.95356	7.24734	13.907	11.8657	8.87793	8.38827	15.1233
6.21186	10.9623	14.9962	15.5019	14.5504	14.0118	11.2829	7.33055	6.64834	4.36296	12.4797	11.8022	11.7613	8.59799	14.5478	14.0287	3.68613	11.2221	11.1259	12.5039	10.4253	15.5941	14.1842	12.4807	11.265	17.4964
7.83463	11.5129	15.2533	15.7284	15.1683	13.8158	11.5179	7.60167	6.51093	4.61638	11.8463	11.9341	11.4234	8.16637	14.1968	13.9612	5.02019	13.0001	9.93287	12.93	10.86	15.9115	14.2866	11.9154	10.0479	17.1063
8.0098	11.9028	15.7546	15.7997	15.4901	14.0314	11.6568	5.60948	5.51881	3.03182	12.714	11.1874	10.5309	7.7394	14.3472	13.8977	2.47928	12.4026	10.1634	13.6318	11.156	15.83	14.95	14.2957	10.8936	17.7404
10.4888	11.6442	14.858	15.052	15.5449	13.7423	11.6194	10.238	6.2886	2.83257	9.55265	9.1449	8.37128	8.02507	11.5359	10.7761	0.812868	9.83523	7.63623	10.3931	6.75538	12.9562	12.0484	9.47019	8.54273	14.6184
8.04313	11.5611	14.5226	15.5573	15.0598	14.1075	11.3356	7.86109	5.89406	4.11483	12.5521	11.9197	11.9023	8.45958	14.5191	13.5909	4.56174	13.8381	10.9157	14.2192	9.87101	15.8268	14.3835	12.0384	11.0754	17.0371
8.14801	10.0153	14.8699	14.7569	13.6213	12.2428	9.71604	5.82085	5.6542	2.3614	11.6847	9.94337	8.30158	8.09477	12.2293	10.8225	5.03949	10.1375	6.6977	11.3893	5.79438	13.7519	12.4198	11.4979	6.1411	15.4702
9.58344	12.4409	16.522	16.0186	14.8694	13.3746	11.5061	7.51216	5.89258	6.23914	10.0919	9.59008	7.52762	7.11131	10.8667	10.766	5.56107	7.75221	7.79117	9.71825	7.59962	12.3706	9.17642	7.809	7.87903	13.9518
8.99178	11.4596	14.3367	14.908	15.3761	13.4022	10.5796	6.46203	5.10318	2.82985	11.6943	11.5423	11.2235	6.94751	13.2702	12.5345	4.75835	12.0915	8.35648	11.0478	7.31907	15.0235	13.6286	11.0362	9.85636	15.7766
9.50309	11.4318	14.6927	14.093	14.7976	12.7896	9.38481	5.57545	4.55979	1.59589	10.3363	11.1072	9.30843	5.92623	12.4334	11.5714	5.31111	10.0307	9.43508	9.81592	6.94753	13.6103	11.3521	9.58434	8.8084	14.6829
8.42097	11.3138	14.099	14.5378	14.0625	13.021	10.5782	7.65246	4.66287	3.67222	10.7196	10.7308	9.47208	7.12905	13.2487	11.9244	3.81139	11.4331	9.54875	11.2671	9.63932	14.2999	12.4412	10.6164	9.17577	15.5623
10.0917	13.1645	16.6039	16.1799	15.6493	14.2541	12.8558	9.03319	7.22683	4.29302	12.0321	11.2519	8.67219	6.83584	11.3399	10.9662	5.39358	8.16567	9.1462	10.6008	7.30453	13.5535	11.7725	10.6102	8.96689	14.4615
10.0469	13.1877	16.5336	15.6051	14.7958	13.9841	11.4402	8.61895	5.89329	3.52054	10.1865	10.3665	9.36152	4.32419	12.8609	12.0776	1.5148	11.8894	8.6927	10.7021	5.66858	13.7708	13.0083	11.6301	8.38213	15.2558
6.19024	10.7394	14.2497	14.7049	14.7428	13.2625	10.1202	5.3411	4.11101	3.0904	11.8681	11.0482	10.0876	5.90876	13.5078	12.3258	3.24428	11.8972	7.80067	13.2449	8.82924	14.7922	14.2647	13.4816	8.92573	16.5346
8.10105	10.4264	13.5023	15.0282	14.9728	13.3981	10.3791	4.97521	3.78257	3.71218	10.1732	9.97332	9.13171	9.39696	12.3515	11.4751	1.39023	11.2471	7.89407	11.2373	8.34735	13.8264	12.8527	11.216	8.29638	15.1803
8.83634	12.5958	16.5703	16.9384	15.886	14.437	11.9899	8.71792	6.62335	5.57507	11.9198	11.717	12.034	8.28563	14.834	13.8244	4.54243	13.5977	10.3782	11.994	10.3937	15.7893	14.6228	12.0687	10.8308	17.5211
10.6804	11.0873	14.7293	15.4366	14.5652	13.0652	11.0027	4.14932	5.80983	3.83897	10.6271	11.099	9.85333	6.87481	13.0325	12.29	3.102	10.205	10.8071	10.7744	8.05931	14.388	11.504	10.6315	9.78916	15.6264
9.52515	11.6145	15.3542	16.0753	15.4106	13.5699	11.0403	4.65586	5.06437	3.41492	10.8419	10.8193	9.82804	8.76401	13.1045	12.4039	3.37135	12.5301	9.18897	12.4617	7.34097	14.5061	13.7326	12.3826	8.95134	15.8605
8.61436	11.2614	14.4831	14.8563	14.4724	13.5378	11.052	7.08661	6.03412	3.11016	10.8977	11.1072	10.6276	6.84136	13.4592	12.5591	4.08962	11.7752	9.9741	11.3438	8.56014	14.58	12.2854	10.9067	9.05978	15.5905
8.40849	11.0649	14.7659	15.6273	14.9944	13.9125	11.3194	7.28775	6.20109	2.87725	11.7055	11.6304	11.3244	8.16835	13.9813	13.0127	3.95316	12.569	10.4914	13.1637	7.98658	15.2754	13.8965	13.3067	9.50015	16.5662
7.10986	9.03962	12.778	12.631	12.7666	11.8975	8.8873	4.11794	3.89144	3.75049	10.1173	8.39067	6.73015	4.62262	10.5725	9.82399	2.19099	6.84921	5.94588	6.16828	4.99835	12.2371	10.3143	7.62563	7.51868	13.6088
10.3875	10.9395	13.7182	14.0912	13.3751	12.7971	9.91573	6.42812	4.38926	2.60737	9.44585	9.22922	7.81687	6.77353	11.5799	10.6784	0.745366	8.26897	9.17167	9.23124	6.08526	12.8869	10.193	9.51028	8.54459	14.237
9.67684	11.7789	15.1769	15.6299	14.6467	14.1385	11.3772	7.03817	5.95336	5.02167	11.14	11.5869	10.9573	6.55461	13.6393	12.9123	4.77502	11.5645	11.1111	11.4954	8.59453	14.9983	12.9393	11.2415	10.4135	16.2267
9.09684	12.4795	15.7364	16.2219	14.684	14.225	12.4004	10.1912	5.49507	2.65533	12.1992	12.3289	11.5638	8.26916	14.1302	13.552	5.56116	13.0922	11.4109	12.9796	9.53535	15.7555	14.0126	11.8127	10.8169	16.9548
6.55032	13.6515	16.7161	16.7254	15.7325	14.3523	12.5927	11.2489	7.26534	4.65478	12.4957	11.7667	11.0446	8.00092	14.5085	14.0343	4.28183	14.9043	10.9171	12.9512	11.8235	15.9754	15.4069	14.8501	7.40556	17.6586
8.81097	10.7818	14.4248	14.6261	14.7589	12.5987	9.15783	4.61832	4.5114	3.5114	10.8506	10.7832	8.4183	7.20594	12.1399	11.1016	3.13289	11.5088	7.75348	13.693	9.57418	13.9938	13.6698	12.0274	8.53974	15.2776
9.17726	12.6245	16.2535	17.1916	16.2414	14.1231	11.8907	5.82585	6.03239	4.55337	11.9996	11.7076	11.4983	7.43076	14.1432	13.0257	4.92703	12.9978	9.27066	13.7902	9.33179	15.3532	14.7799	13.7114	9.66812	16.874
7.40819	11.0114	15.0116	14.584	14.0911	13.1098	10.5725	6.12196	5.20474	3.00256	11.3957	10.9148	10.3976	8.24922	12.9708	12.6077	4.36229	11.8699	10.0972	12.6153	9.32528	14.4958	12.5498	10.8826	10.042	16.3109
9.25409	11.2632	14.4839	14.4861	14.5715	12.8603	10.842	9.17927	5.32982	3.298	9.9216	9.23452	9.29875	6.41466	11.0577	10.4943	-0.129576	9.71745	7.54987	9.50701	6.5286	12.7775	10.6427	8.29665	7.51453	14.5956
9.09544	11.6807	15.234	15.8505	14.9274	13.7176	10.6907	8.54807	6.35913	4.98478	11.1101	10.9254	10.3542	6.78127	13.253	12.6509	3.74769	12.0704	10.1842	12.998	9.83633	14.9257	13.7436	12.9427	9.0811	16.1721
7.64804	10.0989	14.1018	14.2646	14.1541	13.5596	9.77715	5.29441	4.74897	2.70945	12.1993	10.9938	10.9436	6.02881	13.6898	12.9326	3.53952	11.7266	10.3573	13.367	8.68672	15.2108	14.0657	13.8301	10.0326	16.6974
8.86995	11.5875	15.1253	16.4091	15.4871	13.9223	12.2622	7.9617	6.48117	5.02174	12.5613	11.95	11.5313	8.46549	14.4103	13.7178	4.2261	13.2874	10.8797	13.7702	8.34367	15.9137	14.5844	14.2239	9.85294	17.0827
8.07056	12.856	15.8974	15.9595	15.3071	13.3901	11.8006	5.47839	5.46693	5.76137	11.7894	11.6334	11.3461	7.47984	14.0042	13.3137	5.4893	11.6065	10.0538	11.5124	10.9787	15.3891	13.8819	11.1486	10.4679	17.5318
8.0589	11.9991	15.6611	15.4079	15.1255	13.3568	11.4533	6.971	4.18853	2.7529	12.3926	11.7704	11.2617	7.97254	14.419	13.8752	4.83238	11.1708	11.6278	12.6621	14.1404	15.8963	12.6163	11.0833	10.4765	17.3522
8.67957	11.0737	14.5274	15.2329	14.5191	13.9791	11.3497	8.05425	5.2704	4.42011	12.4424	11.5466	10.5923	7.54192	14.1251	13.4063	4.39593	11.5907	11.3244	11.9215	11.138	15.6952	13.7003	12.3014	10.5598	16.6359
7.4292	12.0303	15.3381	15.61	14.9613	14.3625	11.9452	8.72004	6.51282	5.39456	11.7074	11.6599	11.2901	6.2343	13.6204	13.0733	4.65791	12.9883	7.52264	12.806	9.14937	14.9273	13.8854	12.9264	7.13473	15.822
10.827	10.7385	14.0408	12.9256	12.1131	11.4832	8.7032	4.58286	4.91003	3.32507	8.91915	8.55305	7.79302	6.91264	9.90217	9.51489	2.97142	9.00118	7.67187	8.14136	4.99133	12.0497	10.4586	7.73224	7.13005	13.4224
6.80851	11.189	14.7951	15.3544	14.7114	13.7583	10.7963	7.21683	6.59809	5.3573	12.9252	12.0513	11.1351	9.63869	14.7538	14.2012	2.67922	13.8067	9.0213	14.5812	11.574	15.9	15.5961	15.0451	2.38189	17.424
8.13854	11.379	14.8638	15.3225	14.437	13.8438	11.4912	5.51084	5.77539	3.88099	11.3152	11.3402	10.8511	8.52027	13.3644	13.0727	3.1263	11.6819	9.48225	11.0288	8.03319	14.4746	13.2078	10.4109	9.99097	16.1232
8.68235	11.4598	14.4754	14.8571	13.8871	13.2135	10.9017	5.53854	4.4591	2.91257	11.0894	10.8842	9.94559	6.32936	13.053	12.6969	3.5522	12.8605	8.23051	13.3114	9.27444	14.6189	13.7354	12.5285	9.1694	15.7117
8.68237	8.92473	13.9342	14.9651	13.2425	12.9386	8.94886	5.30667	3.46231	1.32481	11.9654	11.5146	10.9439	7.95126	13.7655	12.7916	3.70333	12.9336	10.8855	11.3615	8.00851	15.4039	13.4383	13.2142	9.92439	16.1271
6.22071	9.75221	14.7722	15.5405	13.8452	13.2656	10.0776	5.6679	5.02516	5.76027	12.7826	11.6193	11.7692	8.20025	13.9072	13.2238	5.07096	12.3514	10.4241	11.7305	9.83252	15.8396	14.1856	11.206	10.357	17.044
10.0296	10.0467	14.4251	14.3033	13.4695	12.4745	8.92037	4.58294	4.52795	2.8257	10.4068	10.2145	9.24114	6.71394	12.2236	11.8613	2.99744	11.1823	10.2004	10.2295	9.54861	14.3195	11.78	9.69479	8.83493	14.7855
8.46813	10.1668	14.6595	14.9717	13.6831	12.7449	10.2775	11.0248	4.63056	6.14246	11.6834	10.9008	10.8834	8.26265	13.4552	12.583	3.57611	13.2338	8.01523	11.2605	6.63056	15.2221	13.5409	10.7337	8.08697	15.6935
8.15602	12.3281	15.7749	15.901	14.4586	13.7998	12.3108	6.99776	6.68625	6.46817	12.7584	12.5264	10.8616	7.87163	14.608	14.0357	2.95962	11.097	12.1702	14.0546	11.1393	15.686	13.2061	12.9983	11.9916	17.7659
7.6028	8.7973	13.7977	14.2596	13.5955	12.0551	8.28519	4.82051	4.70333	2.26592	11.2166	10.5235	9.32482	5.90689	12.7365	11.301	2.32481	10.7393	10.2929	10.4796	7.27902	14.5417	11.8966	9.83103	9.239	15.0018
7.28659	11.2174	14.4161	15.6148	14.6198	14.0784	11.7404	7.59844	6.70758	5.1991	11.9642	11.8954	11.0574	5.58999	14.1367	13.3581	3.10471	13.091	9.47102	12.0905	8.20062	15.5844	13.9209	11.3998	9.56965	16.6892
9.20441	10.8063	13.9878	15.532	15.1377	12.8483	11.3988	6.70921	5.9257	4.16488	11.6007	10.6585	9.19831	5.96386	13.1593	11.8871	2.16488	10.2512	9.53606	9.72458	7.73305	14.528	12.6178	10.0069	9.69606	16.0214
8.80737	10.666	14.0823	14.4544	13.8315	12.7379	10.3773	6.46145	5.75351	2.86066	10.939	11.0362	10.4991	6.41277	13.0166	12.2753	5.39987	11.4588	9.53068	11.3081	9.1288	14.5573	12.5098	9.90001	8.91862	15.7722
9.14636	10.1202	13.7685	12.8813	12.2403	11.4238	7.85994	3.45091	4.53282	3.08904	9.55963	8.26401	7.38082	6.88118	9.95236	9.10571	-0.111072	9.57547	3.88897	10.0837	3.05889	11.4852	9.96549	7.2377	5.70198	13.594
9.19792	11.0356	15.2189	15.3314	14.404	13.5828	11.9967	8.24521	5.86164	5.47242	11.4067	10.9686	10.0118	7.1975	13.0809	12.3746	2.66523	11.716	9.42013	10.8661	6.75976	14.5658	12.6907	10.7327	9.01758	15.9866
9.63826	11.5405	14.3487	13.7842	13.2787	12.0587	8.55728	5.32771	4.85715	2.90215	9.11483	8.48088	7.34615	4.20771	10.3094	9.70823	0.52085	9.6553	6.12376	10.994	6.97043	12.2321	11.3516	10.2684	5.68155	13.6087
6.90617	11.2623	15.2794	15.856	14.8379	14.4326	11.0912	6.80631	6.24721	5.42638	11.5063	10.2702	9.33132	7.65942	12.2139	11.8022	3.52285	10.7604	8.28468	12.2946	8.20629	14.1529	12.9439	12.0803	7.61211	15.9711
9.70601	12.9753	16.3727	16.2274	15.3194	14.7117	11.9054	6.63265	6.75441	3.22831	12.3001	12.0415	12.392	8.32904	14.4621	13.4666	4.44931	13.6092	10.0145	13.1151	9.85254	15.6374	14.7693	13.9778	9.4966	16.8572
10.1427	12.082	14.8001	15.0135	14.8638	13.7185	11.2826	9.21628	5.87188	3.89292	11.7127	11.6914	10.8749	7.14842	13.8206	12.7775	4.73298	12.0192	9.61458	12.2707	8.71172	14.9403	13.3147	10.9443	9.66878	16.4444
9.79887	12.6957	15.8422	16.8209	15.3057	14.2752	12.7342	7.37781	7.54303	5.97679	13.4057	12.1317	11.7812	9.37401	14.5532	14.0551	4.49931	13.5484	11.2297	14.0886	8.23849	15.9019	14.1527	12.1715	11.318	16.7951
5.65139	9.99618	12.8922	13.2669	13.5174	12.6792	9.49145	5.39555	5.43566	2.96689	10.8006	10.759	9.2305	6.41403	12.8575	12.0074	3.97332	11.5423	9.79944	10.6172	12.3299	14.3751	13.0334	10.3036	9.03311	15.5656
9.62356	12.6241	15.7943	16.4904	15.6311	14.5462	12.8684	9.04011	6.6228	4.05599	12.0005	12.2274	11.6613	7.84197	14.0314	13.5845	5.31901	12.2865	11.3495	12.4128	9.19451	15.9894	13.5046	11.2551	10.177	16.948
8.4612	11.1646	14.4167	14.6151	14.2214	13.0707	10.8029	8.2509	6.16689	4.7244	11.3461	10.6317	9.81572	6.27816	12.7534	12.4733	3.8635	11.3924	7.94916	12.1789	9.04278	14.4288	12.9423	10.9408	9.0379	16.0407
7.30997	12.2309	15.3336	15.491	14.7235	13.6177	11.0942	6.22368	5.83339	5.24052	12.965	11.9202	12.0227	7.85456	14.4889	13.9642	4.94301	14.5624	9.29884	13.741	11.301	15.8649	14.5523	12.2317	10.1368	17.7777
8.80728	14.1113	16.9341	17.0867	16.9948	15.0584	13.1089	7.27649	7.49677	5.49663	12.9653	12.5466	10.3984	9.73009	14.5426	13.5306	4.00135	10.778	8.48607	12.7618	9.36086	15.3747	14.4414	11.9424	10.7472	17.1188
9.17977	11.576	15.1759	14.8934	13.6409	13.156	7.92133	5.96028	4.86818	4.48383	8.54809	7.81189	5.93997	3.12828	9.05644	8.55433	0.838427	6.64579	3.16036	7.78875	2.83843	10.5641	9.3261	7.32494	5.21069	12.3089
8.57159	10.4472	13.4932	14.9403	15.0929	13.2497	10.1539	5.3742	5.98426	3.31892	12.9004	12.1683	11.7064	8.53966	14.4511	13.7458	7.11982	11.7539	12.4392	13.106	10.7901	15.7438	13.7054	13.0199	11.5968	16.8112
6.62761	10.5477	13.7068	14.085	14.3391	13.1536	9.96985	5.72156	5.94603	3.44424	12.16	11.1128	10.4826	7.1431	13.3734	12.9139	4.82899	10.7325	8.99099	11.1974	10.4345	14.8632	13.677	11.141	10.3469	16.4271
8.98505	11.1329	14.2196	14.8135	14.7305	12.9874	11.0968	7.3305	5.7707	3.44877	11.1428	10.7623	9.73964	8.10302	13.0194	12.2283	6.21745	11.7568	8.16556	11.5394	9.2086	13.9995	12.3308	9.50927	9.06529	15.2817
8.75444	10.2121	13.9584	14.9759	14.1794	13.5002	10.2974	8.32154	6.03233	5.07153	10.1163	9.77225	9.36487	7.55029	12.2596	11.6638	0.10165	10.9273	6.54454	10.4492	7.43252	13.6301	11.7077	8.64269	7.6188	14.8709
10.1066	13.0174	15.6836	16.1137	14.9231	14.0716	12.181	7.61218	6.96946	5.90036	12.3063	12.3514	12.1993	7.53245	14.7405	13.6568	5.23492	13.7034	11.6875	13.6554	9.46681	15.9192	13.9109	12.8578	11.3896	16.7642
6.51654	10.4845	13.7598	14.5878	13.8163	13.7021	10.2731	6.49715	5.80266	3.67137	12.5451	12.0863	10.5833	7.73047	14.2902	13.7277	5.60674	12.9123	9.43024	12.9882	11.7686	16.0835	14.7545	12.4628	10.5424	17.3586
5.67855	10.8808	14.0551	14.6324	14.2123	13.1363	10.5653	5.71671	5.55022	4.6728	11.5789	11.316	10.4391	6.11544	13.4306	12.6662	4.15371	9.95315	10.7869	11.8903	9.09167	15.2649	12.0675	11.4064	10.453	16.3156
8.71534	12.7702	15.5398	16.0284	15.4849	14.1157	11.8621	8.92301	6.55248	4.89818	12.2711	12.3829	11.477	8.34696	14.241	13.6139	6.33009	13.3074	10.6268	12.2437	8.51433	15.8819	13.7121	11.6138	9.74923	16.8344
8.97815	12.583	15.7109	16.0893	15.5058	14.1811	12.1723	8.12943	6.09641	5.00449	11.7111	11.6365	11.4706	8.20529	13.965	13.2466	4.94638	11.9581	9.65062	10.4639	8.31115	15.1792	13.9221	10.5494	10.9062	16.6919
9.35262	12.8852	16.3986	16.8209	15.6805	14.5146	12.7413	8.85274	6.86492	5.10668	12.1836	11.7761	11.2478	9.08137	13.91	13.4478	4.33736	13.9654	8.59975	13.5663	9.18685	15.6228	14.4479	12.1525	10.2734	17.2316
9.47046	12.1421	15.6211	15.3918	15.2521	13.4844	11.4084	9.44858	5.92876	2.01135	11.0592	10.4772	9.7722	6.82568	12.4459	12.4557	1.73236	12.2533	9.58827	12.4512	7.93204	14.2844	13.0125	10.4316	9.33131	15.8474
9.16331	10.2882	14.0535	13.5563	13.2127	12.4574	9.84643	6.37072	4.93745	2.49554	9.25938	8.87545	7.89165	6.83119	10.8988	10.2143	0.821955	9.89523	6.69644	8.98353	4.59457	12.3465	11.2085	8.70462	7.378	13.8239
9.80436	10.5749	14.7025	14.8986	14.3399	12.5367	10.5764	5.38082	5.77128	4.87181	11.1707	10.228	8.89418	4.1237	12.4653	11.8134	2.97873	10.9907	7.48878	11.8792	5.54641	14.2127	13.4259	11.9709	8.70094	15.441
9.3855	10.757	14.1813	13.9074	13.085	12.7926	9.83694	5.8555	5.58977	3.6376	10.7484	10.0366	9.62183	5.78547	12.4515	11.954	6.11404	11.8451	6.93421	12.7958	6.25359	13.8297	13.2405	12.2693	8.39223	15.2321
9.19961	11.5507	15.0091	15.4175	14.2012	13.1182	10.879	6.8668	5.75314	2.40735	11.8562	10.4931	9.73828	9.1581	12.9127	12.5656	4.40737	11.3032	8.28183	12.9092	8.86132	14.6676	13.6721	13.5819	8.1211	16.3366
8.94623	12.3916	16.2966	16.3335	15.1655	14.1675	12.2826	7.87197	6.88405	5.40471	12.6208	12.3343	11.2778	8.09453	14.4543	13.8863	3.68391	11.2498	12.2757	13.5317	11.2635	15.7356	13.42	12.9288	11.4361	17.0305
9.77624	12.0134	15.7421	15.1145	14.8263	13.6288	11.3732	8.46486	5.80542	2.84794	11.4167	11.3338	10.5901	8.1194	13.6431	13.1986	3.87381	12.686	10.1762	12.344	9.61178	14.8544	13.1906	11.425	9.4475	16.0647
6.08487	10.7196	14.4231	14.4411	13.4824	13.3048	10.0767	5.90354	5.52245	7.30564	10.7526	9.74185	9.29831	5.28878	12.0442	11.5143	0.681134	10.1535	8.46906	10.4383	6.76862	13.3086	12.4267	12.0442	8.4017	15.1554
6.8911	11.7094	15.124	15.7841	14.5885	14.0427	11.5676	8.66468	6.90009	6.29655	12.5582	12.6319	11.7488	8.03376	14.2388	14.0005	5.02861	12.7595	10.4186	11.7649	9.96685	15.5142	13.538	11.5033	10.2176	16.9861
7.01159	10.7866	14.6038	14.6131	13.752	12.9894	10.0623	5.85958	5.34501	5.09565	12.2018	10.7487	9.19269	5.52012	12.0377	11.3783	4.17509	11.3977	7.5276	14.239	9.57353	14.2452	13.6789	11.5282	9.96439	16.013
8.93762	11.1836	14.7654	14.91	14.0995	13.416	10.9294	8.14574	6.00272	4.21195	10.8406	10.0616	10.0212	6.58211	12.4966	12.279	3.13765	10.939	8.51765	11.671	7.34152	13.588	11.8059	9.41908	8.78696	15.494
8.53783	9.99934	14.0722	12.922	12.7023	11.8571	8.44605	5.56815	4.95494	2.82814	9.02474	8.68568	6.90432	3.68012	10.4223	10.0269	0.0969365	9.0899	6.58882	8.83843	7.52322	12.0708	10.357	8.21834	7.03101	13.7624
8.06814	10.2434	13.8661	13.9682	13.2599	12.6693	10.4573	6.40877	4.85233	3.72804	10.9251	10.3342	8.97183	6.92034	12.1166	11.7298	0.0709388	8.55881	9.17688	11.4872	9.12896	13.779	10.9737	10.1544	8.74521	15.1097
7.9683	11.9935	15.6809	16.1938	15.3475	14.5372	12.495	8.3825	5.67954	4.83482	12.4222	11.8649	11.6736	8.33216	14.5401	13.8627	4.1743	13.1623	9.89165	12.0897	10.0812	15.692	14.5639	11.9785	10.7288	17.3122
10.7551	11.2012	15.1485	14.8068	14.3125	13.5103	10.2816	6.56464	6.24044	4.29615	10.279	10.3983	9.6537	6.59543	12.2132	11.8299	3.25175	9.11749	9.91531	10.239	7.52788	13.8197	11.0041	9.73758	9.01997	15.1293
8.02429	11.4584	15.352	16.1557	14.8287	14.5087	11.8111	7.18162	6.92602	5.90683	12.4246	11.7956	11.8623	7.93621	14.4628	13.6841	4.00636	12.6075	10.6186	12.5071	10.5142	15.8053	14.4972	12.1444	10.9893	17.0889
8.16932	12.4471	16.0828	16.2047	15.8599	14.1307	12.5384	8.93655	6.72208	5.72901	12.0145	11.2959	10.9438	8.90626	13.7404	13.1761	3.35951	11.6425	9.602	12.2066	10.4333	15.0295	12.9747	10.573	9.76995	16.5786
8.93824	10.2883	13.6559	14.1904	13.7123	12.2299	9.68972	7.00761	3.77141	0.0709388	10.1867	9.69668	8.59453	6.78356	11.6268	10.9824	1.39292	11.2713	6.24089	10.3354	2.65592	13.3358	11.9375	9.23336	7.01939	14.2416
8.81924	11.6621	15.7667	15.916	15.7309	13.5825	12.4856	6.68419	6.64316	6.1026	12.4714	11.4448	11.6779	8.76359	14.12	13.2936	3.89692	14.0916	8.41846	14.7284	12.3085	15.2152	15.1931	14.8104	1.26466	17.1984
10.3803	11.0225	13.1375	13.2515	12.6952	11.949	8.48258	3.78413	4.70469	1.78413	10.4408	10.0781	8.87007	5.8412	12.4311	12.7634	0.561693	8.37978	10.2008	11.152	9.94903	14.786	11.3353	11.7284	9.07083	16.305
7.14847	11.2638	14.8236	15.3245	14.9113	13.6155	11.0885	6.85327	6.36778	5.05024	12.1756	11.7067	10.635	8.19432	13.4923	12.7768	2.25229	11.8956	8.42	13.5615	8.39526	15.1363	13.9587	11.3614	9.91198	16.4542
6.49159	11.8971	15.5193	14.4297	15.0491	12.6964	11.1067	7.29974	3.95726	5.16192	10.7458	9.36137	7.92583	6.30619	11.5556	11.2474	2.09926	8.67103	8.86249	10.3806	8.3136	12.7414	11.8037	9.97426	9.58761	14.6715
11.1193	10.8558	14.3827	15.1648	13.8679	13.199	11.0173	8.98878	5.82572	4.838	11.5431	11.129	10.3331	7.41117	13.3248	12.617	3.54031	12.2951	9.77314	12.6701	8.25914	14.6202	13.6222	12.6314	8.88708	16.6292
9.12607	9.43511	12.9773	11.2206	12.6181	12.0147	8.1658	5.03768	3.91433	3.21436	8.25103	7.43789	4.84923	1.09288	9.11918	8.21488	0.41186	7.44157	5.73375	9.88688	7.04118	10.2698	8.47478	5.86028	5.36198	12.6587
9.82801	12.5711	15.7693	16.3994	15.505	14.1875	12.1336	9.40663	7.27929	5.48643	11.5826	11.5603	10.8735	7.85408	13.3786	12.61	6.3627	11.4618	10.3106	9.95574	7.65845	14.8225	12.7701	9.82755	9.96723	15.9488
7.13774	11.089	15.3144	15.4508	14.5071	13.4709	11.1951	8.73087	6.89082	4.00541	12.3668	11.4734	10.6278	8.16572	13.5217	12.8388	4.07704	13.1504	8.68806	13.7604	12.207	15.0268	14.1598	11.2246	11.0466	15.9647
7.61249	11.7092	14.8837	15.0565	14.3202	13.6966	11.0598	8.11015	7.0353	4.41214	12.0419	11.4285	11.7386	7.78302	13.5026	13.1491	5.26433	11.12	11.5758	12.0717	11.8306	15.088	13.4508	12.494	10.5084	16.3257
9.47895	12.7874	16.5318	16.0257	15.8691	14.0418	12.7544	9.82891	7.09606	6.13422	12.3403	11.3287	9.45521	7.8333	13.4217	12.363	0.734135	13.6651	9.18223	14.1344	11.2815	15.1434	14.8872	14.0004	9.93277	16.3183
6.69367	10.0572	12.9831	13.4097	13.5553	12.7938	10.2685	7.21119	4.51147	3.28156	11.3026	10.9762	10.5862	7.15231	12.9155	12.3869	3.56591	11.3704	8.5287	12.3313	9.87307	14.044	12.7893	10.6236	9.38073	15.8756
6.30071	12.7611	16.5774	16.3875	15.7822	14.4859	12.1152	6.43846	6.10041	4.41273	13.3266	12.4508	11.212	7.57913	14.4072	14.1192	4.63329	12.8962	9.42541	15.5749	10.478	15.7605	15.396	13.0539	11.952	17.5886
10.323	11.3839	15.4807	14.8368	14.3047	13.6487	10.9635	7.98505	5.97854	2.90525	10.5936	10.9185	10.0214	6.10231	12.4427	11.8608	3.17117	8.92718	9.7084	9.82582	7.73597	13.6658	10.9546	10.025	8.9737	15.173
8.56162	9.8321	12.6697	13.246	13.296	12.79	9.58731	8.39818	3.35217	2.59727	9.51986	9.32435	8.81281	5.01479	12.023	11.2198	1.76719	9.6036	9.19998	9.59446	6.70056	13.2562	11.1839	9.62723	8.12244	14.5545
9.20631	13.4522	16.951	16.6964	16.2147	14.836	13.3556	10.1319	6.39655	4.45864	11.6626	12.7008	9.79968	6.4423	12.6003	11.8367	2.97869	12.2427	8.53329	12.9074	7.90351	14.2106	12.7391	10.0688	9.18174	15.6736
9.72573	8.83981	12.5592	11.8783	12.1201	11.1923	8.33665	4.47875	5.11101	3.40475	7.15682	7.19574	5.51437	5.58577	8.58309	7.6882		6.98971	4.80068	6.41421	0.741747	9.939	7.66632	4.61625	5.00407	11.2073
6.94612	11.2842	15.4371	14.9152	14.0341	12.7201	10.8087	5.08043	5.17354	2.9105	11.3547	9.57442	7.723	5.18193	11.2504	10.9362	1.17351	9.14316	5.34346	11.756	7.46509	13.0513	12.6465	12.0784	7.71104	15.3961
8.31804	11.6359	15.5724	15.864	14.354	12.7152	11.3071	5.47733	5.44357	4.58378	10.99	10.8725	9.19415	6.52568	12.826	11.8358	2.17057	10.499	9.75133	11.3251	8.13248	14.3734	12.2596	10.2768	9.3242	15.2999
6.80349	10.5403	14.326	14.7292	15.1296	13.1091	9.84728	4.65338	4.60185	1.99041	12.4666	10.7985	9.70999	6.90286	12.6323	12.1749	4.06841	10.1559	9.19009	10.5907	7.73038	14.1098	11.9982	9.62865	8.94639	15.935
8.44007	12.3229	15.8866	16.5488	15.6354	14.4289	12.8916	9.51463	8.03468	5.71015	12.9786	13.2439	12.045	9.57289	15.1547	13.9767	6.53104	13.3681	12.77	14.1118	12.0556	16.6916	14.7573	13.2588	11.7281	17.8644
7.29756	9.92291	13.8134	14.3841	13.2398	12.4863	9.74939	4.76453	6.38154	4.04363	11.7834	10.8882	8.81259	6.94464	12.9334	11.9827	1.5742	11.4409	10.2821	12.4856	11.3492	14.3145	12.695	10.7978	10.181	15.4614
8.11735	11.3803	15.5101	15.4032	14.3565	13.455	11.5353	8.64548	7.53109	6.01596	12.391	11.8351	11.4149	8.28679	14.1881	13.3852	5.74508	11.8335	12.1318	12.1584	10.821	15.7577	14.2814	12.5163	11.7582	17.2151
8.54362	10.3571	14.2962	13.3345	12.3623	11.9533	8.78648	5.02728	5.42973	5.49106	11.1739	10.6201	9.35573	5.19769	12.1495	11.7491	3.62238	11.3793	9.32004	11.9702	6.88542	13.8782	11.9736	10.2312	9.56078	15.0415
9.83373	11.0922	15.0713	14.5184	15.1788	12.994	11.369	5.3741	4.16211	2.18989	10.0441	8.16211	7.59507	5.6211	9.70349	9.60932	0.0328061	7.58358	5.12029	7.8562	4.93972	11.0783	10.2575	7.8877	6.59408	13.5267
8.57833	11.2573	14.231	14.6581	13.4836	12.4954	10.5783	6.77018	5.85587	4.85201	11.0477	10.6555	10.0311	6.39192	13.0064	12.2609	1.94897	12.3434	8.09872	12.2002	9.2181	14.2764	13.6694	13.1124		15.7816
8.41316	12.999	16.0806	17.3879	16.5571	14.4216	12.5579	6.96857	5.94638	3.19747	12.4892	12.6735	9.48327	7.0351	13.9867	13.0493	5.71857	13.0848	8.35023	14.0874	9.78012	16.2554	15.097	13.3136	9.51067	16.4457
8.62159	12.636	16.7334	16.2081	16.1479	13.6983	12.1206	6.556	5.45166	4.88462	11.1583	10.7278	9.22249	7.96465	12.6521	11.6862	3.29965	11.9873	7.20655	13.4955	10.6977	14.627	13.6964	12.3422	6.57979	15.4743
9.90965	8.22284	11.7815	12.4255	13.6016	11.4814	8.29185	3.07534	2.22734		9.20463	9.16752	6.07535	5.81159	9.63164	9.08285	-0.0946491	7.23634	5.42899	5.63335	5.54928	12.1952	9.96373	6.19083	6.44101	11.8221
9.48362	11.781	14.7753	15.5081	15.0863	13.1519	9.78871	8.75221	3.67451	2.68039	11.4876	11.3476	10.5621	6.49645	13.5683	12.8182	3.50048	11.2482	10.5644	11.848	11.665	15.2985	13.7856	12.3177	10.6535	17.41
7.5572	11.9738	15.1027	15.1966	14.7472	13.5035	10.6424	8.28894	5.60229	5.52291	13.1059	12.4013	12.2912	9.50084	15.0546	14.8545	3.57992	14.3236	11.7044	14.6241	15.8336	16.9339	15.0142	12.9354	12.3995	17.1243
7.98919	12.6714	16.2108	16.3371	15.6645	13.9189	12.4679	8.79063	5.81721	4.40906	12.4702	11.5477	11.1947	8.22486	14.7705	14.1193	2.53182	11.5381	11.9864	13.0152	11.8523	15.5571	14.3407	12.8536	11.5228	17.3024
10.4211	11.8399	14.5279	13.3406	13.9228	11.8281	9.11073	6.42011	2.60485	1.71176	9.41617	7.77785	6.76239	6.0275	10.1375	9.47893	-0.0955737	9.14878	5.05416	9.28487	4.48938	11.2249	9.95062	7.56619	6.24729	13.4805
9.95053	11.2327	14.3761	14.2296	13.6057	12.5075	7.95066	8.3167	5.64742	3.79943	9.53909	9.07245	7.75362	2.00357	11.7775	10.5838	2.21447	8.33755	9.31565	10.0693	6.45478	12.8251	10.541	10.206	9.30792	14.3945
8.03664	13.883	16.8306	17.1467	16.2082	14.2942	13.5113	7.24347	6.84155	5.96054	13.2075	12.7071	11.7698	10.8407	15.2856	14.5138	5.93629	14.1804	9.94011	14.7097	10.3517	16.6462	15.9861	15.0406	11.1969	18.0804
8.73866	10.0461	13.7298	14.3735	13.4573	12.9834	9.9629	6.20261	5.43868	3.4112	9.80087	9.37787	8.38671	8.20897	11.3055	10.4995	4.66495	8.4623	9.01225	9.08144	6.28061	12.6668	9.43226	8.52774	8.14438	14.2206
8.88469	13.2491	16.0728	16.7905	16.0331	13.7352	12.1201	6.53181	3.88665	4.61556	11.0657	10.6686	8.37989	7.953	12.0342	11.8908	2.94804	10.1428	9.58709	9.69512	7.36871	14.5106	12.7457	9.5541	9.98679	16.271
8.78362	11.3814	15.1023	15.6412	14.8566	13.8243	10.6315	8.36824	6.28112	3.99873	11.4494	11.125	9.97708	7.06031	13.5306	12.9832	3.55866	11.0869	10.9464	12.2603	11.0446	15.1228	13.3203	12.0494	10.5463	16.5972
6.43406	12.6327	16.3002	16.008	15.4539	14.4273	11.5891	8.93951	7.4183	6.42778	14.1958	13.8219	12.5996	9.73143	15.3861	14.6598	5.26805	14.2192	10.2074	13.5745	10.104	17.1191	15.8785	13.9697	11.6764	17.8929
8.61058	11.2174	14.5906	14.966	13.7486	13.4205	10.3212	6.13504	5.8575	4.94003	11.1194	11.4391	10.4626	7.55549	13.5044	12.7093	3.90532	10.9937	10.6958	11.7302	8.37612	14.9237	12.4742	10.9526	9.65991	15.7754
7.52348	12.4034	16.0021	15.8228	15.4831	14.435	11.4316	8.40246	5.92746	2.51861	13.4791	12.9844	11.706	9.7915	15.4636	14.7799	3.94948	11.5372	11.464	11.7737	11.1986	17.0471	15.2766	12.5108	12.3443	17.4976
6.43181	12.6937	15.854	16.4722	15.7651	14.3002	11.9513	7.47412	6.6394	5.46575	13.0153	13.0053	11.2725	7.90621	14.7501	14.0305	5.68335	13.9144	10.077	15.0893	11.3959	16.5514	15.3276	14.0983	10.9423	17.385
7.10133	12.4015	15.715	15.8569	15.4717	13.9005	12.1802	6.60477	5.89231	3.11974	12.0337	11.5531	11.0203	7.55909	14.0673	13.0314	5.02557	12.315	10.4485	13.3296	9.95213	15.2677	13.9542	13.4877	9.60862	16.4441
6.9401	11.2092	14.3719	14.8712	14.4112	13.7012	10.4309	4.9148	6.42745	4.6721	12.584	11.7515	10.8211	7.70433	14.4915	13.8267	3.52056	11.7479	11.7763	12.5083	11.9043	15.8163	13.9499	12.894	11.1883	16.8995
8.6505	10.8737	14.1108	14.2002	13.6446	13.4465	10.582	5.58625	4.82294	2.48192	11.6182	10.9416	9.83594	6.47552	13.675	12.8403	1.15995	10.5473	9.28755	9.44307	9.40712	14.5193	13.1933	9.8992	10.0023	16.5154
7.61226	12.2059	15.5161	15.7089	15.0466	13.7031	11.4121	5.74153	5.59478	5.05024	12.7306	11.2348	10.4122	7.85825	13.9731	13.4947	3.88109	12.201	11.2102	13.3821	11.4543	15.2951	13.8161	12.5603	11.2986	17.5582
6.27287	12.7229	15.9223	16.7715	15.8736	14.357	12.3829	8.43333	7.50282	6.34528	12.9193	12.0461	11.7574	9.89916	15.4027	14.3512	4.91333	11.2705	11.7879	12.4229	10.9557	16.3176	13.4775	11.9557	11.5148	17.5662
9.37766	10.1388	14.3209	14.3783	13.3417	11.9219	9.85623	8.73042	5.10239	4.67858	10.7341	9.64408	9.77017	7.179	12.376	10.7101	4.74729	9.75252	6.53048	11.2547	7.0625	13.9103	12.4247	12.0344	8.33742	15.2502
9.22258	12.7542	15.929	16.4756	16.0197	14.4988	12.8506	7.08116	5.99278	5.06643	11.9046	12.0806	11.2394	8.77835	14.1784	13.2964	2.28007	13.9166	9.06579	13.3555	8.96501	15.4367	13.9588	11.551	10.1076	16.8862
7.20149	10.3976	14.1184	14.3519	14.4465	13.2109	9.97472	6.7564	4.09946	1.27709	10.8123	10.1825	10.0791	6.7594	12.4759	11.8555	2.94193	11.7175	7.94192	11.4775	9.02775	13.9432	12.5562	9.68339	9.19382	15.6106
7.27155	11.2766	14.353	14.5152	14.8685	13.0912	10.2283	6.1899	4.36156	3.09778	10.3105	9.90122	9.11645	6.85799	12.0714	11.6283	2.21472	9.88714	9.36156	10.4842	7.87089	13.3641	11.4904	9.93287	9.18779	14.7112
8.34249	11.2115	14.6439	15.5707	14.3959	13.3538	11.0813	7.98354	5.90509	4.51153	12.0808	11.1068	10.3679	7.66655	14.1873	12.7793	2.90508	12.05	9.86605	12.4394	10.8135	15.4301	13.6733	11.4029	9.42392	16.3574
10.1018	11.0974	14.3242	13.5728	14.2569	11.859	9.39037	3.9524	2.74595	1.36743	9.92548	9.81989	9.11831	5.6304	11.7298	11.1181	2.85286	10.0525	8.18506	10.3289	9.38202	12.906	11.7373	11.1895	7.96808	14.4185
9.22711	11.2714	14.7699	15.0979	14.4511	13.6606	11.1835	7.3472	6.09765	4.89168	11.4485	11.6201	10.6903	6.71195	13.2431	12.756	4.48139	12.6138	10.3647	12.8155	8.5844	14.922	12.9247	11.5554	10.3213	16.4256
8.93142	12.596	16.0806	16.8616	15.8293	13.931	11.9876	5.66705	5.79392	4.0969	12.0751	12.1599	10.6081	7.9565	14.4098	13.5773	4.80263	14.4136	8.65521	14.3096	10.5397	15.8039	15.4926	14.3243	-1.57261	17.3067
8.73934	10.5346	13.8705	13.8173	13.1835	12.4163	9.33352	6.8025	4.90032	2.60682	10.7266	10.2507	8.84318	4.55652	12.1436	11.4682	2.46174	8.26503	9.12221	10.796	7.55368	13.7553	10.2325	9.70038	8.66095	16.4265
8.07394	12.1353	15.6241	16.4981	15.0444	13.6635	11.4406	6.79642	5.56871	5.39062	11.3177	11.1525	10.5705	7.22916	13.7267	12.9047	3.65013	10.0784	10.5408	10.694	8.68598	14.939	11.2608	9.88411	9.63536	16.3723
7.47572	11.073	14.2083	13.7192	14.0452	12.6745	10.2849	5.18188	4.85084	3.47619	10.3174	9.67745	9.2567	6.49019	12.1367	11.8808	2.89307	11.4198	6.68448	12.9104	9.28076	13.7324	13.5646	12.9143	1.1167	15.5829
9.25098	12.1361	15.2499	15.7823	15.1003	14.0516	12.3756	6.77787	6.33474	5.51689	11.3957	10.9596	10.5708	7.25986	12.8601	12.4325	4.29912	11.7142	10.1593	12.1127	9.50759	14.7839	12.9847	11.0241	9.8244	16.7223
10.6305	11.4592	14.3886	14.6719	13.6401	13.5754	10.5664	7.78596	4.47193	2.81504	10.9464	11.3689	10.1071	7.36096	12.8451	11.6659	3.98289	11.5337	9.67454	11.104	7.10128	14.0837	12.3655	9.99073	9.01809	15.5091
8.93164	12.3125	15.906	16.4461	15.4852	14.3011	12.0371	7.57289	6.2849	5.32579	12.6374	12.6261	11.6662	7.50251	14.4665	13.7709	4.2849	14.2976	9.36917	14.2373	9.48261	16.1108	15.5133	15.0237	6.85845	17.402
9.10764	10.8227	14.6747	14.7247	14.0189	12.8246	10.6237	6.93283	5.79053	3.96202	10.6296	10.7139	10.1339	7.30059	12.9262	12.1761	3.82223	12.0569	8.97463	10.6335	8.60929	14.3502	12.8006	9.76118	8.75095	15.6965
8.09782	10.6315	14.329	14.9204	14.1445	13.2572	10.5817	5.41207	5.63262	1.71756	12.6222	11.3404	7.27684	3.92795	13.9796	12.9815	-0.0952654	10.4102	9.03912	14.1054	10.8782	15.2651	14.4894	12.0815	10.7342	16.1698
9.2247	11.5612	15.1568	15.8569	14.8039	13.1666	11.6827	7.65461	6.75326	4.51977	11.0492	10.1265	8.42145	5.22081	12.6975	11.5928	2.31031	10.3622	7.98274	11.1317	8.40307	13.6152	12.6203	9.94694	8.83646	15.5418
8.58195	11.5174	14.8984	14.9559	14.3766	13.5507	10.7022	7.92011	5.84643	2.66723	11.9741	12.0693	10.9868	6.76596	14.3723	13.4518	5.99699	12.7715	10.108	12.4223	9.21799	15.7097	14.1068	13.3283	10.1508	16.6536
9.56166	11.299	14.2348	14.4008	14.6007	12.9554	10.1481	7.29146	4.75511	2.17801	11.2503	11.2447	10.5588	6.16874	12.8671	12.3561	4.04052	11.669	6.93253	11.5155	7.39354	14.4827	12.8923	10.8378	9.22845	15.7619
7.65707	12.3109	15.207	15.3924	15.3466	13.6132	11.403	10.9883	4.89588	3.33949	11.1801	11.0913	10.2339	8.08101	13.3847	12.9217	3.99466	12.443	9.34911	11.4317	9.84015	14.8767	13.362	10.6688	9.53414	15.7362
10.749	12.6203	15.729	16.2098	15.8317	14.3499	12.5744	9.03106	7.04495	3.29861	12.1084	12.1053	10.6465	7.36863	14.1886	13.4041	3.1787	10.8242	11.5229	11.3542	9.01089	15.6074	12.5411	11.4638	10.6928	16.7266
9.46358	11.9442	15.5833	14.7901	14.7095	13.5754	10.4388	7.10983	5.41137	3.79744	10.7604	9.77926	8.25519	6.54063	12.1984	11.5506	0.298658	9.57154	9.33154	11.1001	10.4009	13.4811	11.72	9.82575	8.91903	14.4977
10.5194	11.6658	14.6054	14.1136	13.4716	12.8072	10.0603	6.76163	4.9361	2.88524	9.30055	9.22216	7.4439	6.03648	10.9879	10.3799	-0.871179	9.9195	6.68333	10.5941	5.31857	12.4755	10.8651	8.43936	7.29171	13.7091
7.71237	10.3892	13.4705	13.6333	13.1205	12.177	9.43148	5.1909	4.06424	3.26775	10.8199	10.3055	9.22225	5.44901	12.6694	12.0255	3.92407	11.9075	8.90275	12.0694	9.64251	14.3375	12.8515	9.85481	9.44607	15.7509
9.61987	10.4941	13.5691	14.105	13.944	12.6195	9.65694	4.91069	4.63239	3.77824	10.7942	10.7476	9.43535	6.5852	12.9368	12.1282	3.47012	10.6745	10.4154	11.1171	8.54541	14.5788	12.1684	11.2326	9.56599	15.3743
6.50896	11.7982	15.3751	15.3774	15.2593	13.6586	11.8823	6.54514	5.11664	4.97793	11.5039	10.4452	9.46182	7.05862	12.9066	12.148	1.53167	11.5104	8.19417	11.6019	8.91969	14.4142	13.3441	10.4589	9.04597	15.5771
6.2539	11.4561	14.586	14.411	13.9359	13.3086	10.8159	6.34335	5.6792	3.58699	10.7016	10.0679	9.47113	6.57887	12.621	12.0967	2.58405	11.1024	7.53612	12.3988	8.77656	13.9813	13.3596	12.8549	7.34538	15.5588
9.43208	13.24	16.7602	17.1518	16.1559	14.2781	13.6351	10.4964	7.63218	6.80028	12.9222	12.6705	9.98349	9.09335	15.0559	13.7956	5.70827	11.6201	12.8205	13.234	10.7049	16.7024	13.6821	13.3549	12.1481	17.6918
9.70478	11.7327	14.8853	14.1346	14.3791	12.8318	10.2621	6.00408	4.06397	1.84816	9.40288	9.03278	8.37446	5.0023	11.2365	10.7702	2.81605	10.8433	5.13797	11.3184	0.816067	12.5751	11.7051	10.6856	5.46278	14.3337
9.43855	13.2188	16.4337	17.0351	16.4747	15.048	12.8465	10.1554	8.27083	4.89862	13.7294	14.1079	13.4859	9.35176	16.5112	15.2522	6.75908	14.8194	14.0941	14.2492	11.8069	17.6428	15.3834	13.601	12.2627	18.6407
10.1603	11.5418	14.6751	15.1869	14.8779	13.4949	10.677	6.42782	5.90192	4.53516	11.4349	11.9283	11.7909	8.57554	14.2825	13.2175	4.21387	12.6998	11.3855	12.1314	8.2387	15.4055	13.5102	11.8867	10.3707	16.4019
10.3312	13.216	15.9307	16.2956	15.7671	14.2788	12.2985	10.0633	5.80045	4.26511	12.3557	12.4107	11.5885	6.95776	14.9151	13.4026	4.80044	14.1132	10.8622	14.229	8.89758	16.2063	15.4147	14.5695	8.60813	17.2587
6.52565	11.819	14.8209	14.6388	14.6695	13.339	10.8381	8.12534	5.69311	2.31063	11.9042	11.3632	9.47913	8.12508	13.6151	12.9979	3.59075	11.9635	8.70785	13.2405	8.93373	15.0572	13.6384	11.5408	10.1459	15.9258
9.3874	12.1599	16.1828	16.253	14.9222	14.3426	12.4172	6.38106	5.84562	4.41561	12.4123	12.0661	10.5554	8.38304	13.6243	12.7975	3.32575	10.298	9.7847	11.496	8.96791	15.4992	13.5095	11.1548	10.3028	17.0965
6.79089	12.3228	15.1858	15.7647	15.0609	14.658	11.4736	9.12487	6.60972	2.81752	13.3051	12.7714	12.433	7.6642	15.2688	14.5161	6.35479	14.1202	10.651	14.2686	11.245	16.3643	15.1885	12.7312	11.6593	18.1202
9.1319	12.1825	15.178	16.1008	15.1778	13.983	11.5597	8.15773	5.97067	2.93435	11.81	12.5142	11.6157	8.03738	15.0483	14.0458	5.76121	14.4044	9.24301	14.224	9.97917	16.2261	15.6226	14.2839	8.89235	17.5672
4.68943	11.4371	14.7867	14.6609	14.1903	13.3287	10.5104	5.49558	4.54134	1.74058	11.6659	10.6016	9.1616	5.75462	13.0358	11.9243	2.65382	11.552	8.30342	11.3691	8.02885	14.552	13.0291	10.907	9.22495	16.1318
8.82676	10.8691	14.181	14.0843	13.5627	12.7439	9.5488	7.5338	5.47234	3.42413	11.5122	10.7467	10.2456	6.03059	13.1348	12.0208	2.27358	9.24354	9.27151	9.63351	6.87483	14.0414	12.3236	10.1327	9.7619	15.539
9.01153	10.0692	13.4054	13.3935	12.5967	11.8562	9.0369	7.10234	4.88683	-0.604937	9.54346	9.39216	8.64053	6.12004	11.3169	10.8973	1.39495	10.6316	6.10922	11.1702	5.80437	12.5043	10.9764	8.17306	7.65491	13.984
7.52317	12.7268	15.5153	16.0168	15.8067	14.1672	12.1269	6.83034	4.59472	1.22546	13.4536	12.0824	12.2737	8.63864	15.2229	14.6056	3.09995	12.3336	12.6837	13.3745	12.0435	16.261	14.995	13.3913	12.55	18.211
10.3659	12.5773	16.3285	15.9741	15.9339	13.9271	11.9117	8.30723	5.13869	4.25798	10.2828	9.65303	8.96983	5.99557	11.6536	10.6536	1.74015	11.2476	7.00863	10.6614	8.25225	13.1741	12.0449	9.49259	7.81226	14.4808
6.83568	12.2819	15.2674	16.0648	14.724	13.8551	11.7535	6.15554	6.37864	5.71123	13.1495	11.5614	11.3984	8.64668	14.4821	13.9556	4.45526	13.5985	11.5634	14.07	11.4634	15.7624	14.5964	12.4922	11.9133	17.9807
10.316	11.0452	14.2079	14.3591	13.3981	12.5519	10.0294	6.7401	5.62958	1.50009	9.48144	9.59003	8.53479	6.56673	11.6193	11.0639	1.67116	10.7487	8.77015	11.1491	5.67116	13.1447	11.1633	9.1608	8.61111	14.3412
6.68825	11.5888	15.2517	15.7601	15.2519	14.109	11.4773	8.55055	5.51832	4.0634	11.153	10.7834	10.5194	8.3635	13.729	13.078	3.96578	12.1859	9.40541	12.13	10.3706	14.823	13.3307	11.3932	9.13014	16.3372
9.07048	12.3814	15.9279	15.7425	14.9638	13.2893	10.95	8.59587	6.47974	4.28818	11.639	11.0116	10.031	6.95994	13.0656	12.2865	3.68966	12.4379	7.74856	13.0622	6.47974	14.3429	13.0823	10.5507	9.10782	16.1699
9.05047	11.5308	14.8064	15.1599	14.525	12.9859	11.2595	7.1207	5.54056	4.18744	12.5132	11.8358	11.4622	7.84115	14.1508	13.3807	3.52561	10.663	10.2827	10.7363	9.9966	15.3071	13.4317	10.7871	10.8596	17.0365
8.84642	9.35972	13.0215	14.3429	13.0505	12.4112	8.83119	5.05178	4.86275	3.74246	10.7677	10.3261	9.44048	5.25518	12.6329	11.3475	4.02625	11.1962	9.18756	11.1625	8.04226	14.2957	12.389	9.65533	8.92863	15.4341
10.6089	10.2472	13.9753	13.9979	13.0326	12.675	9.24313	5.21003	4.82569	2.75835	10.9019	10.2162	9.02485	6.32864	12.7621	11.4673	0.577731	9.25959	10.3248	10.719	7.38082	13.9105	11.2518	10.6425	9.45301	15.1026
8.57985	12.9063	16.5606	16.9065	16.2677	14.1595	12.6699	7.9207	6.00371	4.90693	12.3154	11.0441	9.64404	8.45665	13.9374	13.1832	3.50414	11.9223	9.32035	13.2282	8.55455	15.296	14.2943	13.8561	9.9268	17.2412
9.21042	11.8798	15.3927	15.3504	14.7524	13.2571	11.0562	7.53104	4.97153	1.71883	10.6948	9.5937	9.213	5.3177	12.5974	11.4766	2.08889	11.5483	7.10569	12.6161	7.1974	13.7651	12.9785	11.9967	8.33617	15.6138
7.23925	11.062	14.9799	14.0673	14.3895	13.1909	10.5478	4.78479	3.99921	2.31275	11.2692	8.53139	8.54637	7.31109	11.313	10.8119	2.60065	9.47102	7.12991	11.6937	6.23925	13.1275	12.848	12.8557	7.04143	14.6281
9.99609	10.5282	13.8171	14.4505	14.4533	12.203	10.4189	6.01362	3.95331	2.084	9.37086	8.44873	6.49305	6.45723	9.94494	8.70622	1.19843	8.98796	6.89887	9.88142	2.89887	11.607	11.2375	9.8564	6.3154	13.1261
8.34419	11.706	14.8159	15.0567	14.3267	13.6743	10.8305	6.99091	6.46284	-0.0926478	12.3486	11.1462	10.8435	7.6192	13.5532	13.1179	2.70033	12.1227	9.54403	11.6599	9.42436	14.8098	13.3364	11.2025	9.93249	16.7679
7.80029	11.0684	15.0901	14.1989	14.2752	12.3089	10.2626	4.10382	4.34085	1.29649	11.9871	10.3872	10.2108	8.15962	13.3099	12.7996	4.61839	11.3763	5.54439	13.1616	6.9618	14.4352	14.2691	13.6493	-0.501851	16.8435
10.0791	11.0539	14.3424	13.943	13.5812	12.5119	10.5459	6.25187	5.1344	3.33837	9.8637	9.70502	9.09724	5.31892	11.6656	10.8938	3.71119	9.10194	8.38874	9.4015	6.84421	13.1208	10.8906	8.60693	8.02347	14.4866
10.8015	8.24707	11.4215	12.1887	12.0947	10.8886	7.51011	4.06888	3.73446	1.79585	8.1709	8.75972	7.84026	1.50365	11.1283	10.0619	0.210888	8.81267	8.13274	9.44212	5.84025	12.2524	9.99135	8.55519	7.10638	13.2096
6.16022	9.90906	13.725	13.587	12.7373	12.9338	9.82949	5.48466	4.92944	4.12208	9.11725	8.37002	7.64565	4.44977	11.4504	10.3098	-0.685245	10.4369	5.77417	10.825	6.5339	12.2381	11.5271	10.714	6.6495	14.0677
7.81577	10.9183	13.9108	14.8438	13.7232	13.2885	10.626	7.40073	5.47243	3.57646	12.3931	11.2283	10.587	6.07064	13.7351	12.4936	1.73097	9.27497	10.0135	11.0129	8.86282	15.1373	12.0941	10.9021	10.3744	16.361
9.48099	10.2648	13.985	13.6744	14.0554	12.5522	9.29728	5.23848	4.97292	2.04306	9.64683	8.76025	7.71368	7.61321	10.7552	9.8722	1.725	9.57986	6.85428	9.72968	5.89492	12.0537	9.58161	7.46196	7.11336	13.8404
9.05319	10.9233	14.8335	14.9974	14.4961	13.4537	10.6264	8.24736	6.23034	2.70708	11.2311	11.339	10.9995	6.95566	13.6521	12.9553	5.14287	12.7285	9.70184	12.4948	8.62092	14.7463	12.9935	10.0246	9.67783	16.0773
7.04338	11.1589	15.1831	14.3552	14.8079	12.185	9.86066	5.75275	4.93057	4.88196	8.89316	7.81292	6.7154	4.1447	10.4636	9.59102		8.31542	5.68482	7.92404	6.08692	11.6164	9.91239	7.63502	6.59593	13.8442
6.70433	11.9	15.2305	15.512	14.5462	14.4117	11.5315	9.12683	4.07307	3.08059	11.8873	10.7971	10.9517	7.29992	13.6302	13.3489	3.75896	11.0356	10.6897	11.116	9.1679	14.7173	13.2553	11.5819	10.5408	16.3786
5.85454	10.752	15.1974	15.5333	14.0169	13.5631	11.3415	6.16887	6.08302	3.87522	12.5365	11.3508	11.1873	6.92867	13.6413	12.9446	6.33018	12.7331	11.3169	13.3437	13.1317	14.7908	13.6647	12.33	10.9475	18.1251
9.08723	11.1883	15.4784	15.052	13.7335	12.3405	11.2121	6.41389	5.0244	3.77708	9.59529	8.491	7.74146	6.45185	11.1624	10.7422	0.419539	8.14518	8.81471	9.62492	7.52107	12.1322	9.00521	8.53674	8.30509	14.8233
4.97731	10.7385	14.0806	13.1982	13.423	12.4445	9.13395	6.45347	4.5348	3.53849	9.13127	8.42432	7.59591	5.19484	10.6622	10.4064	1.24938	9.14042	7.22094	9.02911	6.67566	12.1148	10.3806	8.71394	7.22375	13.5575
9.7319	10.4169	13.8274	12.9489	12.3461	12.5948	9.02197	6.39408	3.36383	2.80849	9.07532	9.44064	7.89988	4.31616	11.0274	9.84603	2.21182	8.29929	7.90608	8.09718	5.19165	12.156	10.0966	8.1373	7.54537	13.5241
9.42408	9.87377	13.7149	14.3503	12.5618	11.6382	9.72719	4.52982	3.82938	3.20789	12.4665	10.7607	9.75419	7.15526	14.3196	13.6589	3.26234	11.7786	9.35607	11.8984	11.6785	15.0661	14.545	10.9065	10.6436	17.7873
9.85106	10.3679	13.8771	13.9901	13.302	12.1753	9.56294	6.47654	5.29107	2.67868	10.3981	10.6387	10.2355	4.52649	12.2889	11.707	4.39123	9.04421	10.0801	10.4238	7.0671	13.8739	11.047	10.3219	9.50434	15.3302
6.02031	11.1448	14.5814	14.6679	14.2576	13.1065	10.424	6.0956	5.09748	1.1564	12.2865	10.2728	8.71096	7.55349	12.9359	12.652	1.09748	10.0178	9.25061	11.5769	10.6495	14.4607	13.2282	11.6981	10.518	16.8794
6.60728	13.1352	16.9557	17.6313	16.4594	15.1571	13.7964	7.01794	7.53351	6.58532	12.6596	11.939	11.6665	9.3607	14.5267	14.0992	3.88044	13.2086	11.7877	15.0445	11.1054	15.7721	14.6696	14.2058	10.9255	17.2312
7.64266	10.8083	15.3512	15.5425	14.5598	13.6979	11.0827	6.13633	5.17483	5.936	11.096	10.8134	9.65931	6.22861	12.4375	12.2099	3.49411	12.2789	7.62097	11.9968	8.0949	13.8884	12.9122	10.6325	8.83069	15.4162
10.9635	12.9025	16.0825	16.5906	15.9299	14.3971	12.7422	9.76947	6.22381	5.16268	10.5031	9.68862	8.79435	6.01241	12.6808	11.8773	2.15772	8.98109	6.92921	10.2973	7.90759	13.428	13.0627	10.923	9.68949	15.659
6.91792	12.4716	16.0514	14.1197	14.2038	13.2774	10.6379	7.06728	5.29114	2.46597	10.9207	8.6885	8.00134	7.57044	10.6687	10.203	2.66312	9.60616	7.60028	10.2121	7.44685	12.5616	10.9945	9.50746	7.82562	13.7257
10.0124	10.9495	14.8561	14.7509	14.4868	12.9672	10.5664	8.42251	6.32087	4.35212	11.0334	10.7567	9.70363	6.78562	12.5398	12.087	2.92328	10.7649	10.3372	11.2334	8.48259	13.9364	12.1484	10.593	9.10669	15.4329
8.43808	11.5555	15.3275	16.1875	15.2499	14.1364	11.8126	6.91532	6.89694	4.31198	12.5491	12.3405	11.6263	7.73468	14.4034	14.0136	4.96909	12.9696	10.9893	13.7968	9.07506	15.6832	14.6198	13.9797	10.3207	17.2112
8.07231	11.528	14.8138	15.2796	15.1188	13.6817	11.243	5.44951	5.80042	3.51091	11.9462	11.3498	10.5571	6.81112	13.6292	13.3131	4.24788	12.401	9.99205	13.9476	10.1849	15.228	13.5222	11.0347	10.683	16.6716
10.6152	11.254	14.7747	15.2402	14.03	13.4047	11.2793	8.49105	5.8662	4.81271	11.4643	11.1523	10.9726	6.6928	13.2786	13.1657	3.30982	10.8903	10.5716	11.8164	8.64441	14.6152	12.881	11.6661	10.0057	16.4858
9.71625	8.75544	11.9088	12.4219	11.4441	12.0284	8.64128	4.81694	3.31139	2.6387	9.41152	8.75764	7.49196	3.21904	10.8562	10.3832	1.98947	7.7882	8.7037	10.211	7.23738	12.3321	10.0435	9.45162	8.19367	13.7571
9.02894	12.7527	15.8961	16.4001	15.2738	14.5705	12.6466	8.55101	7.37494	5.25833	12.0385	10.8793	10.4781	7.41635	13.6739	13.169	3.40295	12.1319	10.3154	12.9159	9.46573	15.0356	13.2478	11.5628	10.5336	16.5219
9.44328	11.9077	15.6926	15.3819	15.0379	13.4891	11.541	8.64185	5.89676	4.42735	11.4497	10.2332	9.3134	6.02855	12.1414	11.9761	2.20489	8.79561	9.62273	10.4853	7.84651	13.7172	11.0482	10.2726	9.20581	15.5679
9.96819	12.8414	15.5751	16.1702	15.9411	13.8979	12.1485	6.4764	5.2861	3.18007	11.5253	11.3088	9.925	5.71049	13.9956	13.1656	3.06371	12.3074	10.0622	11.8618	8.72667	15.159	13.8476	10.8101	10.3567	16.8915
10.299	13.019	16.1285	16.404	16.3222	14.3944	12.8452	11.8242	6.11833	5.73669	11.0758	11.2745	10.0703	6.84046	13.121	12.3896	4.69547	11.5961	11.043	11.363	9.01635	14.6825	12.5932	11.157	9.49862	15.9323
8.5961	10.6663	14.4411	14.6999	14.3945	12.7829	9.69374	4.98289	4.05444	4.10025	10.2987	10.0581	9.58103	5.83075	12.6956	11.9899	0.685178	11.8512	6.26012	13.263	8.24999	13.7348	13.6928	12.7322		15.0094
8.48618	13.2863	16.3369	16.7555	16.2932	14.848	12.9196	8.46019	7.91774	5.731	12.5745	12.6451	13.1619	8.84178	14.8679	14.2981	5.67193	12.3798	12.6346	13.2884	12.5079	16.3805	13.161	11.5099	10.9068	17.5556
9.95816	9.98391	14.1446	14.575	13.7438	12.8911	9.99273	5.26534	5.59908	3.16298	10.4053	10.2138	9.62048	8.3654	12.3476	11.5858	3.24545	10.7479	9.26535	10.2329	7.46784	13.7581	11.6495	9.43746	7.6019	15.3235
9.8592	11.1009	14.0924	14.1989	14.2695	12.5687	9.97707	7.26595	4.01667	1.04474	10.7947	9.98225	9.02729	7.04855	12.4226	11.4295	2.23533	11.2458	7.27423	10.5088	5.31213	13.9066	12.7904	10.468	8.69273	15.0577
9.24895	8.76021	11.7712	12.4939	12.6118	11.2624	8.00308	4.44769	1.40343	1.30299	9.60714	9.94684	7.29937	4.58485	10.6027	9.65865		8.34383	6.35342	7.67873	6.91269	11.8167	10.3113	7.67873	7.16179	13.3863
7.26805	10.3983	14.1098	14.1751	13.4991	13.184	10.4264	6.77196	5.36993	3.19145	11.6725	11.1761	10.6239	7.92893	13.6155	13.07	3.9105	13.1798	9.45932	13.5501	13.1256	15.3365	14.3613	13.5284	8.14828	16.5251
10.3231	11.1046	14.357	15.0415	14.6647	12.6339	9.95442	6.7308	4.82591	3.30704	11.038	11.6218	9.52114	5.68323	12.715	11.8749	4.52635	11.1399	9.25776	12.0984	10.2114	14.309	12.3147	10.9252	8.93773	15.7395
9.13225	13.5741	16.3276	16.8272	15.8491	14.3579	12.7111	7.71702	6.47317	5.50523	12.3251	12.5317	11.4274	7.30035	14.5662	13.5608	2.34605	12.8176	11.0874	12.5789	8.85469	15.8195	13.8287	12.553	10.5675	17.2586
10.361	9.47594	13.0065	12.684	13.7532	11.5793	8.37787	6.08597	4.49775	2.12592	9.71704	7.5121	6.51685	4.02408	9.25263	8.86884	-0.146084	8.16223	5.84636	8.1713	1.59087	10.6374	8.63422	6.89098	6.3979	12.5189
9.83104	10.071	13.3792	12.6675	12.9132	11.3896	8.30703	4.43608	2.93727	1.87314	8.94217	9.00524	8.19015	3.21487	10.6192	9.85769	1.4137	9.83631	6.35623	8.69217	5.05757	12.4659	11.0028	8.28408	7.11893	13.359
8.76366	11.7934	15.025	15.4159	14.4231	13.3395	10.6534	8.05145	6.39252	4.42369	11.2523	10.8263	10.1065	7.49929	13.4519	12.1637	3.17013	12.8361	6.96269	13.5917	8.33048	14.8583	14.5397	13.8225	2.47825	16.2129
5.92189	10.4611	13.2626	14.496	13.8569	13.0964	10.2973	5.96349	6.07801	3.27184	10.9888	11.095	10.2422	6.94212	13.6491	12.6211	4.02527	10.5628	10.1806	13.1165	10.4767	14.5526	12.3274	10.9237	9.54795	15.2636
7.48713	10.5691	14.12	14.5489	14.0647	13.4277	10.094	6.56089	5.63914	4.16824	11.02	10.9092	10.0726	5.35889	13.1617	12.6017	1.78115	12.1692	6.56252	12.9804	6.28578	14.3673	13.9406	13.2094	1.54498	15.322
9.2021	13.0962	16.128	16.0848	15.6847	13.6518	12.0228	9.56683	5.80101	4.66494	11.3037	10.8904	9.50287	6.54063	13.5322	12.6027	3.46979	13.3777	9.26631	13.2531	10.4965	14.9294	13.7802	11.4174	9.19618	15.5528
8.80346	12.349	15.535	15.7832	15.2785	13.4027	10.9203	6.63952	6.39701	5.09933	11.0413	11.1481	8.85333	6.45232	12.8195	12.0266	2.94733	11.1633	9.38965	12.5224	8.01581	14.4545	13.2121	12.4463	8.97322	15.466
7.05861	12.1856	15.0334	15.6054	14.8977	13.9439	11.7796	9.12556	6.72822	4.6185	12.7252	11.9925	12.2908	8.74584	14.5241	14.1903	4.28462	14.2639	9.14558	13.1513	11.6112	16.1712	14.4426	12.2323	9.4331	17.284
8.25351	12.3206	15.6169	15.3279	14.7671	13.53	11.509	8.32063	5.85351	5.71759	11.6517	10.5002	9.81125	7.13442	13.6111	12.3983	3.1819	11.7021	8.26207	12.7481	12.8843	14.7327	13.8422	13.3796	9.15907	15.851
8.60156	11.2989	14.6795	14.2456	14.5531	12.6983	10.08	5.61658	4.84502	1.62499	10.7208	9.89302	8.15501	6.35891	12.6131	11.9639	2.33256	11.1314	8.95075	13.6285	11.6656	14.2446	13.4347	12.5855	6.66571	15.3458
7.7495	13.2667	16.6729	17.0169	16.4813	14.714	13.0085	8.76085	6.1099	6.40825	12.5321	12.1892	10.8549	7.66533	14.5722	14.085	3.06361	12.0752	9.98971	13.3934	10.2067	15.7833	14.7339	12.0344	11.6018	17.0898
6.63782	9.98722	13.2865	13.5905	13.2449	12.6816	9.68942	5.545	5.00151	2.79338	10.0945	9.56209	8.5707	7.07272	11.8699	11.0779	2.64787	10.0558	8.325	11.2869	9.29573	13.0364	12.0547	11.216	7.84418	14.2692
11.3753	11.1551	15.3239	14.9274	14.9206	12.4423	9.80067	5.57223	6.89918	4.37311	9.51193	9.618	8.37311	5.12295	11.4931	10.6612	1.9923	11.1555	6.14879	11.2556	4.53661	12.6245	11.2625	8.23387	8.02678	13.9174
8.37115	10.5026	13.6046	14.3327	13.8632	12.9064	10.5199	6.28104	5.78883	3.45096	11.4935	9.95434	7.98148	5.41485	11.7216	11.2622	2.60296	8.47086	7.96403	8.74251	6.99528	13.2931	11.785	9.08839	8.86333	15.0677
9.72803	11.5878	15.2438	14.9496	14.4145	13.2374	11.5268	8.82825	6.42659	4.52248	11.4916	11.1306	10.1256	7.57832	12.7561	13.0341	5.46312	11.839	10.8572	12.1306	9.79404	15.0033	13.0904	10.7513	10.2143	16.8277
7.60689	11.1367	14.3135	14.7802	14.4437	13.813	10.7482	6.92272	6.24589	4.70027	12.5643	12.0193	12.4431	9.37103	14.9406	13.8717	5.48036	11.4492	12.1362	11.9695	10.2791	15.6412	13.9573	12.5222	11.6267	17.7018
7.8013	11.5577	15.4373	14.804	14.454	13.5075	10.7154	8.68631	6.06162	4.95546	10.5923	10.2733	9.52722	6.4672	12.626	12.1122	1.91865	11.1776	7.92989	12.2215	7.90735	13.8372	12.8728	11.8624	7.68817	15.4733
8.27466	12.484	16.2629	16.4346	15.8686	14.8938	12.8303	9.58465	7.52824	6.74438	13.1506	12.8668	12.4449	9.20003	15.0535	14.863	5.44401	15.0111	10.6505	14.0441	11.0639	16.2656	15.477	15.153	8.63718	17.91
9.79736	12.2071	15.8377	16.1783	15.0237	13.7236	12.7306	5.99449	6.68038	6.04079	11.9558	10.9553	9.71767	8.12689	13.6699	12.9114	2.47093	12.0472	9.97476	11.7847	7.85894	15.12	13.3083	10.5426	10.0585	16.7895
9.04721	10.8723	14.5606	14.2193	13.9461	12.4182	10.3378	7.1311	4.90266	2.40016	10.6978	9.57453	7.94104	6.54873	11.8339	11.5151	-0.769797	9.58558	8.99178	10.1098	7.55666	13.2463	11.8008	10.0544	8.39275	15.3621
8.25905	10.5714	14.5164	12.9434	14.6308	12.1209	9.60434	3.92382	3.62837	2.16893	10.8096	8.5591	6.76885	5.26211	9.93877	10.3294	0.753861	8.62014	5.09967	9.79556	7.90703	12.8257	11.4661	8.12313	7.9476	14.6277
7.35608	12.1194	15.9031	15.968	15.256	14.0463	12.0223	8.72026	7.14923	3.76087	12.6554	12.1825	10.1738	7.25931	13.3294	12.9445	4.14923	12.5157	11.1823	12.7603	9.70382	15.2106	14.2184	11.8212	10.2366	16.6975
10.8443	10.5603	14.0587	13.5188	12.8931	11.6287	8.85108	4.70369	4.10579	4.3226	9.63358	9.53477	8.40809	5.40159	11.0432	10.4267	2.89633	9.9455	7.85923	10.5456	3.9838	12.4405	10.1666	7.58283	7.40032	13.7445
9.62364	11.0252	15.1069	15.3525	14.6893	13.865	11.0747	8.14136	6.77936	4.48452	13.1358	11.7111	9.8378	6.26155	14.2426	13.2819	3.41014	12.5492	8.68936	14.5634	11.0513	15.5926	14.5423	12.3655	11.1216	17.4463
8.34619	10.6944	14.0817	15.3293	14.6729	13.7882	11.2052	8.16129	6.17205	4.49459	12.1102	12.1346	10.2773	7.55209	13.2295	12.972	3.09405	11.786	7.7022	13.1126	8.48827	14.6756	14.0339	13.1269	8.67171	16.0619
5.99572	11.415	15.2863	15.6338	15.0762	14.5084	12.0093	9.89887	7.06611	5.89368	12.5903	12.3628	11.2606	6.97658	14.3334	13.8955	4.15184	11.6938	11.213	12.9592	10.0868	15.576	13.8599	12.6429	11.2064	17.0452
8.46914	11.8051	15.1123	15.4495	15.2767	13.7171	11.1854	4.86791	6.07339	4.46901	11.308	11.4824	11.2099	6.99806	13.9786	12.7226	4.88075	11.3611	10.5756	10.3643	9.93137	15.0637	12.8947	10.0344	10.2364	16.2757
8.82261	10.9568	14.7189	15.3872	15.1352	13.2328	10.3934	5.26457	4.50561	4.76152	10.6586	10.5916	9.59788	4.75519	11.9092	11.4089	3.13365	10.4824	9.2236	9.65258	7.30356	13.9773	12.1126	9.81766	8.56946	15.0103
8.30245	11.5592	14.8746	15.1841	14.7055	14.2884	11.3528	9.40913	6.23066	3.04355	11.1198	10.7859	10.4361	8.40212	13.327	12.1398	3.07538	12.0856	8.30245	11.3932	7.25257	14.5052	13.126	10.779	9.02979	15.6962
10.0175	10.9661	14.0735	14.6098	14.4292	12.8543	9.64653	4.25323	4.87414	0.821547	9.94136	10.13	9.39274	6.59038	12.7592	11.5428	2.79614	12.0292	8.41085	11.1789	5.92999	13.8437	12.148	9.32144	8.77382	15.2125
8.46372	12.0292	15.1974	15.4779	14.3844	14.0783	11.4143	5.74775	6.37626	3.4954	11.7583	12.3564	11.6163	8.08639	14.6021	13.607	5.11948	13.6388	10.6447	13.4956	10.0821	15.4521	13.9833	11.0107	10.8985	16.7322
10.6213	11.1831	14.5358	14.9029	14.2555	11.9143	9.61583	4.33492	3.67719	-0.010861	8.31507	8.17677	7.35059	4.85396	11.0534	10.197	5.41913	9.62092	7.86634	10.2423	5.83044	12.4807	11.77	10.6242	6.95729	13.5611
9.43675	12.0966	15.0147	15.2265	15.3684	13.7799	11.3935	7.6367	4.65618	4.16883	10.2439	10.1363	9.48369	6.19088	12.623	11.8957	4.19675	11.4494	7.87857	10.6913	7.21912	13.6554	12.4691	10.1006	8.43069	15.201
9.15025	9.42008	13.3096	13.651	13.7798	11.2087	8.47389	3.38528	4.5843	-0.217256	7.15199	6.28791	4.83006	1.60398	8.75423	8.13098		8.05121	4.56354	8.34529	6.60984	10.0395	9.52368	8.87393	1.29901	11.5352
10.5833	11.2188	14.3413	14.9692	14.5915	13.343	10.5717	5.55147	5.44455	2.06605	10.3149	10.8162	10.3459	6.0718	12.968	12.1609	5.17038	12.0284	8.89386	10.7292	6.63893	14.4559	12.626	9.50234	9.11302	15.454
5.28289	11.3128	15.0599	14.6476	14.5701	13.2829	10.7587	8.28469	6.2197	4.1217	12.2893	11.3185	9.92344	7.81317	12.6266	12.1787	3.61304	12.1107	9.45739	12.8853	8.77566	14.8513	14.1668	13.2885	8.53653	16.1162
7.18133	12.1223	15.644	15.5915	14.9971	13.9852	11.4601	8.44318	5.6845	5.16763	12.1888	11.6221	10.7039	7.55717	14.1848	13.1663	4.5502	12.5371	10.7074	11.8756	8.22331	15.5079	13.4965	12.1956	10.1522	16.7625
6.7292	11.1929	14.9805	15.2172	14.9332	13.9769	11.5232	6.03222	6.07411	4.46355	13.2577	13.1406	10.4417	8.76233	15.1041	14.7022	4.0906	11.6081	11.9421	13.1571	10.9604	17.11	15.1218	13.6608	12.2617	17.2098
6.77105	11.8373	15.6084	15.9311	15.3515	14.0133	11.523	5.5055	5.23762	5.22159	12.4737	11.867	11.7521	9.33164	14.5937	14.2971	4.69014	13.3792	9.90059	13.7449	10.7171	15.6759	14.8897	14.1714	10.3656	17.4555
10.1699	11.3618	14.7314	15.3911	15.1264	13.3839	10.8285	8.55564	4.14752	2.42013	10.5004	11.4409	9.66164	6.39585	12.2871	11.6931	7.81049	12.1937	9.0955	12.2149	7.77979	14.4347	12.7014	9.6627	9.51521	15.0188
9.6792	11.386	15.1574	15.6526	15.1226	13.7628	12.5174	8.83573	7.49311	6.12645	11.4035	10.7233	10.5756	8.24827	13.036	12.3207	5.19194	11.3754	9.13278	11.0117	5.93917	14.1933	12.4598	10.1252	9.06863	15.9686
6.6303	11.942	15.6306	15.8527	15.2749	13.2416	11.8173	8.13358	4.9394	5.91152	12.6001	11.6626	10.312	6.74582	14.0247	12.9978	4.13205	10.9271	11.2174	13.2349	9.86404	15.3654	13.4141	12.5691	11.8521	16.9393
8.02616	11.97	15.3479	15.7112	15.033	13.9428	11.6281	9.50778	6.79586	4.39461	12.9224	12.1807	11.9077	8.62625	14.8815	14.3868	4.61327	14.3584	9.12784	14.6819	10.5645	15.9722	15.5941	15.0015	-1.12532	17.794
7.66362	11.4554	14.4489	14.7721	13.9027	12.9789	10.6143	7.15433	5.68692	4.93477	11.5642	10.743	10.0327	8.06899	13.2368	12.3009	4.20888	12.2924	8.18288	11.9424	7.98272	14.4915	13.8305	13.7684	5.76487	15.5996
10.2022	12.1502	14.8062	15.2724	14.935	12.767	11.1117	7.4656	4.95641	4.00737	10.6911	9.6456	8.35313	5.73295	11.178	11.0981	2.71178	8.35187	9.53584	9.89601	7.116	13.5702	10.9424	9.83147	9.70667	14.9123
9.33606	11.7512	15.9324	16.1645	15.6854	13.4218	12.1519	8.47621	6.68173	5.36534	11.1531	10.5192	10.076	7.68494	11.9487	12.1316	3.31833	10.5832	7.34438	11.6095	8.8471	14.1105	12.7416	10.3668	9.02942	15.4928
8.02492	11.3908	14.8935	15.3138	14.8292	13.6382	11.6885	8.21528	5.23484	4.89172	12.0343	11.5284	10.8843	7.72481	13.0956	13.1579	4.99566	12.0639	10.112	11.6267	10.3416	14.9873	13.8312	11.4006	10.3242	16.8469
8.73767	12.0112	15.5615	16.4714	15.4268	14.2044	12.6938	6.79157	7.19246	4.43124	12.9004	11.973	11.365	7.65026	13.9636	13.4635	3.62309	13.9414	9.10665	14.2231	8.56523	15.8987	15.356	14.93	9.30846	16.9167
9.05834	11.1462	14.8762	15.3752	14.7264	13.6645	11.7342	8.06202	6.16846	5.79014	11.7316	11.4067	11.1818	8.68313	13.3403	13.0671	4.68478	13.0627	7.62232	13.0735	8.3471	14.8646	14.2332	13.2777	7.44495	16.7483
9.50326	11.234	15.0857	14.9885	13.8702	13.2419	10.8417	6.6126	5.24249	4.64386	10.3718	10.5637	9.27113	6.05373	12.3811	11.5265	0.514602	10.9939	9.15662	11.5624	9.77196	13.6263	12.0017	10.0633	8.72916	14.9754
9.613	10.0106	13.6525	12.9472	12.5127	12.0699	8.70166	4.29251	4.85811	0.64865	10.0728	8.0106	7.3629	3.75551	10.183	9.95472	0.64865	8.56752	6.00621	8.49414	5.04097	11.5279	9.81317	7.70394	6.47279	13.029
9.29855	11.9322	14.8313	16.1035	14.4288	13.4908	11.2193	5.76526	4.0537	2.63294	11.7869	11.6273	10.2965	5.72726	13.1896	12.5543	3.59914	12.6524	9.35699	13.3055	11.9053	15.2999	14.2534	13.5181	8.18861	16.1494
8.6265	11.1857	14.8751	15.1004	14.0388	13.2605	10.6101	5.85005	4.45555	4.92424	10.6908	9.99033	9.00462	7.14732	12.7679	12.1282	2.49208	9.55817	10.3723	10.6829	9.18696	14.1273	11.1952	10.5267	9.73829	15.7534
9.92018	12.3522	15.4238	16.5494	15.8921	13.6572	12.6819	6.73025	6.48668	4.95842	12.0307	11.2535	10.0969	6.68072	13.55	12.8479	3.13501	12.4345	9.80802	13.0943	7.58071	15.3756	14.4707	13.492	9.77509	17.0795
9.9367	11.6832	14.5467	15.0431	15.0608	13.3871	10.8604	5.85521	4.99012	3.40114	12.2948	11.7252	10.482	6.4675	14.0434	12.9896	2.81326	12.7473	11.3815	13.168	8.2219	15.3166	13.4892	12.2885	10.9963	16.5973
7.67438	12.5277	15.5372	15.5876	14.9215	13.8435	12.1001	9.39935	6.03255	3.82688	12.7941	11.7159	11.8584	9.37208	13.3213	13.0749	6.74466	11.4038	10.4324	11.1283	8.28315	15.4887	13.9506	12.3849	11.0928	16.5052
8.138	12.1869	15.6309	16.3987	15.7029	13.4242	11.7738	6.08009	5.62426	5.18559	12.4182	11.8686	10.657	8.06986	12.9573	12.9228	6.05053	13.3749	8.32471	14.4306	10.9758	15.8144	15.4295	14.9757	1.01107	16.804
10.0506	12.2748	15.6141	14.9437	14.3274	12.4107	10.5487	6.88122	5.67208	6.40587	11.4642	10.9616	9.14619	7.00594	13.5969	12.7546	2.52007	11.9619	9.11171	11.2518	10.6545	14.6548	14.0225	11.2355	10.3765	16.7917
8.64104	11.0322	15.0652	14.6507	13.7845	13.233	11.675	5.62415	5.05254	2.5428	10.4867	10.1237	10.0359	7.06837	11.8029	11.6364	2.42452	9.75053	9.34012	10.1091	7.14498	13.3959	11.8131	10.1084	9.20602	14.9623
10.171	11.1553	15.3711	15.6566	15.2199	13.5109	11.5986	5.96538	6.20252	4.28539	11.859	11.3835	10.4974	7.18173	13.6274	12.8414	4.21157	12.8494	7.51899	13.619	9.08193	15.1506	14.735	13.8476	-1.11029	16.4647
9.40128	10.9257	15.5264	15.2498	14.5212	13.2942	11.2645	5.83764	5.40798	4.52428	11.7535	10.3946	10.3673	7.80274	12.5218	12.7045	4.27758	11.055	9.05397	12.1589	7.74055	13.9375	13.0284	12.7114	8.89798	16.0195
7.48817	11.4101	14.741	14.8512	13.7264	13.6486	10.7179	7.07737	5.48817	3.93178	12.2656	11.7295	12.6216	8.71647	14.5307	13.6977	4.52133	11.057	11.8835	11.9307	9.88447	15.6693	13.0264	11.9583	10.8902	17.012
6.23423	9.93853	13.4664	15.2778	13.9071	13.3802	10.7017	6.22851	5.05589	2.95202	12.3617	11.713	11.6369	8.42181	13.8766	13.3793	5.05589	12.4188	8.14335	12.2209	6.97789	14.9141	12.9307	10.8714	8.6292	17.4176
7.31748	12.4892	15.8496	16.1986	15.8274	14.8952	12.7333	10.4935	6.92332	5.47887	11.7828	11.8696	11.9855	8.97225	14.5307	13.5055	5.32167	11.5359	11.2598	11.908	10.0311	15.3531	13.5119	11.7136	10.4829	16.9144
8.15177	11.8611	14.7941	15.7739	14.822	14.2667	11.6563	8.19319	6.22894	4.13858	12.2039	12.2079	11.7187	7.33786	14.0666	13.6811	4.42159	13.1437	10.7603	12.0905	9.90002	16.0857	13.9518	11.1882	10.6137	16.9507
8.02031	12.3208	15.7468	15.72	14.8814	13.7551	11.1548	7.53988	5.90761	5.52428	11.3869	11.0317	10.0424	7.54897	13.2641	12.4083	2.32265	11.9329	10.0888	13.3019	9.62002	14.7492	12.5328	10.8173	9.82021	15.7868
8.42422	10.4094	13.5483	13.3143	12.7105	11.93	8.43919	6.28969	4.07675	1.54839	11.0524	10.1632	8.17026	4.84833	12.2354	11.4483	-1.31545	10.5521	7.59133	12.4559	7.4756	13.8062	12.5368	9.4343	9.29646	14.8792
6.15581	10.2983	14.0051	14.442	13.6964	13.2154	9.85881	5.46319	5.98741	3.1791	11.695	10.8572	10.6958	6.80205	13.378	12.5985	2.5951	9.79869	8.92242	10.9792	7.84302	14.7114	12.3423	10.6417	9.14766	15.8656
7.23585	11.9931	15.2456	15.7983	14.9362	13.972	12.0369	6.42782	4.81461	5.69215	11.4123	10.6199	10.5147	6.87347	12.7171	12.328	4.20456	11.8945	8.24665	12.1166	8.99737	14.2734	13.055	10.2876	9.69643	16.2444
7.54296	11.0742	14.1583	14.442	13.3621	13.7355	10.5783	6.24372	6.44404	4.82884	13.5652	12.4917	11.9252	8.2604	14.4976	13.9286	4.89584	12.9843	8.26858	13.4544	7.91611	15.7792	14.5984	14.852	9.33232	16.5367
6.6632	11.2263	14.2267	14.6472	14.166	13.7486	10.9299	7.34489	5.74021	3.74477	11.3838	11.5936	10.6594	8.38326	13.9157	12.6504	4.82346	12.4123	9.59078	12.4128	10.1668	14.8613	12.8007	10.7595	10.1986	16.1945
6.51472	11.6809	14.6491	14.6517	14.8018	13.7138	11.155	5.55795	5.28076	4.33891	10.8662	10.8048	10.5454	7.31331	13.6602	13.0087	3.45295	12.7532	7.0106	13.081	8.37657	14.5368	13.6053	12.7385	8.74474	15.7756
8.08746	12.8499	16.0154	16.1104	14.7622	13.5451	11.9419	5.94404	6.89007	5.23132	10.9152	11.1581	9.2001	7.51659	13.1114	12.662	3.33443	11.5227	9.8964	9.7978	9.79442	14.764	13.3252	10.1369	10.3795	15.9177
10.6202	10.0646	13.7578	13.5439	13.7612	12.4396	9.75409	4.25678	4.3375	3.23645	11.0083	10.3255	10.0074	6.59229	12.3787	11.8661	2.41997	11.8291	6.74988	12.584	4.15693	13.7452	12.4458	9.83875	9.19322	15.4614
8.00874	12.7728	15.5435	16.4567	15.3392	14.3162	12.1987	8.25027	6.01258	4.37232	13.2496	12.7957	12.0558	9.04197	15.2105	14.7704	5.96578	14.073	9.33374	13.5115	10.4263	16.6282	15.3873	12.1543	10.9372	17.6476
9.19655	12.3396	15.3129	14.6233	14.2625	13.0444	10.1555	6.26439	5.73234	3.4365	11.9101	10.7649	9.07102	6.32954	13.0129	12.536	0.956205	9.41567	10.1085	10.735	8.66359	14.761	11.968	11.0162	10.1201	15.4003
8.2228	11.3502	14.9322	15.4219	14.2465	13.0234	11.0373	6.53779	5.82492	4.64713	12.0866	10.9049	10.8176	7.56179	13.8774	12.9678	2.61546	12.796	10.5276	12.6276	10.172	15.2302	14.1182	11.8099	9.47264	17.0746
6.19319	11.4039	14.7871	15.0771	14.5596	13.4678	11.1792	5.4783	6.80986	6.58908	12.758	12.3389	12.1904	7.90289	14.1232	13.7714	6.56243	13.6968	9.37774	13.3182	10.5723	15.9922	15.1618	13.6653	10.2977	18.095
8.89876	12.5748	16.08	16.6237	15.7203	14.5444	12.876	10.2689	7.48416	7.01686	12.4496	12.1997	11.3342	8.82718	14.4735	13.6575	3.72217	14.029	8.41334	14.161	10.111	15.862	15.3465	14.3985	2.90783	17.074
7.35559	12.4691	15.9953	16.0472	15.595	13.6995	12.5501	9.92	6.89012	8.08806	12.9311	11.8563	11.6035	7.99078	14.5917	14.0614	4.35961	13.4359	11.4402	14.0035	11.1044	15.4965	14.3423	12.4714	11.572	17.7161
6.98054	11.7775	15.082	15.949	15.137	14.2418	11.9331	9.7074	6.5239	6.15913	13.5088	12.0742	11.5196	9.36321	15.2138	15.2046	4.25471	12.006	13.0015	12.7062	10.4117	16.1233	14.6086	14.126	12.7712	17.6659
7.20811	11.6336	15.1662	15.5068	14.7082	14.1117	11.7298	6.42959	6.42175	5.72777	13.0912	12.4565	11.9513	7.98425	14.4731	14.3823	3.58987	11.9609	11.7425	13.2571	10.851	16.0528	14.3087	12.7937	11.6581	17.2551
6.98247	9.69617	13.6592	13.6541	13.1216	12.4715	9.58329	5.35654	3.71712	3.60165	11.3061	9.64695	8.2139	5.10351	11.7832	11.5153	3.33861	10.3113	6.86844	12.0575	8.25031	13.8037	12.9875	11.8756	7.51278	15.334
8.26186	11.7177	14.9815	15.0673	15.3891	13.6951	11.4433	8.75078	5.67494	3.88661	11.5485	11.1427	10.564	6.57804	13.4536	13.0719	2.44464	12.3156	9.66082	12.6515	8.20772	14.7609	12.8149	10.8461	9.92667	16.0349
7.77678	12.5048	15.8939	16.4743	15.0735	14.371	12.7812	10.0577	7.73717	5.83798	13.502	12.5387	12.5057	9.7511	14.5936	14.4619	4.95736	13.7275	11.0209	13.9237	10.3165	15.858	14.6334	12.5132	11.838	17.7098
8.13247	12.2243	15.9158	16.481	15.6407	14.1394	12.1407	8.05058	7.22032	5.91112	13.3307	12.3735	12.049	8.83545	14.826	14.4602	4.71227	14.0374	9.85634	15.0403	11.5018	16.133	15.9043	15.7049	3.09332	17.5587
7.59491	11.9267	15.6196	16.1109	15.4839	13.7838	12.0139	6.7574	5.585	2.12648	12.1316	11.643	10.8504	7.467	14.5766	13.6912	4.76265	12.923	10.352	13.3722	10.7231	15.5488	14.526	14.0427	9.62658	16.8229
9.11066	10.8093	14.2573	14.3939	13.9695	12.6356	10.4105	5.43092	4.87399	5.78559	11.0161	10.1028	8.96434	6.50048	12.4666	11.6885	1.73647	10.3814	9.00514	10.9622	7.86164	13.856	12.4341	11.0101	9.09982	15.2293
7.61752	12.8015	15.896	16.8431	15.9594	14.4572	12.8325	10.1956	8.06075	6.71536	12.8517	12.6296	11.921	8.74208	14.9974	14.63	6.77331	14.2056	10.4654	14.7929	12.3269	16.3153	15.7318	14.5329	10.6235	17.8318
8.62154	11.1606	14.5021	14.5638	14.5291	12.6078	10.2276	5.16028	4.20028	2.69619	10.0131	9.78076	9.14653	7.16862	11.7503	11.3374	3.23065	8.68049	9.7285	9.68118	6.21554	13.4058	10.4732	9.8636	9.39773	14.8236
10.4012	12.8169	15.6607	16.1524	15.7964	13.6117	12.5032	7.46161	6.59805	4.36523	12.6449	11.8627	11.0477	8.83049	13.7694	12.6751	5.19845	12.4148	7.84598	12.8926	7.95674	15.3775	14.5103	13.3753	9.52355	16.5212
6.96421	12.2372	15.2877	16.0096	15.4321	14.6761	12.0083	8.59673	6.60254	5.02273	12.2067	11.8205	11.3079	8.34022	13.7851	13.4028	4.44065	13.2842	8.41793	14.0981	9.73436	15.2282	14.6902	13.6525	9.64996	16.9249
6.80086	11.548	14.8286	15.4199	14.4798	13.6055	11.1125	6.91876	6.41943	4.41207	12.1971	12.1128	11.9075	8.31064	14.6298	13.505	5.27304	13.2092	10.9242	12.5275	12.0828	15.9512	13.6935	11.0934	10.6125	16.9321
5.97269	10.6486	13.662	13.8015	12.76	12.8141	9.54453	6.28052	4.22903	2.95252	10.4152	10.1515	9.16251	6.19173	11.7087	11.5095	2.80277	9.61895	9.02314	9.46543	9.97081	13.8695	11.3161	9.04236	8.3872	14.8089
9.40867	10.8528	14.3749	14.6577	14.0921	12.4421	10.2549	7.18263	6.11744	3.46459	10.8572	9.60722	8.41555	8.10185	11.356	10.5583	0.284514	10.1518	8.58528	11.4758	6.23097	12.7225	11.4861	9.86197	8.74492	13.8491
7.03569	11.4221	15.6142	16.6009	15.8551	13.9089	12.3198	5.84118	6.70888	6.04863	12.8656	11.8849	11.8636	9.68637	14.6872	14.0348	2.94171	13.977	8.72307	13.9758	9.15864	15.8936	15.2686	14.9651	8.27028	17.6378
7.04728	10.7969	14.3107	14.964	14.2611	13.1963	10.701	4.38489	6.43755	2.61436	12.5148	12.0274	11.5162	8.79307	14.3633	13.4291	4.45616	11.4032	11.4422	13.0564	12.1914	15.6289	13.9064	12.0221	11.2166	16.6761
9.24784	10.5361	13.8429	14.5197	14.7292	12.8221	10.4143	4.765	5.16792	2.88651	10.8924	9.83424	8.77403	5.93356	11.9651	11.5078	1.44911	10.2073	8.81542	10.5848	10.7349	13.3559	12.0794	9.05025	8.65029	14.4808
6.81187	11.4854	15.4168	16.2321	15.0401	14.2856	11.946	6.52869	6.51121	5.79751	13.3395	12.9099	12.0762	7.6021	14.8974	14.4391	5.40158	14.3566	9.64651	13.2859	7.19258	16.5077	15.2854	12.3871	10.4337	17.4331
6.9423	10.5647	14.2354	14.8896	13.7288	12.5715	10.6858	6.56095	7.08638	5.2308	11.3471	10.6443	10.2275	7.41278	13.1093	12.3546	5.16751	9.09973	10.0317	11.3782	8.90222	14.1291	12.7723	10.6197	9.95031	15.8245
8.31355	12.2161	15.9209	16.9381	15.3519	14.6979	12.4168	9.01332	7.26808	5.859	13.4866	12.3722	11.7658	9.28595	14.844	14.1353	5.2466	13.8965	11.1448	14.5868	11.0698	16.1626	15.3243	14.5971	9.01231	17.0233
7.29977	13.021	16.0921	16.1952	14.8763	13.8545	12.4409	8.44971	6.4497	6.82393	13.3778	11.3791	11.9572	8.2637	14.1319	14.0504	4.97783	12.9426	10.5306	14.6608	11.4993	15.4977	14.365	11.6481	10.8195	16.8935
9.91888	10.8862	14.1399	14.1374	13.5339	12.3927	10.8339	6.58416	3.8541	2.13881	9.35949	8.72856	7.69234	5.98123	10.6131	10.3445	2.13162	10.0876	6.99458	10.0433	5.05763	12.0612	10.709	8.24225	6.98548	14.0222
8.82869	12.312	15.4888	15.8758	15.0851	13.9149	12.3492	9.32182	6.67885	5.77004	12.0592	11.6264	11.1006	8.56078	13.978	13.5746	2.8242	12.9457	9.30208	12.7979	9.67552	15.2844	14.0557	11.5963	10.2872	16.7884
9.13456	10.8253	13.6847	13.5565	13.3558	12.0872	10.1813	4.42179	3.59346	3.18921	9.70655	10.0753	8.68886	5.58985	11.7786	11.3362	2.50034	10.5639	6.93331	11.459	6.53598	12.9509	12.2767	11.4016	6.34045	14.1284
9.63881	11.0901	14.174	15.0833	13.589	13.1039	11.3756	7.9174	6.68499	4.20191	11.2999	11.2503	10.5381	7.73105	13.315	13.2695	5.08233	11.4505	10.9379	12.6425	9.82596	14.8237	12.7681	11.3368	9.83947	16.0877
10.0258	11.2415	14.854	14.0656	14.2003	11.396	10.3403	10.1247	4.46083	3.82037	9.97668	10.1052	6.98558	4.40901	10.4355	10.6163	1.31788	10.0481	5.96173	11.9343	7.54027	12.3114	11.3879	8.9448	8.10889	14.0868
8.30445	11.7563	15.6042	15.7842	15.2552	13.3442	12.156	14.3729	5.24629	3.19044	10.6127	10.3719	9.03922	6.63306	11.7523	11.7839	-1.05739	9.02199	9.87324	11.1701	8.42229	13.6386	11.0655	10.7903	9.6029	15.0568
8.76631	13.304	16.7405	16.9084	15.8294	14.0363	13.7778	14.6893	7.20207	7.33465	12.2699	11.1953	10.5135	7.78492	13.5286	13.0387	4.24013	12.2155	9.39916	12.8152	8.37285	14.8742	13.7091	11.5166	9.06038	16.3269
9.74133	10.9927	14.7953	14.842	14.6921	13.1521	11.2195	7.81267	5.59429	4.75436	11.3668	10.7585	9.76066	7.19293	13.0637	12.3986	3.41796	12.4609	7.3703	12.8541	8.06873	14.5188	13.7617	12.2825	8.13469	16.0008
9.59134	11.1924	15.1003	15.2363	14.3503	13.3617	11.2229	8.04752	6.09394	5.8424	13.3289	12.1642	12.0896	8.71567	14.4699	14.1198	4.32455	13.1531	11.7008	13.402	12.343	15.5745	14.2418	13.103	11.1138	17.3177
8.50301	11.086	14.8331	15.1594	14.6035	13.0669	10.7493	6.92204	6.32358	4.28052	11.1987	10.698	9.5858	6.12186	12.8513	12.2264	3.18452	12.6882	8.44145	13.4172	10.0508	14.5017	13.9642	12.8961	8.99275	15.8969
9.19305	12.6207	16.3992	16.3295	15.8785	14.1638	12.4574	10.0798	7.18947	5.84334	12.257	12.0797	11.0681	8.15459	14.4166	13.524	4.27299	14.113	9.14459	13.0498	9.0622	15.6963	14.5907	12.2788	9.6331	16.9858
7.39213	12.4781	15.5349	15.9739	15.0234	13.4163	12.2609	8.14263	6.45065	6.14066	12.5625	11.5661	10.0041	6.96409	13.2817	12.7955	3.87171	10.5996	10.0792	10.6651	11.2273	14.9351	13.0764	10.7576	10.4909	16.3358
9.36997	11.021	14.3751	14.3821	14.135	12.7425	10.7533	7.42389	5.21154	3.44683	11.2901	10.3569	10.2212	6.14052	12.7006	12.4794	3.14115	12.1356	7.42285	11.6211	8.16574	14.4566	13.0981	10.9607	8.22479	15.9419
9.31908	9.88207	13.0322	13.1894	12.8657	11.8516	9.37601	8.24214	3.33324	1.74829	9.27674	8.21385	6.98668	4.27216	10.4105	9.97589	1.33325	7.32948	6.38491	8.74405	5.58117	11.8102	9.98107	8.0948	7.0169	13.4739
8.34416	11.3997	14.6738	14.7781	15.1528	12.8848	10.5964	8.21247	5.28645	3.76724	11.4374	10.7942	10.5563	6.00221	12.7159	12	5.2567	11.4821	10.4706	11.5607	8.61279	14.518	12.9714	10.7165	8.63217	15.731
11.4427	12.6208	15.7331	15.906	16.2201	13.8928	12.1564	8.3138	6.30695	5.41019	11.9641	11.1532	11.1903	8.70328	13.3268	12.5793	4.04979	10.5204	10.4176	10.9265	9.12374	14.5548	13.3554	11.5032	10.7091	16.367
9.84109	11.8021	15.5565	16.4543	15.5141	13.3658	11.9873	7.84663	4.6967	3.6219	11.0989	10.566	9.28377	5.98233	12.8735	12.4852	2.56426	12.0751	8.93259	12.1104	8.63034	14.3609	13.4773	10.8757	9.32827	15.9326
8.95937	11.0379	14.8339	14.4162	14.1446	12.7277	10.533	4.65052	5.8496	4.06839	10.6926	10.2313	9.0016	7.9932	12.0662	11.9887	2.97924	11.2489	8.15415	11.6363	8.18624	13.369	12.3602	9.49985	8.99343	15.3167
9.3642	11.293	14.4574	13.0161	13.9658	11.3788	8.11837	5.55662	3.67529	1.44026	8.13698	7.22245	5.68767	5.57686	9.06997	8.6628	0.817296	7.64703	3.7242	8.53327	2.13924	10.07	8.87869	6.15716	5.52453	12.6874
8.60691	12.3627	15.6767	15.9411	15.5076	13.8898	12.0523	8.98753	6.57641	4.86349	9.79085	9.45926	8.71727	7.25641	10.6897	10.4956	-0.293889	8.05034	7.40648	8.7775	6.04589	12.5071	10.5682	8.58562	7.65213	14.3773
6.53469	11.9426	15.5171	15.4227	14.9993	13.9245	11.5451	6.43945	6.21455	5.5538	12.3028	11.5315	10.9731	8.7749	13.7786	13.4664	4.58407	12.5524	9.56926	13.289	10.6918	15.2706	14.4325	13.6786	9.77628	17.4659
9.96946	11.6866	15.6957	16.1668	15.6602	13.96	12.1046	7.77386	6.62073	6.17532	12.0197	11.9257	10.8241	7.31389	14.1377	13.6603	3.79066	13.1123	10.4626	12.3304	9.22312	15.7725	13.9538	11.8422	10.3987	17.0313
8.36689	11.7157	15.3248	16.2642	15.2379	14.1657	11.9446	8.99842	6.84905	5.96251	12.1889	11.8298	11.5844	8.4566	13.886	13.4155	3.61201	12.5813	10.7841	13.4068	8.38585	15.3313	13.9594	13.3428	9.57355	16.7257
9.51774	11.1182	14.6469	14.9775	14.5763	12.9979	10.8031	8.9996	5.88118	3.34813	11.5316	11.0198	9.90746	8.06579	13.3696	13.0122	3.23429	12.0174	10.4042	12.8204	9.6894	15.0179	13.4274	11.728	10.0723	16.4109
7.25468	11.0807	14.8664	13.2666	14.2328	12.0487	9.27759	5.00295	4.51247	4.99284	10.2986	8.6061	8.15948	5.0507	11.0295	10.4968		10.2069	4.95994	11.7955	7.4	12.6023	12.5236	11.7075	-0.157785	13.7417
8.55716	9.58482	13.3748	13.2218	12.3935	11.6854	9.10268	6.3427	3.18793	2.79327	9.66474	8.72605	7.90675	4.27018	10.6309	10.3692	5.13902	8.91947	8.44594	7.98839	5.18793	12.305	10.3984	8.2057	8.17136	13.9318
7.79627	11.3478	15.1474	15.6351	14.4711	13.4173	11.3399	7.75272	6.65877	4.54563	12.9732	11.6724	11.4976	8.35525	14.3252	13.8198	4.98892	12.4202	9.05305	13.8035	12.7013	15.5601	15.0323	14.2289	9.68	17.5199
8.19996	10.1187	13.6743	14.6348	13.637	12.5784	10.3841	5.35591	5.35591	5.12561	11.7074	10.765	9.01763	5.6424	13.2506	12.5159	1.42519	11.422	10.326	12.2648	10.7991	14.9851	13.5284	11.5573	10.3129	16.4882
9.33331	10.5841	14.2615	14.9159	14.3949	12.9491	10.9765	4.78495	5.53897	3.17262	11.3772	10.293	8.96871	6.12844	12.2322	12.1459	1.93017	11.0397	8.26525	12.017	8.73149	14.0707	13.0941	12.4829	7.84991	15.4101
9.42891	11.4134	15.3976	15.8804	15.1138	13.759	11.7405	5.25899	6.29404	3.41572	11.5301	11.5556	10.569	8.74195	13.2676	12.8875	4.08315	13.1636	8.03216	13.1577	8.18	15.0326	14.1861	12.752	7.96879	16.3758
6.66401	10.6539	14.3327	14.6807	14.0765	13.4189	10.9152	6.19887	5.82841	6.93501	11.8018	11.3835	10.6326	7.96429	13.0208	12.8664	3.61339	11.7208	9.70691	11.4727	9.86673	14.8663	12.853	10.811	9.20497	16.2511
8.32854	10.9958	14.7044	15.0545	14.2996	13.3687	11.3399	6.13432	5.79249	2.98818	11.5204	11.3302	10.5115	6.40473	12.9989	12.7117	4.17683	12.6688	7.69024	12.3226	7.65309	14.3763	13.2505	10.7753	9.31478	15.8088
8.74209	11.8486	15.9045	15.3468	15.3469	12.9259	11.6404	8.26131	5.72417	5.40257	11.0617	9.59162	8.39196	7.72776	10.6876	10.8139	2.46637	8.72253	8.38264	8.71265	6.19074	12.8598	10.8856	8.91148	8.11845	14.5658
6.97122	10.8512	14.113	14.0139	13.5057	12.8237	10.8996	7.29525	6.68055	4.45815	12.181	10.4957	11.1707	6.96938	13.2556	13.0025	4.36505	9.64633	7.75584	12.0038	9.77783	14.389	13.7226	12.2205	9.91105	16.822
7.87607	11.2562	15.0058	16.9453	16.2603	15.2844	12.1179	6.96915	7.27635	4.72153	13.7369	12.7607	13.5588	8.69342	15.5059	15.2257	4.95887	13.6324	11.8615	14.2444	12.142	16.223	15.251	14.7908	11.3089	17.8802
6.77371	12.5507	14.5532	15.9296	15.7907	14.1656	11.9415	8.92091	7.15154	5.54461	12.0361	11.4012	10.9764	9.17496	13.6981	13.2597	4.47746	12.147	10.0615	13.1061	8.01205	15.0599	14.1956	13.5076	8.86246	16.8208
